# Supplementary material for: Comprehensive Evaluation of RNA and DNA Viromic Methods Based on Species Richness and Abundance Analyses Using Marmot Rectal Samples
Source: mSystems. 2022 Jul 14;7(4):e00430-22. doi: 10.1128/msystems.00430-22 (PMC9426427; doi:10.1128/msystems.00430-22)
Supplement: DATA SET S1 [file msystems.00430-22-sd001.xlsx]

## Sheet: data.stat
Dataset 1. Overview of clean data and contamination assessment. a
Sample ID	Clean bases	Reads number	SSU rRNA alignment rate (%)	LSU rRNA alignment rate (%)	Bacterial_Markers alignment rate (%)	Total enrichmnet score	Host reads number	Host removal rate (%)	Unclassified reads number	Unclassified reads rate (%)	Classified reads number	Classified reads rate (%)	Bacteria reads number	Bacteria reads (%)	Archaea reads number	Archaea reads rate (%)
MDA-100-1	6728466900	44856446	0.0493661	0.0824761	0.530663	1.32079	227076	0.506228	32700638	72.9006	11928732	26.5931	11699140	26.0813	130826	0.291655
MDA-100-2	7101763800	47345092	0.0675976	0.111468	0.65959	1.06262	387060	0.817529	33872446	71.5437	13085586	27.6387	12881868	27.2085	118236	0.249732
MDA-100-3	6675014700	44500098	0.0369702	0.0754556	0.360878	1.94219	545964	1.22688	35668184	80.153	8285950	18.6201	8079128	18.1553	120502	0.27079
MDA-101-1	6469503000	43130020	0.051842	0.0815158	0.505108	1.38761	526932	1.22173	31972282	74.13	10630806	24.6483	10410288	24.137	127054	0.294584
MDA-101-2	6103845000	40692300	0.0427138	0.0758772	0.538876	1.30066	160510	0.394448	29744580	73.0963	10787210	26.5092	10596776	26.0412	109592	0.269319
MDA-101-3	6829606800	45530712	0.0482433	0.0828376	0.562691	1.24561	161020	0.353651	32782782	72.0015	12586910	27.6449	12367866	27.1638	126588	0.278028
MDA-102-1	6958937700	46392918	0.0363834	0.0633013	0.401092	1.74746	842070	1.81508	35934538	77.4569	9616310	20.728	9419534	20.3038	114618	0.247059
MDA-102-2	6550096200	43667308	0.0243737	0.0388106	0.255581	2.74235	979060	2.24209	35811426	82.0097	6876822	15.7482	6717062	15.3824	91498	0.209534
MDA-102-3	6889013400	45926756	0.0207809	0.0342608	0.229226	3.05765	706854	1.53909	38425618	83.6672	6794284	14.7937	6632060	14.4405	92894	0.202266
MDA-103-1	7218213000	48121420	0.0341433	0.0552287	0.410179	1.70875	234372	0.487043	36828400	76.5322	11058648	22.9807	10834152	22.5142	129988	0.270125
MDA-103-2	6813007200	45420048	0.0507735	0.0838422	0.515995	1.35833	868484	1.91212	34159776	75.2086	10391788	22.8793	10188580	22.4319	116724	0.256988
MDA-103-3	6840018900	45600126	0.0427975	0.0716861	0.527038	1.32987	128460	0.28171	33201482	72.8101	12270184	26.9082	12034394	26.3911	135338	0.296793
MDA-104-1	7159475400	47729836	0.280815	0.380132	0.125796	0.880487	35380706	74.127	7534648	15.786	4814482	10.0869	4728660	9.90714	49962	0.104677
MDA-104-2	6581705400	43878036	0.0384153	0.0605054	0.434712	1.61232	166046	0.378426	33748336	76.914	9963654	22.7076	9751978	22.2252	119928	0.273321
MDA-104-3	6188952600	41259684	0.0442459	0.0683998	0.442641	1.58343	348402	0.844413	31592538	76.57	9318744	22.5856	9120620	22.1054	113352	0.274728
MTG-100-1	7913841000	52758940	0.341813	0.227955	0.281804	0.723362	1506216	2.8549	43179268	81.8426	8073456	15.3025	7881552	14.9388	85380	0.16183
MTG-100-2	6233396700	41555978	0.346813	0.218169	0.239884	0.712932	709158	1.70651	35135052	84.5487	5711768	13.7448	5568902	13.401	59942	0.144244
MTG-100-3	6043116600	40287444	0.309611	0.210476	0.321436	0.798598	2117184	5.2552	31710536	78.7107	6459724	16.0341	6309772	15.6619	71204	0.17674
MTG-101-1	6378560100	42523734	0.396339	0.23153	0.104385	0.623845	441116	1.03734	37779686	88.8438	4302932	10.1189	4150162	9.75964	59442	0.139785
MTG-101-2	6847912500	45652750	0.401873	0.226947	0.0663151	0.615254	283734	0.621505	41265290	90.3895	4103726	8.989	3945618	8.64267	58916	0.129052
MTG-101-3	6149987700	40999918	0.260294	0.201314	0.450127	0.949902	2052470	5.00603	30500782	74.3923	8446666	20.6017	8274740	20.1823	87328	0.212996
MTG-102-1	7912335000	52748900	0.148395	0.186181	0.42841	1.63603	19960624	37.8408	21968870	41.648	10819406	20.5111	10624250	20.1412	124264	0.235576
MTG-102-2	7912335000	52748900	0.147238	0.183811	1e-06	1.67929	21124424	40.0471	21223764	40.2355	10400712	19.7174	10210734	19.3572	119032	0.225658
MTG-102-3	8597124600	57314164	0.145011	0.181476	0.443906	1.57892	23750780	41.4396	22577662	39.3928	10985722	19.1676	10790104	18.8262	123178	0.214917
MTG-103-1	8313846900	55425646	0.367318	0.223151	0.160971	0.673134	1239950	2.23714	47522282	85.7406	6663414	12.0223	6459618	11.6546	86788	0.156585
MTG-103-2	6422664000	42817760	0.333114	0.216194	0.241759	0.742252	1601896	3.7412	35145522	82.0816	6070342	14.1772	5912336	13.8081	72128	0.168453
MTG-103-3	6771051300	45140342	0.324862	0.212758	0.296513	0.761106	884242	1.95887	37232374	82.4814	7023726	15.5598	6854730	15.1854	76712	0.169941
MTG-104-1	7974985500	53166570	0.297199	0.393006	0.11553	0.831949	40417744	76.021	7618246	14.329	5130580	9.65001	5031332	9.46334	56270	0.105837
MTG-104-2	6538726200	43591508	0.223244	0.277812	0.718323	0.975735	7825196	17.9512	22882116	52.4921	12884196	29.5567	12777988	29.313	73110	0.167716
MTG-104-3	8460883800	56405892	0.458794	0.484107	0.120087	0.538922	41691864	73.914	9472626	16.7937	5241402	9.2923	5131046	9.09665	50272	0.0891254
SIA-100-1	17339030100	115593534	0.0308976	0.0723172	1e-06	7.33252	13264056	11.4747	72069604	62.3474	30259874	26.1778	29345296	25.3866	692194	0.598817
SIA-100-2	10296765600	68645104	0.023115	0.0148153	0.502713	1.39422	2507406	3.65271	46971686	68.4269	19166012	27.9204	18572972	27.0565	444552	0.647609
SIA-100-3	8524926600	56832844	0.016911	0.00977712	0.501276	1.39822	521456	0.917526	36691730	64.5608	19619658	34.5217	19013826	33.4557	465962	0.819882
SIA-101-1	7440656100	49604374	0.0629868	0.239022	0.86956	0.806032	1479930	2.98347	36250494	73.0792	11873950	23.9373	11632552	23.4507	187182	0.37735
SIA-101-2	11374183200	75827888	0.0172123	0.0119526	0.732446	0.95692	2669416	3.52036	48024194	63.3332	25134278	33.1465	24415484	32.1986	551130	0.726817
SIA-101-3	7688316000	51255440	0.014777	0.0122367	0.546566	1.28236	2346956	4.57894	32644700	63.6902	16263784	31.7308	15801618	30.8292	359474	0.701338
SIA-102-1	2361124200	15740828	0.421029	1.87647	0.13544	0.282588	1346114	8.55174	11776482	74.8149	2618232	16.6334	2557996	16.2507	38962	0.247522
SIA-102-2	2199443400	14662956	1.34247	5.78681	0.223775	0.0916337	2457002	16.7565	8123100	55.3988	4082854	27.8447	4008064	27.3346	44968	0.306678
SIA-102-3	8064014100	53760094	1.35469	7.62081	0.144205	0.0695815	5838410	10.8601	33936942	63.1266	13984742	26.0132	13712076	25.506	196290	0.365122
SIA-103-1	9921007200	66140048	0.0851659	0.339248	0.83147	0.842956	883058	1.33513	41603456	62.9021	23653534	35.7628	22958448	34.7119	425438	0.643238
SIA-103-2	7856851500	52379010	9.26657	26.4237	0.24577	0.0200679	50710	0.0968136	23319612	44.5209	29008688	55.3823	28931026	55.234	66792	0.127517
SIA-103-3	11695605300	77970702	0.0470858	0.0979352	0.713848	0.981851	1129296	1.44836	52766422	67.6747	24074984	30.877	23441038	30.0639	394594	0.50608
SIA-104-1	5466603600	36444024	4.19744	40.7267	0.0346559	0.0130201	2172120	5.96015	11754488	32.2535	22517416	61.7863	22141468	60.7547	362722	0.995285
SIA-104-2	11014236600	73428244	8.96493	38.4315	0.175457	0.0137977	989974	1.34822	21258592	28.9515	51179678	69.7003	50383768	68.6163	744382	1.01375
SIA-104-3	11091043500	73940290	7.48705	31.5896	0.244046	0.0167861	1159746	1.56849	27835524	37.6459	44945020	60.7856	44321168	59.9418	560812	0.758466
MTT-100-1	7928026500	52853510	16.4647	66.1309	0.0201072	0.00801845	194812	0.368589	1877418	3.55212	50781280	96.0793	50641060	95.814	136096	0.257497
MTT-100-2	6161213400	41074756	15.6635	67.175	0.0206651	0.00789382	160984	0.391929	1467704	3.57325	39446068	96.0348	39342584	95.7829	101082	0.246093
MTT-100-3	6423189000	42821260	15.4376	66.7515	0.0247667	0.0079439	214278	0.500401	1614090	3.76937	40992892	95.7302	40879240	95.4648	110416	0.257853
MTT-101-1	7817697000	52117980	14.0823	66.7356	0.0230553	0.0079458	1131358	2.17076	2053408	3.93992	48933214	93.8893	48842640	93.7155	83802	0.160793
MTT-101-2	6004408500	40029390	13.4047	66.7897	0.0288028	0.00793936	1004380	2.50911	1667106	4.1647	37357904	93.3262	37278848	93.1287	73648	0.183985
MTT-101-3	7640339100	50935594	16.1481	63.6005	0.025688	0.00833747	1575312	3.09275	2030408	3.98623	47329874	92.921	47221104	92.7075	101380	0.199036
MTT-102-1	3529976100	23533174	5.48572	72.491	0.00707214	0.00731494	411570	1.74889	540348	2.29611	22581256	95.955	22527846	95.728	50612	0.215067
MTT-102-2	3640539600	24270264	4.53022	71.136	0.0106369	0.00745428	524716	2.16197	1106414	4.55872	22639134	93.2793	22570938	92.9983	62052	0.255671
MTT-102-3	4278633600	28524224	5.2676	75.8243	0.00670443	0.00699336	389830	1.36666	485722	1.70284	27648672	96.9305	27570000	96.6547	75788	0.265697
MTT-103-1	7647756300	50985042	15.9907	64.307	0.0421849	0.00824587	477816	0.937169	2643046	5.18396	47864180	93.8789	47744946	93.645	111486	0.218664
MTT-103-2	7165974900	47773166	15.2961	66.1046	0.0332928	0.00802163	357492	0.748311	2160618	4.52266	45255056	94.729	45155510	94.5207	93836	0.19642
MTT-103-3	7083335700	47222238	15.3528	65.8054	0.0333027	0.00805811	366468	0.77605	2147896	4.54848	44707874	94.6755	44600832	94.4488	101304	0.214526
MTT-104-1	5891800800	39278672	17.6859	69.5034	0.00170593	0.00762937	58280	0.148376	552292	1.40609	38668100	98.4455	38568804	98.1927	97686	0.2487
MTT-104-2	6397227000	42648180	1.53009	9.0774	0.19105	0.0584162	8603738	20.1738	24411444	57.2391	9632998	22.5871	9506498	22.2905	93414	0.219034
MTT-104-3	6292996500	41953310	1.36326	8.15163	0.206293	0.0650505	7874810	18.7704	24952414	59.4766	9126086	21.753	8998660	21.4492	90920	0.216717
a: Due to library problem, SIA-102-1 and SIA-102-2 only generated about 2 Gb data, hence were not used in assessment.
