# Supplementary material for: Comprehensive Evaluation of RNA and DNA Viromic Methods Based on Species Richness and Abundance Analyses Using Marmot Rectal Samples
Source: mSystems. 2022 Jul 14;7(4):e00430-22. doi: 10.1128/msystems.00430-22 (PMC9426427; doi:10.1128/msystems.00430-22)
Supplement: DATA SET S2 [file msystems.00430-22-sd002.xlsx]

## Sheet: sheet1
Dataset 2. Annotation of vOTUs and their read numbers in each library.
vOTU_ID	Genome type	Best annotation	MDA-100-1	MDA-100-2	MDA-100-3	MDA-101-1	MDA-101-2	MDA-101-3	MDA-102-1	MDA-102-2	MDA-102-3	MDA-103-1	MDA-103-2	MDA-103-3	MDA-104-1	MDA-104-2	MDA-104-3	MTG-100-1	MTG-100-2	MTG-100-3	MTG-101-1	MTG-101-2	MTG-101-3	MTG-102-1	MTG-102-2	MTG-102-3	MTG-103-1	MTG-103-2	MTG-103-3	MTG-104-1	MTG-104-2	MTG-104-3	SIA-100-1	SIA-100-2	SIA-100-3	SIA-101-1	SIA-101-2	SIA-101-3	SIA-102-1	SIA-102-2	SIA-102-3	SIA-103-1	SIA-103-2	SIA-103-3	SIA-104-1	SIA-104-2	SIA-104-3	MTT-100-1	MTT-100-2
Uniq_2941	cssDNA	Viruses,,,,,,Blackfly_DNA_Virus_3,	36	64	160	117	74	44	81	59	96	124	294	73	0	208	249	0	0	0	0	0	0	0	0	0	0	0	0	0	0	0	0	0	0	0	0	0	0	0	0	0	0	0	0	0	0	0	0
Uniq_4392	cssDNA	Viruses,,,,,,Blackfly_DNA_Virus_7,	1550	1138	5659	1317	1476	885	1276	4064	5085	2800	2615	549	10	5624	5455	0	0	0	0	0	0	0	0	0	0	0	0	0	0	0	0	0	0	40	0	0	0	0	0	0	38	0	0	0	0	0	0
Uniq_4149	cssDNA	Viruses,,,,,,Blackfly_DNA_Virus_7,	14111	9352	12631	6625	3541	1770	19939	73389	106026	56631	14062	1010	51	36856	33645	0	0	0	0	0	0	0	0	0	0	0	0	0	0	0	0	0	0	203	0	0	0	0	0	0	79	0	0	2	3	2	0
Uniq_2977	cssDNA	Viruses,,,,,,Blackfly_multicomponent_virus_1,	0	8	0	2	0	0	0	0	0	16	0	2	0	0	12	0	0	0	0	0	0	0	0	0	0	0	0	0	0	0	0	0	0	0	0	0	0	0	0	0	0	0	0	0	0	0	0
Uniq_2323	cssDNA	Viruses,,,,,,Blackfly_multicomponent_virus_2,	6	0	4	8	10	0	12	0	4	0	0	8	0	7	2	0	0	0	0	0	0	0	0	0	0	0	0	0	0	0	0	0	0	0	0	0	0	0	0	0	0	0	0	0	0	0	0
Uniq_3905	cssDNA	Viruses,,,,,,Blackfly_multicomponent_virus_2,	2	0	40	0	9	0	0	20	2	2	0	0	0	2	13	0	0	0	0	0	0	0	0	0	0	0	0	0	0	0	0	0	0	0	0	0	0	0	0	0	0	0	0	0	0	0	0
Uniq_2855	cssDNA	Viruses,,,,,,Bovine_faeces_associated_circular_DNA_virus_2,	461	156	1579	177	84	68	172	1507	1327	327	444	36	0	1637	1407	0	0	0	0	0	0	0	0	0	0	0	0	0	0	0	0	0	0	288	2	0	0	0	0	0	0	0	2	0	0	0	0
Uniq_70	cssDNA	Viruses,,,,,,Bovine_serum-associated_circular_virus,	98	46	321	31	44	4	107	494	601	33	53	14	0	79	99	0	0	0	0	0	0	0	0	0	0	0	0	0	0	0	0	0	0	13	0	0	0	0	0	10	82	12	0	0	0	0	0
Uniq_127252	cssDNA	Viruses,,,,,,Bovine_serum-associated_circular_virus,	343	259	129	741	507	500	770	69	113	99	17	607	8	388	524	0	0	0	0	0	0	0	0	0	0	0	2	0	0	0	0	0	0	232	6	2	0	0	0	0	70	0	0	0	0	0	0
Uniq_1031	cssDNA	Viruses,,,,,,Bovine_serum-associated_circular_virus,	60	33	94	88	55	47	138	28	26	77	11	104	0	105	146	0	0	0	0	0	0	0	0	0	0	0	0	0	0	0	0	0	0	0	0	0	0	0	0	105	22750	211	0	0	0	0	0
Uniq_192646	cssDNA	Viruses,,,,,,Bovine_serum-associated_circular_virus,	328	186	408	623	502	473	268	43	76	541	84	892	2	467	627	0	0	0	0	0	0	0	0	0	0	0	0	0	0	0	27	11	0	52	0	0	2	0	0	127	21512	439	9	25	16	0	0
Uniq_183335	cssDNA	Viruses,,,,,,Bovine_serum-associated_circular_virus,	2013	1008	4172	4383	1921	1500	645	101	158	2257	953	1200	2	3496	4814	0	0	0	0	0	0	0	0	0	0	0	0	0	0	0	0	85	31	2	75	32	0	0	3	0	0	0	0	0	0	0	0
Uniq_3662	cssDNA	Viruses,,,,,,Bovine_serum-associated_circular_virus,	2119	1043	1615	4529	1838	1836	5235	663	1093	5132	1290	4273	12	3237	4176	0	0	0	0	0	0	0	0	0	0	0	0	0	0	0	31	3	2	258	6	4	0	2	3	3	1179	16	20	103	113	0	0
Uniq_360	cssDNA	Viruses,,,,,,Bovine_serum-associated_circular_virus,	11230	5670	13218	11025	5364	5682	4198	1812	2728	8634	3665	4736	20	12805	18093	0	0	0	0	0	0	0	0	0	0	0	0	0	0	0	8	0	4	10	0	0	0	4	0	2	272	0	0	13	8	4	0
Uniq_1797	cssDNA	Viruses,,,,,,Bovine_serum-associated_circular_virus,	18678	8246	11457	13190	4642	4441	29978	12987	20218	49711	12190	3972	136	21934	26210	0	0	0	0	0	0	0	0	0	0	0	0	0	0	0	0	0	16	45	0	4	0	2	0	0	12	2	15	6	16	0	0
Uniq_3990	cssDNA	Viruses,,,,,,Capybara_virus_30_cap3_1444,	15	3	7	17	5	5	19	41	77	24	30	0	4	71	43	0	0	0	0	0	0	0	0	0	0	0	0	0	0	0	0	0	0	45	0	0	0	0	0	0	241	0	0	0	0	0	6
Uniq_4060	cssDNA	Viruses,,,,,,Capybara_virus_30_cap3_1444,	2	0	2	3	0	0	12	45	46	16	13	2	0	29	33	0	0	0	0	0	0	0	0	0	0	0	0	0	0	0	0	0	2	39	0	0	0	0	0	2	1052	0	0	0	0	0	0
Uniq_806	cssDNA	Viruses,,,,,,Capybara_virus_30_cap3_1444,	24	3	11	60	6	8	20	140	129	34	41	13	0	144	172	0	0	0	0	0	0	0	0	0	0	0	0	0	0	0	0	0	0	81	0	0	0	4	2	0	983	0	0	0	0	0	0
Uniq_3570	cssDNA	Viruses,,,,,,Capybara_virus_30_cap3_1444,	84	24	33	97	38	14	78	233	246	132	95	35	0	217	220	0	0	0	0	0	0	0	0	0	0	0	0	0	0	0	0	0	0	146	0	0	3	3	0	9	1631	6	0	2	0	0	0
Uniq_116027	cssDNA	Viruses,,,,,,Chicken_stool-associated_circular_virus,	0	2	0	0	2	0	0	0	0	0	0	0	0	2	0	0	0	0	0	0	2	0	2	0	0	0	0	2	2	0	0	0	0	0	0	3	0	0	0	0	4	0	0	0	0	0	0
Uniq_5928	cssDNA	Viruses,,,,,,Chicken_stool-associated_circular_virus,	0	0	28	0	0	0	0	0	0	0	2	0	0	0	0	0	0	0	0	0	0	0	0	0	0	0	0	0	0	0	0	0	0	0	0	0	0	0	0	6	19	0	0	0	0	0	0
Uniq_180748	cssDNA	Viruses,,,,,,Chicken_stool-associated_circular_virus,	9	0	11	7	0	2	7	8	8	6	3	6	0	11	16	0	3	2	0	3	0	0	2	0	0	0	2	0	0	0	2	18	2	57	0	12	0	2	0	0	237	10	0	13	5	0	0
Uniq_17110	cssDNA	Viruses,,,,,,Chicken_stool-associated_circular_virus,	0	0	0	0	0	0	0	0	0	0	0	0	0	0	0	0	0	0	0	0	0	0	0	0	0	0	0	0	0	0	262	188	16	109	186	32	0	0	6	8	6	93	2	25	6	0	0
Uniq_675	cssDNA	Viruses,,,,,,Chicken_stool-associated_circular_virus,	52	32	331	37	30	12	28	362	380	120	330	8	6	251	240	0	0	0	0	0	0	0	0	0	0	0	0	0	0	0	0	0	0	0	0	0	0	0	0	0	0	0	0	0	0	0	0
Uniq_35830	cssDNA	Viruses,,,,,,Chicken_stool-associated_circular_virus,	104	86	163	144	113	104	82	79	83	101	109	124	0	55	119	18	11	32	5	9	41	19	30	35	6	28	24	7	4	0	60	562	307	218	37	544	0	0	2	76	0	97	0	8	0	0	0
Uniq_273881	cssDNA	Viruses,,,,,,Chicken_stool-associated_circular_virus,	74	51	227	52	91	64	43	83	86	56	38	32	0	139	99	0	0	0	0	0	0	10	8	8	0	0	0	0	9	0	8	4	9	1340	0	19	3	21	3	53	1856	23	0	3	3	0	0
Uniq_139383	cssDNA	Viruses,,,,,,Chicken_stool-associated_circular_virus,	83	49	36	82	59	51	103	175	203	49	36	42	10	152	113	16	24	16	2	3	25	11	27	14	14	17	10	2	23	2	117	45	93	1239	274	124	25	8	50	404	1480	162	31	25	37	0	0
Uniq_102836	cssDNA	Viruses,,,,,,Chicken_stool-associated_circular_virus,	162	69	187	118	64	42	106	254	230	271	123	54	0	401	452	0	0	0	2	0	0	0	0	0	0	0	0	0	0	0	4	5	2	2544	0	0	0	0	0	4	634	27	0	6	8	0	0
Uniq_119455	cssDNA	Viruses,,,,,,Chicken_stool-associated_circular_virus,	90	36	57	84	26	19	78	165	218	183	92	26	0	344	378	0	0	2	0	0	0	6	0	2	0	0	0	0	0	0	9	18	14	1936	55	12	2	12	4	23	3972	25	4	20	21	0	0
Uniq_252310	cssDNA	Viruses,,,,,,Chicken_stool-associated_circular_virus,	370	147	681	213	205	89	272	932	1029	425	272	81	5	941	855	0	0	0	0	0	0	2	0	0	0	0	0	0	0	0	3	5	8	2343	4	10	2	6	8	30	6501	33	7	2	9	0	0
Uniq_293944	cssDNA	Viruses,,,,,,Chicken_stool-associated_circular_virus,	0	0	0	0	0	0	0	0	0	0	0	0	0	0	0	0	0	0	0	0	0	0	0	0	0	0	0	0	0	0	0	0	0	0	0	0	0	0	0	220	21146	615	0	0	0	0	0
Uniq_7395	cssDNA	Viruses,,,,,,Chicken_stool-associated_circular_virus,	666	216	614	350	282	140	831	2592	2650	898	916	85	3	1522	1457	0	0	0	0	0	0	0	0	0	0	0	0	0	0	0	4	10	32	795	5	15	2	2	0	74	10912	51	2	9	5	0	0
Uniq_3533	cssDNA	Viruses,,,,,,Chicken_stool-associated_circular_virus,	1151	323	1897	491	290	153	705	3729	3597	880	1298	100	14	3053	3183	0	0	0	0	0	0	0	0	0	0	0	0	0	0	0	16	298	43	19	77	107	0	32	6	3620	21	866	4	29	2	0	0
Uniq_229686	cssDNA	Viruses,,,,,,Chicken_stool-associated_circular_virus,	865	306	1499	457	447	243	795	3595	3838	970	588	155	20	1912	1847	0	0	0	0	0	0	14	2	2	2	0	2	2	13	3	265	105	91	3316	272	68	6	90	141	66	8025	234	143	493	480	0	0
Uniq_62030	cssDNA	Viruses,,,,,,Chicken_stool-associated_circular_virus,	1396	1333	1162	778	337	440	484	2484	1991	1248	8070	432	0	3744	3076	28	49	36	14	9	51	8	9	10	33	23	22	0	0	0	381	172	843	648	127	441	44	69	697	204	374	923	13	115	166	12	17
Uniq_5350	cssDNA	Viruses,,,,,,Chicken_stool-associated_circular_virus,	971	257	344	366	475	288	625	3560	4264	2347	7929	88	0	1907	1940	0	0	0	0	0	0	0	0	2	0	0	0	0	0	0	120	29	144	4817	98	224	46	9	258	32	314	13	67	312	228	183	241
Uniq_5573	cssDNA	Viruses,,,,,,Chicken_stool-associated_circular_virus,	1189	414	1189	467	235	170	1675	4713	4527	1395	1768	224	3	1685	1641	0	0	0	0	0	0	0	0	0	0	0	0	0	0	0	2	32	102	1703	10	48	0	338	0	161	16543	853	3	0	21	0	0
Uniq_29285	cssDNA	Viruses,,,,,,Chicken_stool-associated_circular_virus,	2329	735	725	1333	1465	717	2023	5347	5810	1182	685	261	18	5019	4764	0	0	0	0	0	0	0	0	0	0	0	0	0	0	0	125	159	616	3040	349	609	58	133	236	339	10623	882	38	72	8	0	0
Uniq_284089	cssDNA	Viruses,,,,,,Chicken_stool-associated_circular_virus,	1090	405	459	719	687	388	1335	4479	4809	723	350	183	12	2930	2763	0	0	0	0	0	0	0	2	2	0	0	0	0	0	0	9	43	14	15062	7	40	0	24	2	28	19887	62	4	8	12	0	0
Uniq_1763	cssDNA	Viruses,,,,,,Chicken_stool-associated_circular_virus,	3121	1245	3302	2519	2264	1663	1838	4309	4364	3397	1313	1776	31	5444	5267	0	0	3	0	6	0	0	2	0	0	0	0	0	0	0	143	186	111	8625	43	153	9	15	123	203	6764	231	54	95	150	0	0
Uniq_118065	cssDNA	Viruses,,,,,,Chicken_stool-associated_circular_virus,	362	132	178	231	197	127	317	2088	1828	247	174	60	0	1018	916	0	0	2	0	0	0	3	0	0	0	0	2	0	6	0	13	24	26	865	14	41	7	14	10	456	62411	805	11	48	49	0	0
Uniq_153412	cssDNA	Viruses,,,,,,Chicken_stool-associated_circular_virus,	1336	473	825	1220	718	360	1282	3973	4231	1857	1129	282	14	4504	4301	0	0	0	0	0	0	0	0	0	0	0	0	0	0	0	1438	1547	1036	25337	582	1090	218	485	283	150	10847	1547	438	2101	2319	0	0
Uniq_4987	cssDNA	Viruses,,,,,,Chicken_stool-associated_circular_virus,	1417	469	1515	900	705	435	1952	6847	7163	2140	1261	340	12	3655	3320	2	0	4	0	5	0	0	4	0	0	5	0	0	0	2	0	2	27	8060	0	27	0	2	0	0	68427	13	0	3	0	0	0
Uniq_182322	cssDNA	Viruses,,,,,,Chicken_stool-associated_circular_virus,	3492	3067	4823	1910	657	1021	2162	24179	19608	3154	20784	1206	16	9299	8687	82	56	115	76	41	108	54	86	74	54	92	55	0	0	0	1588	720	523	234	394	495	324	132	2351	3860	432	2729	40	235	124	203	155
Uniq_294618	cssDNA	Viruses,,,,,,Chicken_stool-associated_circular_virus,	517	161	351	848	448	204	549	1624	1963	1157	2216	289	0	2441	2456	0	0	0	0	0	0	0	0	0	0	0	0	0	0	0	6330	3416	4333	713	895	3118	982	397	1286	9682	53055	47611	87	501	612	1284	1031
Uniq_281	cssDNA	Viruses,,,,,,Chicken_stool-associated_circular_virus,	5693	1885	9860	2801	2847	1169	6646	34044	38616	7276	4139	763	54	9816	10642	0	0	0	0	0	0	0	0	0	0	0	0	0	0	0	3405	4167	1514	28257	1520	1561	123	535	1045	191	18995	2059	1177	4482	4837	0	0
Uniq_919	cssDNA	Viruses,,,,,,Chicken_stool-associated_circular_virus,	4546	1805	10169	2109	684	199	3667	58923	44316	16655	66188	183	57	12968	11048	0	0	0	0	0	0	0	0	0	0	0	0	0	0	0	27	35	10	220	2	4	14	34	366	0	8	4	94	149	66	2	0
Uniq_3499	cssDNA	Viruses,,,,,,Chicken_stool-associated_circular_virus,	2535	663	1526	3564	1956	1008	2611	7457	8876	5393	9858	1438	7	10203	10106	0	0	0	0	0	0	0	0	0	0	0	0	0	0	0	8490	5484	9796	1755	1912	6297	1323	450	1458	13081	52919	57632	187	880	1030	3263	2481
Uniq_5329	cssDNA	Viruses,,,,,,Chicken_stool-associated_circular_virus,	6349	2094	11587	3436	3488	1709	6109	26950	28586	7910	4332	1236	73	14246	13892	22	19	48	35	14	30	56	42	46	17	38	37	0	33	0	518	27	370	21776	28	452	4	43	38	350	119445	967	99	97	199	144	159
Uniq_7173	cssDNA	Viruses,,,,,,Chicken_stool-associated_circular_virus,	6863	2547	9897	4070	3802	1903	6893	25985	27644	8267	5166	1183	64	15123	15582	0	0	0	0	0	0	0	0	0	0	0	0	0	0	0	210	305	233	32689	39	258	6	54	127	441	219905	967	46	155	186	0	0
Uniq_7663	cssDNA	Viruses,,,,,,Chicken_stool-associated_circular_virus,	10632	3909	14751	6051	6143	3336	22457	65443	67357	14247	8322	2083	91	22503	22594	5	0	7	0	0	6	4	4	3	2	4	3	0	0	0	4392	1306	798	92972	309	823	111	672	1610	116	153979	664	296	4263	4462	0	0
Uniq_215258	cssDNA	Viruses,,,,,,Chicken_stool-associated_circular_virus,	16719	5611	23824	10365	9154	4346	18078	67893	72696	20161	11423	3692	206	44570	43038	0	0	0	0	0	0	0	0	4	0	3	0	0	0	0	628	535	2052	165587	257	2466	212	869	953	2362	420715	3316	462	1447	1497	0	0
Uniq_61797	cssDNA	Viruses,,,,,,Chicken_virus_mg5_2197,	7990	6931	11776	9584	10795	6506	11095	12189	18099	8736	2484	4097	41	9274	9666	0	0	0	0	0	0	0	0	0	0	0	0	0	0	0	70	2	2	935	4	14	0	2	2	2	38	5	7	9	4	0	8
Uniq_276410	cssDNA	Viruses,,,,,,Chicken_virus_mg5_2876,	961	396	1724	622	494	185	673	3357	3927	1133	1342	118	2	1667	1884	0	0	0	0	0	0	0	0	0	0	0	0	0	0	0	165	0	2	128	0	3	19	0	0	2	5	9	4	17	11	0	0
Uniq_272437	cssDNA	Viruses,,,,,,Chicken_virus_mg5_2876,	1487	968	7045	1152	696	329	1647	3409	4472	1961	1317	359	0	5085	5134	0	0	0	0	0	0	0	0	0	0	0	0	0	0	0	0	0	0	0	0	0	0	0	0	0	13	0	0	0	0	0	0
Uniq_2357	cssDNA	Viruses,,,,,,Chicken_virus_mg5_2876,	14912	9295	31460	13050	13543	8140	13385	6452	14787	11665	4959	8666	81	13133	15919	0	9	4	3	0	3	4	7	0	9	3	15	0	9	2	11	15	160	13662	4	421	4	13	7	13	29	9	49	18	26	0	0
Uniq_2636	cssDNA	Viruses,,,,,,Chicken_virus_mg5_2876,	14931	7670	41200	16738	15147	9616	9156	6053	11058	25889	16949	5594	95	63865	68598	0	0	0	0	0	0	0	0	0	0	0	0	0	0	0	35	19	59	21952	8	87	8	10	281	0	0	2	38	200	282	0	0
Uniq_4187	cssDNA	Viruses,,,,,,Circovirus-like_genome_CB-A,	1998	447	2021	2372	1103	523	1410	7684	8358	3928	7771	632	15	6231	6590	0	0	0	0	0	0	0	0	0	0	0	0	0	0	0	339	441	928	187	680	524	28	307	23	9537	194	7437	6	84	60	0	0
Uniq_4388	cssDNA	Viruses,,,,,,Circovirus-like_genome_RW-B,	0	0	0	0	0	0	0	0	0	0	0	0	0	0	0	0	0	0	0	0	0	0	0	0	0	0	0	0	0	0	0	0	0	4	0	0	0	0	0	13	948	9	0	0	0	0	0
Uniq_2586	cssDNA	Viruses,,,,,,Circovirus-like_genome_RW-B,	6	5	18	10	18	4	13	27	91	19	32	15	0	55	19	0	0	0	0	0	0	0	0	0	0	0	0	0	0	0	9	0	2	652	0	2	0	0	0	0	19	12	7	11	0	0	0
Uniq_720	cssDNA	Viruses,,,,,,Circovirus-like_genome_RW-B,	94	24	59	137	139	58	155	263	500	174	188	143	0	223	207	0	0	0	0	0	0	0	0	0	0	4	0	0	0	2	59	14	30	8184	33	48	4	24	489	49	944	81	9	40	50	0	0
Uniq_1594	cssDNA	Viruses,,,,,,Circular_genetic_element_sp.,	2	0	0	3	0	0	8	0	0	6	0	0	0	4	8	0	0	0	0	0	0	0	0	0	0	0	0	0	0	0	0	0	0	0	0	0	0	0	0	0	0	0	0	0	0	0	0
Uniq_233788	cssDNA	Viruses,,,,,,Circular_genetic_element_sp.,	0	11	0	0	0	7	0	22	0	0	0	0	0	0	0	0	0	0	0	0	0	0	0	0	0	0	0	0	0	0	0	0	0	0	0	0	0	0	0	0	0	0	0	0	0	0	0
Uniq_2242	cssDNA	Viruses,,,,,,Circular_genetic_element_sp.,	0	6	0	0	2	4	2	0	0	2	0	0	0	2	2	0	0	0	0	0	0	0	0	0	0	0	0	0	0	0	0	0	0	0	0	0	26	0	0	10	4	7	0	0	0	0	0
Uniq_165233	cssDNA	Viruses,,,,,,Circular_genetic_element_sp.,	0	0	0	8	2	2	17	0	0	2	4	17	0	2	0	0	4	0	0	0	3	0	0	4	0	2	2	0	6	0	0	0	0	0	0	0	0	0	0	0	0	0	0	0	0	0	0
Uniq_226363	cssDNA	Viruses,,,,,,Circular_genetic_element_sp.,	4	4	0	10	0	4	2	2	7	0	8	10	0	0	0	0	3	0	2	0	6	0	0	0	0	0	7	0	4	0	0	0	0	0	0	17	0	0	0	0	0	0	0	0	0	0	0
Uniq_4530	cssDNA	Viruses,,,,,,Circular_genetic_element_sp.,	5	19	2	8	9	10	0	8	4	4	0	9	0	4	4	0	0	0	0	0	0	4	0	0	0	0	2	0	2	0	0	0	0	7	0	0	0	0	0	0	0	0	0	0	0	0	0
Uniq_176794	cssDNA	Viruses,,,,,,Circular_genetic_element_sp.,	0	0	4	0	0	2	0	4	20	8	3	0	0	2	3	0	0	0	0	0	0	0	0	0	0	0	0	0	0	0	0	0	132	0	0	0	0	0	0	0	0	0	0	0	0	0	0
Uniq_27698	cssDNA	Viruses,,,,,,Circular_genetic_element_sp.,	13	7	6	12	16	13	30	9	5	16	25	18	0	9	9	0	4	0	2	0	8	6	2	3	0	2	6	0	0	0	0	0	6	0	0	0	2	0	0	0	0	13	8	0	0	0	0
Uniq_90366	cssDNA	Viruses,,,,,,Circular_genetic_element_sp.,	20	10	16	23	0	4	19	11	7	16	17	5	0	22	19	6	5	13	7	5	9	4	5	0	5	3	14	0	6	0	0	0	0	0	0	4	0	0	0	2	0	0	0	0	5	0	0
Uniq_142600	cssDNA	Viruses,,,,,,Circular_genetic_element_sp.,	17	24	5	41	35	23	26	32	18	13	25	39	0	20	10	0	6	0	0	3	0	2	5	0	0	0	5	0	3	0	0	0	0	22	0	0	0	0	0	0	5	3	0	0	0	0	0
Uniq_254809	cssDNA	Viruses,,,,,,Circular_genetic_element_sp.,	12	13	4	20	3	8	26	13	10	18	7	9	0	6	3	12	10	12	2	2	16	9	15	7	7	9	3	0	4	0	0	0	9	3	0	7	2	0	0	69	3	17	0	0	22	0	0
Uniq_291594	cssDNA	Viruses,,,,,,Circular_genetic_element_sp.,	34	20	22	43	36	27	63	23	22	45	27	22	2	27	10	3	2	21	0	2	6	10	6	4	0	2	19	4	4	0	0	0	3	2	3	0	2	0	0	4	3	4	0	0	0	0	0
Uniq_64765	cssDNA	Viruses,,,,,,Circular_genetic_element_sp.,	45	27	27	61	54	52	131	56	49	29	30	51	3	48	33	0	4	6	4	7	19	5	12	18	15	7	2	0	2	0	0	0	0	0	2	0	0	0	0	0	0	5	0	0	0	0	0
Uniq_247969	cssDNA	Viruses,,,,,,Circular_genetic_element_sp.,	26	55	25	38	39	63	66	92	64	26	79	44	2	22	33	3	8	2	2	0	6	13	16	10	3	12	0	0	2	0	0	0	6	74	0	12	6	2	0	18	8	35	0	9	0	0	0
Uniq_5863	cssDNA	Viruses,,,,,,Circular_genetic_element_sp.,	43	53	23	53	48	49	114	52	56	34	33	91	0	45	25	5	2	3	7	0	5	7	9	6	5	5	5	0	5	0	0	0	0	99	0	5	0	0	0	2	27	35	0	0	0	0	0
Uniq_9074	cssDNA	Viruses,,,,,,Circular_genetic_element_sp.,	11	22	16	41	6	4	2	4	4	16	14	22	4	10	25	14	6	29	7	6	29	51	66	55	8	24	30	4	26	2	297	4	0	11	17	62	0	0	0	52	0	25	0	0	0	4	0
Uniq_290440	cssDNA	Viruses,,,,,,Circular_genetic_element_sp.,	29	63	31	76	48	54	115	26	23	46	38	81	0	82	47	13	5	17	13	3	20	7	27	6	10	10	2	2	6	4	0	0	2	57	0	0	2	0	0	2	192	0	0	2	0	0	0
Uniq_4815	cssDNA	Viruses,,,,,,Circular_genetic_element_sp.,	141	142	71	99	128	144	277	184	157	93	119	170	5	92	86	16	11	35	4	10	19	14	25	20	6	16	20	0	4	0	30	0	14	136	7	4	2	0	7	5	44	4	6	10	0	0	0
Uniq_91214	cssDNA	Viruses,,,,,,Circular_genetic_element_sp.,	302	86	437	180	79	41	15	50	77	351	1190	32	2	244	231	0	0	0	0	0	0	0	0	0	0	0	0	0	0	0	70	0	17	4	0	32	8	0	0	0	0	0	0	4	0	0	0
Uniq_242553	cssDNA	Viruses,,,,,,Circular_genetic_element_sp.,	151	220	101	257	159	168	351	132	129	201	149	295	5	231	223	41	35	51	13	10	30	13	28	16	15	31	18	2	26	3	0	0	0	149	0	0	0	0	0	2	628	0	0	0	0	0	0
Uniq_6468	cssDNA	Viruses,,,,,,Circular_genetic_element_sp.,	233	287	192	240	194	214	391	289	247	248	320	269	5	243	220	24	30	75	22	22	45	31	39	27	34	38	19	8	21	0	3	2	22	1322	9	30	0	2	2	13	111	26	2	5	0	0	0
Uniq_1202	cssDNA	Viruses,,,,,,Circular_genetic_element_sp.,	845	292	1517	434	435	175	106	260	234	1048	3295	219	2	398	417	0	0	0	0	0	0	0	0	0	0	0	0	0	0	0	687	276	5194	1797	100	3961	0	10	0	0	0	94	17	11	107	0	0
Uniq_619	cssDNA	Viruses,,,,,,CRESS_associated_satellite_molecule,	1727	1085	5151	1780	1882	1073	1832	4561	4501	2386	3188	595	7	4011	4221	0	0	0	0	0	0	0	0	0	0	0	0	0	0	0	0	0	0	260	0	0	0	0	0	0	66	0	2	0	0	0	0
Uniq_3338	cssDNA	Viruses,,,,,,CRESS_associated_satellite_molecule,	9141	5402	28027	7812	4507	2395	10109	30689	33739	18604	20539	3179	34	24980	26895	0	0	0	0	0	0	0	0	0	0	0	0	0	0	0	10	0	8	436	2	0	0	10	0	61	452	31	4	22	17	1411	1521
Uniq_951	cssDNA	Viruses,,,,,,CRESS_associated_satellite_molecule,	10194	5962	30976	11130	5662	2609	9472	24424	28829	19279	21267	3933	48	38945	39137	0	0	0	0	0	0	0	0	0	0	0	0	0	0	0	7	4	0	287	4	0	0	16	66	5	40	5	11	35	76	32	32
Uniq_538	cssDNA	Viruses,,,,,,CRESS_associated_satellite_molecule,	15480	10020	62194	14535	11678	6421	15280	44833	49908	29827	35257	5024	86	44967	46142	0	0	0	0	0	0	0	0	0	0	0	0	0	0	0	122	12	22	1191	19	3	7	10	61	11	625	14	33	76	26	126	140
Uniq_3593	cssDNA	Viruses,,,,,,CRESS_virus_sp.,	0	0	0	0	0	0	0	0	0	0	0	0	0	0	0	0	0	0	0	0	0	0	0	0	0	0	0	0	0	0	0	0	0	0	0	0	0	0	0	9	8	5	0	0	0	0	0
Uniq_2962	cssDNA	Viruses,,,,,,CRESS_virus_sp.,	0	0	24	2	14	2	0	0	0	4	0	0	0	0	0	0	0	0	0	0	0	0	0	0	0	0	0	0	0	0	0	0	0	0	0	0	0	0	0	0	0	0	0	0	0	0	0
Uniq_41286	cssDNA	Viruses,,,,,,CRESS_virus_sp.,	2	2	14	0	0	0	4	8	4	0	0	0	0	2	4	0	0	0	0	0	0	0	0	0	0	0	0	0	0	0	0	0	0	0	0	0	0	0	0	0	0	11	0	0	0	0	0
Uniq_72114	cssDNA	Viruses,,,,,,CRESS_virus_sp.,	0	2	0	2	0	2	0	0	2	4	8	4	0	5	2	0	0	0	0	0	2	2	4	0	2	4	4	0	6	0	0	0	0	0	0	2	0	0	0	0	0	0	0	0	0	0	0
Uniq_274108	cssDNA	Viruses,,,,,,CRESS_virus_sp.,	2	3	4	6	0	0	6	12	9	0	4	0	0	8	4	0	0	0	0	0	0	0	0	0	0	0	0	0	0	0	0	4	0	0	0	0	0	0	0	0	0	0	0	0	0	0	0
Uniq_107023	cssDNA	Viruses,,,,,,CRESS_virus_sp.,	0	0	28	0	8	12	0	2	2	2	0	7	0	2	0	0	0	0	0	0	0	0	0	0	0	0	0	0	0	0	0	0	0	0	0	2	0	0	0	0	0	0	0	0	0	0	0
Uniq_2297	cssDNA	Viruses,,,,,,CRESS_virus_sp.,	0	8	28	11	0	0	0	0	0	0	8	0	0	6	12	0	0	0	0	0	0	0	0	0	0	0	0	0	0	0	0	0	0	0	0	0	0	0	0	0	0	0	0	0	0	0	0
Uniq_7989	cssDNA	Viruses,,,,,,CRESS_virus_sp.,	0	6	6	4	0	2	3	0	5	6	15	5	0	14	4	0	0	0	0	0	4	0	0	2	2	0	0	0	0	0	0	0	2	0	0	0	8	0	0	0	0	0	0	69	0	0	0
Uniq_143911	cssDNA	Viruses,,,,,,CRESS_virus_sp.,	4	0	0	0	0	4	25	16	86	4	4	0	0	2	0	2	0	0	0	0	0	2	2	0	0	0	0	0	0	0	0	0	0	10	0	0	0	0	0	0	0	0	0	0	0	0	0
Uniq_165112	cssDNA	Viruses,,,,,,CRESS_virus_sp.,	11	14	2	19	7	2	5	10	2	8	4	3	0	23	25	0	0	0	0	0	0	0	0	0	0	0	0	0	0	0	0	0	0	8	0	6	0	0	0	0	0	4	0	6	5	0	2
Uniq_186886	cssDNA	Viruses,,,,,,CRESS_virus_sp.,	8	14	2	2	3	4	18	15	14	8	9	4	0	32	20	0	0	0	0	0	0	0	0	0	0	0	0	0	2	0	0	8	10	12	0	0	0	0	0	0	2	0	0	0	0	0	0
Uniq_266787	cssDNA	Viruses,,,,,,CRESS_virus_sp.,	8	21	6	17	12	7	3	6	8	12	10	3	2	11	10	6	2	2	0	0	2	0	2	4	5	0	0	2	0	2	0	2	4	0	0	0	0	0	0	18	2	9	0	0	0	0	0
Uniq_270252	cssDNA	Viruses,,,,,,CRESS_virus_sp.,	17	3	23	12	7	4	3	29	7	5	17	18	0	16	17	0	0	0	0	0	0	0	0	0	0	0	0	0	0	0	0	10	0	2	0	13	0	0	0	6	0	0	0	0	0	0	0
Uniq_243863	cssDNA	Viruses,,,,,,CRESS_virus_sp.,	11	0	3	8	9	8	2	7	0	14	5	7	0	3	7	0	0	0	0	0	0	0	0	0	0	0	0	0	0	2	0	0	0	0	7	139	0	0	0	14	0	0	0	0	0	0	0
Uniq_112903	cssDNA	Viruses,,,,,,CRESS_virus_sp.,	32	6	42	32	13	6	26	13	22	11	44	6	0	27	26	0	0	0	0	0	0	0	0	0	0	0	0	0	0	0	0	6	0	4	2	2	0	0	2	0	0	5	0	6	0	0	0
Uniq_21906	cssDNA	Viruses,,,,,,CRESS_virus_sp.,	15	17	12	10	8	13	10	18	9	17	28	11	0	9	9	7	2	4	2	2	12	12	4	11	4	10	8	0	6	0	2	50	6	10	2	3	0	0	0	2	0	5	0	11	0	0	0
Uniq_166001	cssDNA	Viruses,,,,,,CRESS_virus_sp.,	10	12	35	8	5	6	3	9	28	2	3	8	0	18	26	0	0	0	0	0	0	0	0	0	0	0	0	0	0	0	3	20	0	28	0	0	0	0	0	0	235	0	0	2	0	0	0
Uniq_287954	cssDNA	Viruses,,,,,,CRESS_virus_sp.,	50	37	83	91	19	14	10	32	41	30	224	18	0	137	159	0	0	2	0	0	0	0	0	0	0	0	0	0	0	0	4	0	26	25	20	0	0	0	0	0	0	10	0	0	0	0	0
Uniq_66228	cssDNA	Viruses,,,,,,CRESS_virus_sp.,	47	90	408	31	29	33	31	123	118	33	131	28	0	56	71	0	0	0	0	0	0	0	0	0	0	0	0	0	0	0	0	0	0	22	0	0	0	0	0	0	0	2	0	0	0	0	0
Uniq_4540	cssDNA	Viruses,,,,,,CRESS_virus_sp.,	42	27	315	50	28	8	54	462	367	100	234	0	3	152	142	0	0	0	0	0	0	0	0	0	0	0	0	0	0	0	0	0	0	0	0	0	0	0	0	0	8	0	0	0	0	0	0
Uniq_90011	cssDNA	Viruses,,,,,,CRESS_virus_sp.,	83	106	806	80	49	35	56	152	130	85	233	51	0	110	91	0	0	0	0	0	0	0	0	0	0	0	0	0	0	0	0	0	0	2	0	0	0	0	0	0	0	0	0	11	0	0	0
Uniq_120857	cssDNA	Viruses,,,,,,CRESS_virus_sp.,	144	81	212	98	90	65	33	94	50	97	135	60	4	196	185	5	5	14	4	0	6	10	17	6	0	8	0	0	0	0	295	251	79	0	68	16	0	0	0	0	0	4	3	13	43	0	0
Uniq_186309	cssDNA	Viruses,,,,,,CRESS_virus_sp.,	116	114	653	54	37	8	71	202	161	74	360	10	0	313	285	0	0	0	0	0	0	0	0	0	0	0	0	0	0	0	0	4	0	2	0	0	0	0	0	0	0	0	0	0	0	0	0
Uniq_624	cssDNA	Viruses,,,,,,CRESS_virus_sp.,	171	88	400	67	44	44	56	818	594	62	110	33	0	304	157	0	0	0	0	0	0	0	0	0	0	0	0	0	0	0	0	0	0	12	0	0	0	0	0	0	0	0	0	0	0	0	0
Uniq_4809	cssDNA	Viruses,,,,,,CRESS_virus_sp.,	133	65	168	99	45	26	140	247	297	115	568	38	0	204	241	10	6	5	6	4	7	7	8	8	2	6	12	0	6	0	138	713	1324	124	77	208	35	5	0	12	0	364	10	54	42	0	0
Uniq_4576	cssDNA	Viruses,,,,,,CRESS_virus_sp.,	205	51	100	257	121	82	180	535	672	432	740	96	0	614	619	0	0	0	0	0	0	0	0	0	0	0	0	0	0	0	344	351	190	117	133	144	4	9	22	305	16	249	11	10	52	0	0
Uniq_3632	cssDNA	Viruses,,,,,,CRESS_virus_sp.,	343	466	1958	170	138	127	179	1390	1540	372	624	71	0	890	680	0	0	0	0	0	0	0	0	0	0	0	0	0	0	0	0	0	0	13	0	0	0	0	0	0	0	0	0	0	0	0	0
Uniq_83131	cssDNA	Viruses,,,,,,CRESS_virus_sp.,	317	359	233	379	323	358	242	200	211	297	274	455	2	349	358	51	69	80	34	8	111	74	95	80	46	93	83	0	4	0	736	634	2359	958	720	2929	3	7	0	74	19	1126	43	3	35	0	0
Uniq_1568	cssDNA	Viruses,,,,,,CRESS_virus_sp.,	1338	426	4977	792	502	250	1309	7216	6168	1520	3101	340	53	5083	5261	0	0	0	0	0	4	0	4	3	0	0	0	0	0	0	514	2	194	17	2	22	0	0	2	0	0	19	0	0	0	0	0
Uniq_1498	cssDNA	Viruses,,,,,,CRESS_virus_sp.,	1645	815	2871	1036	877	413	1609	4548	6749	1905	2991	355	24	8049	8055	0	0	0	0	0	0	0	0	2	0	0	0	0	0	0	72	54	400	3420	38	279	2	3	11	319	525	1499	7	12	39	0	0
Uniq_521	cssDNA	Viruses,,,,,,CRESS_virus_sp.,	4482	2404	6244	2786	2360	1383	1514	2389	2537	2638	4010	449	28	8965	9783	0	0	0	0	0	2	0	0	5	0	0	0	2	0	0	1181	775	4617	614	1857	2442	298	50	96	2721	1063	4467	103	580	289	0	0
Uniq_1657	cssDNA	Viruses,,,,,,CRESS_virus_sp.,	16493	7983	41503	21336	7918	7057	5636	1977	2955	10628	7566	6759	14	17888	23917	0	0	0	0	0	0	0	0	0	0	0	0	0	0	0	34	7	124	70	0	80	0	2	2	0	4	8	0	12	10	0	0
Uniq_135	cssDNA	Viruses,,,,,,CRESS_virus_sp.,	26657	10695	21748	37544	11480	11419	26302	3221	5539	18349	3536	21427	14	16430	23382	0	0	0	0	0	0	0	2	2	0	0	0	0	0	0	765	99	774	104	101	517	33	128	139	0	10	457	7	14	24	0	4
Uniq_165149	cssDNA	Viruses,,,,,,CRESS_virus_sp.,	3438	1693	7630	5409	1505	1235	2502	1472	1552	2876	2820	1209	43270	3247	4442	1000	564	2140	314	162	2037	17125	15965	16336	1047	1830	825	46562	6509	37323	3200	1065	719	2591	1969	3818	832	3537	5417	2609	127	2716	1036	659	606	435	496
Uniq_4454	cssDNA	Viruses,,,,,,CRESS_virus_sp.,	33874	14906	93148	43721	19620	17769	17949	5971	9357	28325	18310	18978	29	30798	43300	0	0	0	0	0	0	0	0	0	0	0	0	0	0	0	66	6	39	28	35	67	0	8	0	20	31	39	0	0	7	0	0
Uniq_4279	cssDNA	Viruses,,,,,,CRESS_virus_sp.,	36893	13892	114179	42135	19540	16776	24897	9723	15226	26457	17161	16073	172	26277	37511	0	0	0	0	0	0	0	0	0	0	0	0	0	0	0	676	108	765	265	119	540	3	5	0	0	0	73	18	12	41	0	0
Uniq_62722	cssDNA	Viruses,,,,,,CRESS_virus_sp.,	77941	24924	47073	64413	37252	33293	82195	20621	35344	51029	9549	47955	310	49068	59760	0	0	0	0	0	0	0	0	0	0	0	0	0	0	0	850	503	838	483	539	477	3	39	0	66782	21595	336972	8	12	53	0	0
Uniq_4699	cssDNA	Viruses,,,,,,CRESS_virus_sp.,	80447	30521	223611	88989	48883	46573	115376	28641	52587	70068	20056	62336	383	85562	120579	0	0	0	0	0	0	0	0	0	0	0	0	0	0	0	3120	1001	1961	1131	664	2200	200	200	238	7	5	421	109	85	242	0	0
Uniq_4129	cssDNA	Viruses,,,,,,CRESS_virus_sp.,	87779	47500	403842	45450	55116	32444	20733	36174	30777	96937	148769	32038	673	166272	172079	0	0	2	0	0	0	0	0	0	0	0	0	0	0	0	12549	3287	1177	1379	1904	1537	1906	646	2639	11	34	5821	499	3225	5063	0	0
Uniq_110907	cssDNA	Viruses,,,,,,CRESS_virus_sp.,	124999	41297	79629	143200	104957	96806	105734	22494	40387	135910	25460	85205	764	96917	123324	26	24	42	14	5	46	32	45	52	19	16	41	19	118	11	2384	390	2222	1855	1247	3385	324	72	114	38174	18283	195549	12	94	107	0	0
Uniq_1521	cssDNA	Viruses,,,,,,CRESS_virus_sp.,	119454	61278	427047	63805	71575	40912	29806	56831	50432	113026	179589	34733	496	216809	224439	0	0	0	0	0	0	0	0	0	0	0	0	0	0	0	1908	1348	1889	2712	263	1567	203	4	35	533	498	3209	94	287	233	0	0
Uniq_4586	cssDNA	Viruses,,,,,,Cybaeus_spider_associated_circular_virus_1,	789	232	537	1135	563	340	713	2333	2647	1830	3873	387	7	2393	2445	0	0	0	0	0	0	0	0	0	0	0	0	0	0	0	107	363	356	84	171	207	26	24	0	1488	170	1761	121	99	77	0	0
Uniq_8105	cssDNA	Viruses,,,,,,Diporeia_sp._associated_circular_virus,	2	0	0	4	0	0	2	20	4	0	2	0	0	0	2	0	0	4	0	0	0	22	7	11	0	2	2	0	0	4	0	0	2	0	0	0	0	0	0	0	0	6	0	2	10	0	0
Uniq_2707	cssDNA	Viruses,,,,,,Diporeia_sp._associated_circular_virus,	24	2	2	14	9	9	16	110	74	37	29	7	0	49	57	0	0	0	0	0	0	0	0	0	0	0	0	0	0	0	0	0	0	23	0	0	0	0	0	3	526	0	0	0	0	0	0
Uniq_9304	cssDNA	Viruses,,,,,,Diporeia_sp._associated_circular_virus,	436	357	615	159	231	50	244	688	657	216	111	79	0	251	226	0	0	0	0	0	0	0	0	0	0	0	0	0	0	0	0	0	0	0	0	0	0	0	0	0	37	0	0	0	0	0	0
Uniq_2934	cssDNA	Viruses,,,,,,Diporeia_sp._associated_circular_virus,	1021	411	1701	631	290	54	467	1524	1707	1381	605	172	4	1992	1587	0	0	0	0	0	0	0	0	0	0	0	0	0	0	0	0	0	0	40	0	0	0	0	0	0	0	0	0	2	0	0	0
Uniq_1619	cssDNA	Viruses,,,,,,Diporeia_sp._associated_circular_virus,	2252	1056	4560	1127	1185	627	1852	5221	5654	3939	3546	429	2	3863	4022	0	0	0	0	0	0	0	0	0	0	0	0	0	0	0	0	0	0	74	0	0	0	0	0	0	19	0	0	0	0	0	0
Uniq_5292	cssDNA	Viruses,,,,,,Diporeia_sp._associated_circular_virus,	9993	6635	17382	5762	4832	2689	14154	54636	78154	35873	10232	1568	54	30705	28071	0	0	0	0	0	0	0	0	0	0	0	0	0	0	0	5	0	2	93	0	0	0	2	0	0	70	2	0	0	0	7	5
Uniq_5965	cssDNA	Viruses,,,,,,Diporeia_sp._associated_circular_virus,	15338	8309	38881	11879	8021	5150	17119	51163	60783	24450	14333	4580	49	34086	33250	0	0	0	0	0	2	7	0	5	0	0	0	3	0	3	2	0	4	300	0	8	0	0	2	9	841	17	4	0	3	0	0
Uniq_7055	cssDNA	Viruses,,,,,,Diporeia_sp._associated_circular_virus,	15485	10162	60637	11990	15480	9021	21765	80712	107564	28252	18938	6358	118	56312	50976	0	0	0	0	0	0	0	0	0	0	0	0	0	0	0	9	0	10	1385	2	18	0	0	9	0	343	0	9	8	7	28	19
Uniq_4226	cssDNA	Viruses,,,,,,Diporeia_sp._associated_circular_virus,	147851	144465	125760	72707	159979	97126	72236	384033	325748	346840	748432	17837	1001	339233	330638	0	0	0	0	0	0	0	0	0	3	0	0	2	7	2	15	29	42	3970	55	84	3	25	5	4	3574	88	12	73	75	0	0
Uniq_4150	cssDNA	Viruses,,,,,,Dragonfly-associated_microphage_1,	356	155	1129	186	67	38	288	1761	1231	433	1691	54	10	203	171	0	0	0	0	0	0	0	0	0	0	0	0	0	2	0	32	2	4	44	0	2	0	0	210	0	10	2	4	29	0	0	0
Uniq_2968	cssDNA	Viruses,,,,,,Fly_associated_circular_virus_5,	43	13	7	42	27	7	23	43	65	45	31	17	0	57	43	0	0	0	0	0	0	0	0	0	0	0	0	0	0	0	5	0	18	1147	0	2	0	29	18	8	273	7	25	36	14	0	0
Uniq_3671	cssDNA	Viruses,,,,,,Fly_associated_circular_virus_5,	38	23	24	97	36	44	44	50	73	58	65	38	2	125	115	0	0	0	0	0	0	0	0	0	0	0	0	0	0	0	11	0	22	1837	4	10	0	38	94	5	914	9	13	27	42	0	0
Uniq_64	cssDNA	Viruses,,,,,,Giant_house_spider_associated_circular_virus_3,	13717	9435	38323	11514	13091	7508	8590	27086	35459	29454	23442	3970	106	58568	53989	0	0	0	0	0	0	0	0	0	0	0	0	0	0	0	0	0	0	16	0	0	0	0	0	0	417	0	0	0	0	0	0
Uniq_254850	cssDNA	Viruses,,,,,,Goat_blood_associated_circularviruslike_virus,	0	4	0	0	0	6	6	7	0	2	0	0	0	4	0	0	0	0	0	0	0	0	0	0	0	0	0	0	0	0	0	0	0	0	0	0	0	0	0	0	11	0	0	0	0	0	0
Uniq_190990	cssDNA	Viruses,,,,,,Goat_blood_associated_circularviruslike_virus,	2	0	2	0	2	0	0	0	0	0	0	0	0	0	4	4	2	0	0	0	2	2	0	0	0	0	0	0	2	0	0	0	2	25	0	0	0	0	0	0	0	0	0	0	0	0	0
Uniq_268648	cssDNA	Viruses,,,,,,Goat_blood_associated_circularviruslike_virus,	0	0	2	0	0	6	2	0	0	0	2	0	0	0	0	3	0	0	0	0	0	0	0	0	0	0	0	0	0	0	0	0	8	32	0	2	0	0	0	2	0	0	0	0	0	0	0
Uniq_255980	cssDNA	Viruses,,,,,,Goat_blood_associated_circularviruslike_virus,	0	0	0	2	0	4	0	0	0	0	0	0	0	0	2	0	0	0	0	0	0	0	0	0	0	0	2	0	0	0	0	0	0	0	2	2	0	0	8	51	66	7	0	0	0	3	10
Uniq_5526	cssDNA	Viruses,,,,,,Goat_blood_associated_circularviruslike_virus,	3	9	0	3	5	0	0	2	6	2	0	5	0	5	5	0	0	0	0	0	0	0	0	0	0	0	0	0	0	0	20	7	2	46	5	11	2	9	0	0	79	3	24	23	20	0	0
Uniq_291460	cssDNA	Viruses,,,,,,Goat_blood_associated_circularviruslike_virus,	6	10	3	7	8	12	8	5	3	14	14	15	0	9	8	13	2	0	4	4	6	8	8	4	0	3	15	0	10	0	0	5	13	8	0	28	0	2	0	17	293	17	4	0	0	0	0
Uniq_244352	cssDNA	Viruses,,,,,,Goat_blood_associated_circularviruslike_virus,	21	19	3	11	22	13	12	0	8	13	11	11	0	12	7	0	2	2	2	0	8	4	2	0	4	5	3	0	0	0	0	58	23	69	58	24	5	3	0	43	8	129	0	3	0	0	0
Uniq_7648	cssDNA	Viruses,,,,,,Goat_blood_associated_circularviruslike_virus,	25	20	17	10	15	25	20	7	8	28	30	35	2	21	31	10	14	10	7	4	32	7	6	8	4	9	15	2	13	6	0	3	16	92	4	46	0	0	0	39	10	26	0	0	49	0	0
Uniq_275705	cssDNA	Viruses,,,,,,Goat_blood_associated_circularviruslike_virus,	39	21	15	8	17	3	39	174	158	62	37	9	2	29	61	2	0	4	0	0	12	2	3	3	0	2	0	0	2	2	4	2	16	834	0	10	2	15	16	14	1184	17	23	16	11	0	0
Uniq_6273	cssDNA	Viruses,,,,,,Goat_blood_associated_circularviruslike_virus,	49	32	44	38	16	19	29	97	82	55	49	27	0	63	57	4	5	15	2	0	28	17	24	22	4	16	12	0	9	0	618	145	133	554	53	141	10	26	82	485	490	196	57	126	146	0	0
Uniq_1367	cssDNA	Viruses,,,,,,Goat_blood_associated_circularviruslike_virus,	15	35	13	39	21	30	80	21	29	28	12	113	0	16	20	0	3	0	2	0	0	2	0	0	2	2	0	0	0	0	0	0	0	27	0	0	0	0	0	2	3851	2	0	0	0	0	0
Uniq_285729	cssDNA	Viruses,,,,,,Goat_blood_associated_circularviruslike_virus,	107	115	71	87	113	97	80	49	45	67	139	137	0	104	138	35	10	26	7	4	44	34	40	34	28	22	33	0	9	0	253	325	523	320	68	351	0	23	0	328	928	501	12	3	0	0	0
Uniq_6010	cssDNA	Viruses,,,,,,Goat_blood_associated_circularviruslike_virus,	47	26	185	41	38	19	189	472	482	136	83	21	3	118	81	0	0	0	0	0	0	0	0	0	0	0	0	0	0	0	8	67	2	403	0	0	0	9	0	2	7056	0	0	4	5	0	0
Uniq_8468	cssDNA	Viruses,,,,,,Goat_blood_associated_circularviruslike_virus,	267	102	408	177	64	30	389	1116	1064	315	190	63	7	273	293	0	0	0	0	0	0	0	0	0	0	0	0	2	0	0	126	71	32	1695	218	35	0	14	8	12	5469	97	43	62	116	0	0
Uniq_8266	cssDNA	Viruses,,,,,,Goat_blood_associated_circularviruslike_virus,	300	103	199	134	91	53	168	661	599	273	183	76	2	399	393	0	0	0	0	0	4	0	2	0	2	2	3	2	0	0	66	120	203	10854	53	134	0	95	77	3	571	45	93	427	489	0	0
Uniq_587	cssDNA	Viruses,,,,,,Goat_blood_associated_circularviruslike_virus,	409	192	433	284	296	195	662	1151	1273	315	260	95	0	870	897	0	0	0	0	0	0	0	0	0	0	0	0	0	0	0	88	46	167	2124	84	127	43	75	112	777	8115	419	17	66	79	0	0
Uniq_6021	cssDNA	Viruses,,,,,,Goat_blood_associated_circularviruslike_virus,	428	252	1490	388	486	256	1399	2389	2379	872	717	148	4	599	706	4	0	0	0	0	3	5	7	0	0	0	0	0	2	0	129	430	313	6531	58	444	11	122	105	113	9773	341	61	51	82	0	0
Uniq_5524	cssDNA	Viruses,,,,,,Goat_blood_associated_circularviruslike_virus,	349	188	916	227	261	145	969	1675	1718	541	414	101	8	477	430	0	0	0	0	0	0	0	2	0	0	0	2	0	0	3	77	59	301	5120	37	366	0	28	190	262	19548	342	44	59	73	2	0
Uniq_5914	cssDNA	Viruses,,,,,,Goat_blood_associated_circularviruslike_virus,	302	89	259	180	124	56	371	1226	1191	317	226	30	0	319	355	0	0	0	0	0	0	0	0	0	0	0	0	0	0	0	32	10	80	9526	13	47	3	50	133	93	21306	112	89	61	76	6	0
Uniq_5804	cssDNA	Viruses,,,,,,Goat_blood_associated_circularviruslike_virus,	1224	418	596	445	377	185	982	3201	3307	1430	872	168	9	1300	1460	0	0	0	0	0	0	0	0	0	0	0	0	0	0	0	357	135	878	10005	47	505	22	174	79	222	28291	541	311	545	452	0	0
Uniq_6221	cssDNA	Viruses,,,,,,Goat_blood_associated_circularviruslike_virus,	1137	468	1152	626	446	242	1468	5443	5085	1748	1086	186	14	1608	1600	0	0	0	0	0	0	0	0	0	0	0	0	0	0	0	443	204	490	13660	53	311	15	115	236	73	31511	326	704	464	467	0	0
Uniq_6254	cssDNA	Viruses,,,,,,Goat_blood_associated_circularviruslike_virus,	2458	1038	1737	1020	624	240	3073	13250	12463	5358	3701	351	21	3226	3497	0	0	0	0	0	0	0	0	0	0	0	0	0	0	0	551	633	640	10641	174	357	23	201	188	206	17602	738	697	1732	1856	14	12
Uniq_8232	cssDNA	Viruses,,,,,,Goat_blood_associated_circularviruslike_virus,	1361	645	3094	799	710	441	2946	7135	6861	2124	1530	303	27	1780	1858	0	0	0	0	0	0	0	0	0	0	0	0	7	0	2	8	10	95	5698	0	76	4	7	12	150	58298	62	8	12	6	0	0
Uniq_5711	cssDNA	Viruses,,,,,,Goat_blood_associated_circularviruslike_virus,	2732	985	2587	1876	927	447	3504	11662	11877	3802	2132	488	25	4336	4435	0	0	0	0	0	0	0	0	0	0	0	0	0	0	0	1341	827	1113	39271	267	1471	31	191	232	217	28613	725	686	1338	1558	4	9
Uniq_123	cssDNA	Viruses,,,,,,Gopherus_associated_circular_DNA_virus_7,	302	150	779	121	179	64	214	3039	3034	492	765	48	4	942	854	0	0	0	0	0	0	0	0	0	0	0	0	0	0	0	10	0	4	73	0	0	0	0	0	0	2	0	0	0	0	0	0
Uniq_3030	cssDNA	Viruses,,,,,,Human_oral-associated_brisavirus_YH,	4	0	12	32	6	5	13	0	4	0	2	2	0	4	4	0	0	2	0	0	4	0	0	0	0	0	0	0	2	0	24	8	8	2	38	2	0	0	16	0	0	2	0	0	0	0	0
Uniq_3623	cssDNA	Viruses,,,,,,Lake_Sarah-associated_circular_virus-42,	0	0	0	0	0	0	2	0	3	0	0	0	0	0	2	0	0	0	0	0	0	0	0	0	0	0	0	0	0	0	0	0	0	26	0	0	0	0	0	5	350	2	0	0	0	0	0
Uniq_4583	cssDNA	Viruses,,,,,,Lake_Sarah-associated_circular_virus-42,	0	0	0	0	0	0	0	0	0	0	0	0	0	0	0	0	0	0	0	0	0	0	0	0	0	0	0	0	0	0	0	0	0	0	0	0	0	0	0	48	1864	40	0	0	0	0	0
Uniq_40871	cssDNA	Viruses,,,,,,Odonata-associated_circular_virus-14,	639	192	685	873	547	255	589	2131	2472	1329	2994	306	11	2412	2494	0	0	0	0	0	0	0	0	0	0	0	0	0	0	0	59	173	444	66	286	171	5	53	0	97	3	167	5	34	25	4	0
Uniq_2157	cssDNA	Viruses,,,,,,Odonata-associated_circular_virus-14,	3163	2204	7913	4073	2182	1426	1792	2883	3521	5144	2747	1434	12	5618	5729	0	0	0	0	0	0	0	0	0	0	0	0	0	0	0	0	0	0	1235	0	0	0	0	0	0	76	0	0	0	0	0	0
Uniq_1686	cssDNA	Viruses,,,,,,Odonata-associated_circular_virus-14,	4030	1207	12110	1960	1148	622	3161	19402	17180	4113	7502	559	45	13642	13949	0	0	0	0	0	0	0	0	0	0	0	0	0	0	0	2989	978	257	74	117	83	78	51	474	3	0	169	22	151	155	0	0
Uniq_3920	cssDNA	Viruses,,,,,,Odonata-associated_circular_virus-14,	96686	59442	609726	65426	85810	49620	150933	423030	538818	132173	84672	22827	322	125010	130526	0	0	0	0	0	2	0	2	0	0	0	3	0	0	0	48	15	189	6036	15	218	9	28	50	0	28	9	7	31	102	0	0
Uniq_4260	cssDNA	Viruses,,,,,,Pacific_flying_fox_associated_multicomponent_virus,	4	0	0	6	0	0	2	0	0	8	2	0	0	9	14	0	0	0	0	0	0	0	0	0	0	0	0	0	0	0	0	0	0	0	0	0	0	0	0	0	0	0	0	0	0	0	0
Uniq_9123	cssDNA	Viruses,,,,,,Pacific_flying_fox_associated_multicomponent_virus,	20	8	57	6	0	0	29	0	0	33	8	20	0	6	8	0	0	0	0	0	0	0	0	0	0	0	0	0	0	0	0	0	0	0	0	0	0	0	0	0	0	0	0	0	0	0	0
Uniq_148004	cssDNA	Viruses,,,,,,Reptile-associated_circular_DNA_molecule,	0	0	0	0	0	0	0	35	0	0	0	0	0	0	0	0	0	0	0	0	0	0	0	0	0	0	0	0	0	0	0	0	0	0	0	0	0	0	0	0	0	0	0	0	0	0	0
Uniq_92060	cssDNA	Viruses,,,,,,Reptile-associated_circular_DNA_molecule,	0	7	2	0	2	6	7	2	0	2	4	0	0	2	2	2	0	0	0	4	0	0	0	4	0	0	0	0	0	2	0	0	0	0	0	0	0	0	0	0	0	2	0	0	0	0	0
Uniq_5638	cssDNA	Viruses,,,,,,Reptile-associated_circular_DNA_molecule,	0	0	0	0	0	0	0	0	0	0	0	0	2	0	2	0	0	0	0	0	0	5	0	0	0	0	0	0	2	0	0	0	0	41	0	0	0	0	0	0	0	0	0	0	0	0	0
Uniq_6520	cssDNA	Viruses,,,,,,Reptile-associated_circular_DNA_molecule,	0	0	0	4	0	4	9	4	3	6	0	2	0	2	0	0	0	0	0	0	0	0	0	0	0	0	0	0	0	0	13	6	10	0	0	2	0	4	0	0	0	5	0	0	0	0	0
Uniq_120319	cssDNA	Viruses,,,,,,Reptile-associated_circular_DNA_molecule,	0	0	0	5	3	4	21	19	26	11	0	0	0	3	0	0	0	0	0	0	0	0	0	0	0	0	0	0	0	0	0	0	0	2	0	0	0	0	0	0	0	0	0	0	0	0	0
Uniq_128948	cssDNA	Viruses,,,,,,Reptile-associated_circular_DNA_molecule,	4	3	4	0	3	8	6	3	5	4	4	4	0	4	0	0	2	0	0	0	3	4	0	2	0	9	0	0	6	0	0	0	0	24	0	0	0	0	0	0	0	0	0	0	0	2	0
Uniq_148892	cssDNA	Viruses,,,,,,Reptile-associated_circular_DNA_molecule,	9	13	3	8	11	7	9	5	12	17	9	11	0	0	14	2	2	0	0	0	5	0	0	2	0	0	2	0	0	0	0	0	0	2	0	2	0	0	0	0	0	0	0	0	0	0	0
Uniq_198691	cssDNA	Viruses,,,,,,Reptile-associated_circular_DNA_molecule,	0	6	5	6	2	0	0	0	0	0	5	6	0	3	3	4	5	2	2	0	5	4	3	3	0	0	2	0	2	0	0	0	0	20	180	14	0	0	0	0	0	13	0	13	2	2	0
Uniq_249241	cssDNA	Viruses,,,,,,Reptile-associated_circular_DNA_molecule,	29	24	8	8	26	35	9	4	4	13	24	23	0	30	5	5	2	5	6	3	5	2	11	3	2	0	0	0	4	0	51	28	0	3	16	20	0	0	0	0	0	5	0	0	0	0	0
Uniq_45752	cssDNA	Viruses,,,,,,Reptile-associated_circular_DNA_molecule,	7	5	2	0	5	0	0	0	0	5	2	0	0	5	2	4	2	0	0	0	0	2	0	0	0	6	0	0	0	0	0	0	243	96	0	50	0	0	0	0	0	0	0	0	0	0	0
Uniq_8741	cssDNA	Viruses,,,,,,Reptile-associated_circular_DNA_molecule,	13	7	27	19	3	0	11	26	29	15	34	8	0	53	20	0	0	0	0	0	0	0	0	0	0	0	0	0	0	0	0	0	18	14	0	6	32	2	4	2	198	54	0	10	0	0	0
Uniq_58156	cssDNA	Viruses,,,,,,Reptile-associated_circular_DNA_molecule,	18	21	19	32	44	37	18	22	25	36	32	40	2	10	25	12	0	6	0	2	21	23	8	2	4	6	7	0	3	0	8	131	15	12	8	109	0	0	0	4	0	97	0	0	0	0	0
Uniq_8789	cssDNA	Viruses,,,,,,Reptile-associated_circular_DNA_molecule,	21	18	50	24	4	2	28	10	31	20	20	5	0	33	42	0	0	0	0	0	0	0	0	0	0	0	0	0	0	0	0	11	14	36	96	6	0	3	0	69	120	337	5	0	0	0	0
Uniq_4209	cssDNA	Viruses,,,,,,Reptile-associated_circular_DNA_molecule,	44	59	239	44	35	11	30	290	214	86	125	11	2	88	91	0	0	0	0	0	0	0	0	2	0	0	0	0	4	0	0	0	0	0	0	0	0	0	0	0	8	0	0	0	0	0	0
Uniq_5124	cssDNA	Viruses,,,,,,Reptile-associated_circular_DNA_molecule,	155	213	61	122	186	162	64	38	15	153	72	149	8	135	105	55	50	25	28	8	50	34	25	16	29	43	51	3	74	9	0	2	36	79	4	12	0	0	0	0	39	21	0	0	0	0	0
Uniq_171548	cssDNA	Viruses,,,,,,Reptile-associated_circular_DNA_molecule,	115	54	450	50	43	41	126	1407	1441	151	116	6	5	168	113	30	28	0	2	0	26	11	10	6	7	16	11	6	34	2	0	0	4	389	0	0	0	0	2	0	50	0	0	0	0	0	0
Uniq_101	cssDNA	Viruses,,,,,,Rodent_stool-associated_circular_genome_virus,	0	0	0	0	0	0	14	124	284	0	5	0	0	0	0	0	0	0	0	0	0	0	0	0	0	0	0	0	0	0	0	0	0	0	0	0	0	0	0	0	0	0	0	0	0	0	0
Uniq_6900	cssDNA	Viruses,,,,,,Rodent_stool-associated_circular_genome_virus,	211	69	141	142	67	28	391	1186	1139	396	229	69	2	226	264	2	4	11	0	0	4	4	3	7	0	0	7	0	0	4	102	437	239	1610	6	178	0	101	87	21	1543	95	19	64	71	0	0
Uniq_7254	cssDNA	Viruses,,,,,,Rodent_stool-associated_circular_genome_virus,	536	163	520	344	179	83	806	2285	2317	909	701	110	3	980	992	0	0	0	0	0	0	0	0	0	0	0	0	0	0	0	235	90	590	3827	47	346	3	74	507	22	9237	123	65	93	102	0	0
Uniq_5026	cssDNA	Viruses,,,,,,Rodent_stool-associated_circular_genome_virus,	679	276	512	397	174	95	718	2916	3051	1130	1056	165	0	1224	1211	0	0	0	0	0	0	0	0	0	0	0	0	0	0	0	28	130	79	1096	9	80	6	7	2	198	15570	577	8	49	116	0	0
Uniq_8409	cssDNA	Viruses,,,,,,Rodent_stool-associated_circular_genome_virus,	478	162	504	217	149	64	660	3564	3372	957	1062	139	0	2017	1797	0	0	0	0	0	0	0	0	0	0	0	0	0	0	0	17	12	32	539	0	39	0	0	2	105	23952	255	0	11	72	0	0
Uniq_5199	cssDNA	Viruses,,,,,,Rodent_stool-associated_circular_genome_virus,	795	302	959	548	453	244	1922	5740	5477	1953	1307	195	11	2350	2487	0	0	0	0	0	0	0	0	0	0	0	0	0	0	0	1250	894	875	9831	219	874	61	335	552	94	16014	560	969	1669	2216	0	0
Uniq_7072	cssDNA	Viruses,,,,,,Rodent_stool-associated_circular_genome_virus,	1340	490	1900	804	439	269	2084	5463	5406	1792	1129	279	12	1379	1586	0	0	3	0	0	2	0	2	0	0	0	0	0	0	0	447	265	802	8147	42	523	22	124	134	234	25365	631	564	317	387	0	0
Uniq_4836	cssDNA	Viruses,,,,,,Rodent_stool-associated_circular_genome_virus,	1351	564	1145	901	511	346	1715	5872	5672	2071	1417	282	7	2172	2519	6	2	0	4	0	3	0	3	2	2	5	3	0	4	0	86	114	135	2950	8	130	11	69	261	265	41929	418	69	119	126	0	0
Uniq_6881	cssDNA	Viruses,,,,,,Rodent_stool-associated_circular_genome_virus,	2782	1092	2648	1331	930	397	2807	10208	9628	3664	2292	398	20	3793	3968	0	0	0	0	0	0	0	0	3	0	0	0	0	0	0	298	135	487	13110	54	464	23	109	129	532	69292	492	325	233	366	0	0
Uniq_8149	cssDNA	Viruses,,,,,,Rodent_stool-associated_circular_genome_virus,	7908	2917	16099	4056	5340	2673	5037	15062	15471	9609	5787	1730	51	18718	17471	0	0	0	0	0	0	0	0	0	0	0	0	0	0	0	398	68	175	17486	171	254	19	74	160	124	24941	319	95	128	84	0	2
Uniq_4791	cssDNA	Viruses,,,,,,Rodent_stool-associated_circular_genome_virus,	2575	1243	5309	1585	1514	767	5654	15724	15900	4132	2830	565	55	3644	3693	0	2	0	0	0	0	0	0	0	0	0	0	0	0	0	174	111	359	13245	37	258	5	139	114	443	133277	479	313	282	314	0	0
Uniq_5008	cssDNA	Viruses,,,,,,Rodent_stool-associated_circular_genome_virus,	16872	6777	25807	10215	8165	4136	21965	81496	81574	23281	21952	3766	201	45507	44312	0	0	0	0	0	4	0	0	0	0	0	2	2	0	0	15125	6305	2021	80327	2225	2314	576	2251	2785	2435	458734	10723	4619	10917	13848	0	0
Uniq_9368	cssDNA	Viruses,,,,,,Tundra_vole_stool-associated_circular_virus,	0	0	0	0	0	0	0	0	0	0	0	0	0	0	0	0	0	0	0	0	0	0	0	0	0	0	0	0	0	0	0	0	0	0	0	0	0	0	0	5	25	0	0	0	0	0	0
Uniq_515	cssDNA	Viruses,,,,,,Tundra_vole_stool-associated_circular_virus,	0	0	0	0	0	0	0	0	0	0	0	3	0	0	0	0	0	0	0	0	0	0	0	0	0	0	0	0	0	0	0	0	0	0	0	0	0	0	0	0	49	0	0	0	0	0	0
Uniq_2281	cssDNA	Viruses,,,,,,Tundra_vole_stool-associated_circular_virus,	0	0	0	0	0	0	0	0	0	0	0	0	0	0	0	0	0	0	0	0	0	0	0	0	0	0	0	0	0	0	0	0	0	0	0	0	0	0	0	2	157	0	0	0	0	0	0
Uniq_2850	cssDNA	Viruses,,,,,,Tundra_vole_stool-associated_circular_virus,	1067	1081	3584	1225	798	597	523	1470	1724	1418	2200	469	8	3594	3575	0	0	0	0	0	0	0	0	0	0	0	0	0	0	0	2	0	0	71	0	0	0	0	0	0	678	0	0	0	0	0	0
Uniq_256721	cssDNA	Viruses,,,,,,Tundra_vole_stool-associated_circular_virus,	1878	1213	1575	2096	1048	831	1569	1484	2059	1669	527	1091	4	4367	4010	0	0	0	0	0	0	0	0	0	0	0	0	0	4	4	0	0	0	84	2	0	0	6	17	61	756	75	0	0	0	0	0
Uniq_2161	cssDNA	Viruses,,,,,,Tundra_vole_stool-associated_circular_virus,	4595	3690	5307	6490	5987	3520	9254	8994	14444	5387	1352	3661	10	19859	19651	0	0	0	0	0	0	0	0	0	0	0	0	0	0	0	12	6	0	241	2	0	2	0	5	0	48	4	5	20	54	0	0
Uniq_291135	cssDNA	Viruses,,,,,,Tundra_vole_stool-associated_circular_virus,	8058	6800	23654	10329	12036	6854	26098	36299	61196	33328	10488	3478	57	31800	30616	0	0	0	0	0	0	0	0	0	0	0	0	0	0	0	3	0	0	543	0	0	0	10	0	6	74	0	0	0	0	0	0
Uniq_140862	cssDNA	Viruses,,,,,,unidentified_circular_ssDNA_virus,	18	6	3	17	9	8	19	52	52	14	4	14	0	11	13	2	0	0	0	4	7	2	0	8	2	2	0	0	0	0	3	0	26	312	2	6	0	0	2	49	333	12	4	15	17	6	0
Uniq_293719	cssDNA	Viruses,,,,,,unidentified_circular_ssDNA_virus,	15	2	0	8	2	2	12	82	92	25	34	0	0	62	58	0	0	0	0	0	0	0	0	0	0	0	0	0	0	0	0	0	0	12	0	0	0	0	0	3	8652	0	0	0	0	0	0
Uniq_55967	cssDNA	Viruses,,,,,,unidentified_circular_ssDNA_virus,	165	94	433	161	159	127	560	677	647	281	177	107	29	223	234	12	5	6	0	0	11	24	10	12	2	4	17	6	65	17	23	16	48	793	2	47	5	19	14	25	9561	96	19	8	22	0	0
Uniq_19863	cssDNA	Viruses,,,,,,unidentified_circular_ssDNA_virus,	453	172	389	239	207	104	295	1013	891	363	238	45	6	400	435	2	0	2	2	0	6	0	0	4	3	6	0	0	0	0	136	38	62	3730	82	69	4	19	29	271	16979	403	26	81	58	0	0
Uniq_5294	cssDNA	Viruses,,,,,,unidentified_circular_ssDNA_virus,	506	203	429	237	188	94	699	3030	2961	411	292	97	19	1188	1155	0	0	0	0	0	0	0	0	0	0	0	0	0	0	0	1438	442	274	2657	194	246	263	192	317	605	27799	1510	241	589	859	0	0
Uniq_63662	cssDNA	Viruses,,,,,,unidentified_circular_ssDNA_virus,	1033	361	396	1551	964	427	1370	2802	4320	2891	5308	454	13	2137	2183	0	0	0	0	0	0	0	0	0	0	0	0	0	0	0	2110	1724	2547	446	2963	1806	1938	578	1607	543	82	4010	128	564	553	132	78
Uniq_295	cssDNA	Viruses,,,,,,unidentified_circular_ssDNA_virus,	1787	819	1882	1009	719	382	1922	5453	5008	2200	1759	309	11	2689	2863	0	0	0	0	0	0	0	0	0	0	0	0	0	0	0	72	22	83	7174	33	76	2	9	15	4	23566	36	4	70	20	0	0
Uniq_8452	cssDNA	Viruses,,,,,,unidentified_circular_ssDNA_virus,	2196	826	1384	1446	1264	621	2483	5429	5177	1805	1409	346	8	4772	4629	0	0	0	0	3	0	0	0	0	0	0	0	0	0	0	234	66	281	7191	74	259	16	266	490	340	23327	596	28	86	172	0	2
Uniq_206154	cssDNA	Viruses,,,,,,unidentified_circular_ssDNA_virus,	501	162	845	357	352	138	792	2883	2861	960	528	85	10	875	888	0	0	0	0	0	0	0	0	0	0	0	0	0	0	0	22	22	16	3981	14	36	6	5	2	34	56947	79	34	66	38	0	0
Uniq_34338	cssDNA	Viruses,,,,,,unidentified_circular_ssDNA_virus,	1672	594	2212	1119	692	300	2353	9480	9467	2971	1605	381	22	2042	2164	0	0	0	0	0	0	0	0	0	0	0	0	0	0	0	521	157	502	15584	59	362	30	92	99	113	30973	218	396	717	669	0	0
Uniq_6087	cssDNA	Viruses,,,,,,unidentified_circular_ssDNA_virus,	5965	2043	10156	3050	3552	1594	4987	22085	23880	6930	4483	1094	50	13379	12800	3	0	0	0	0	0	0	3	6	3	4	0	0	5	0	592	252	73	6279	75	54	8	124	208	26	37484	191	275	397	473	33	31
Uniq_292608	cssDNA	Viruses,,,,,,unidentified_circular_ssDNA_virus,	1661	680	2056	960	660	345	1995	7493	7192	2835	1675	336	5	2502	2706	0	0	0	0	0	0	0	0	0	0	0	0	0	0	0	198	85	116	34587	44	147	18	131	99	1223	196894	1395	351	686	1015	52	73
Uniq_229255	cssDNA	Viruses,,,,,Dinodnavirus,Heterocapsa_circularisquama_DNA_virus_01,	6	4	0	10	5	6	10	5	0	13	5	0	0	3	0	0	0	0	0	0	0	2	0	0	0	0	0	2	0	0	0	0	0	2	0	84	0	0	0	5	0	3	0	0	0	0	0
Uniq_2972	cssDNA	Viruses,,,,Alphasatellitidae,Sophoyesatellite,Parsley_severe_stunt_alphasatellite_2.1,	22	18	22	14	8	0	24	14	10	26	2	6	0	6	11	0	0	0	0	0	0	0	0	0	0	0	0	0	0	0	0	0	0	0	0	0	0	0	0	0	0	0	0	0	0	0	0
Uniq_4035	cssDNA	Viruses,,,,Anelloviridae,,Anelloviridae_sp.,	0	0	20	4	0	0	6	38	34	0	7	0	0	4	0	0	0	0	0	0	0	0	0	0	0	0	0	0	0	0	0	0	0	0	0	0	0	0	0	0	0	0	0	0	0	0	0
Uniq_4380	cssDNA	Viruses,,,,Anelloviridae,,Anelloviridae_sp.,	2	0	28	0	0	0	20	30	31	2	4	0	2	17	6	0	0	0	0	0	0	0	0	0	0	0	0	0	0	0	0	0	0	0	0	0	0	0	0	0	0	0	0	0	0	0	0
Uniq_7992	cssDNA	Viruses,,,,Anelloviridae,,Anelloviridae_sp.,	30	4	3	4	2	14	16	13	27	22	10	8	0	4	0	0	0	0	0	0	0	0	0	0	0	0	0	0	0	0	0	0	0	0	0	0	0	0	0	0	2	0	0	0	0	0	0
Uniq_5376	cssDNA	Viruses,,,,Anelloviridae,,Anelloviridae_sp.,	6	0	4	0	15	10	10	15	23	30	8	0	0	34	15	0	0	0	0	0	0	0	0	0	0	0	0	0	0	0	0	0	0	0	0	0	0	0	0	0	0	0	0	0	0	0	0
Uniq_8284	cssDNA	Viruses,,,,Anelloviridae,,Anelloviridae_sp.,	2	8	5	24	2	0	35	17	24	10	0	2	2	55	26	0	0	0	0	0	0	0	0	0	0	0	0	0	0	0	0	0	0	0	0	0	0	0	0	0	0	0	0	0	0	0	0
Uniq_7943	cssDNA	Viruses,,,,Anelloviridae,,Anelloviridae_sp.,	0	10	0	3	6	17	11	29	58	22	0	4	0	28	24	0	0	0	0	0	0	0	2	0	0	0	0	0	0	0	0	0	0	0	0	0	0	0	0	0	0	0	0	0	0	0	0
Uniq_2717	cssDNA	Viruses,,,,Anelloviridae,,Anelloviridae_sp.,	47	4	0	17	20	0	21	98	84	36	18	0	0	19	15	0	0	0	0	0	0	0	0	0	0	0	0	0	0	0	0	0	0	0	0	0	0	0	0	0	0	0	0	0	0	0	0
Uniq_8225	cssDNA	Viruses,,,,Anelloviridae,,Anelloviridae_sp.,	26	16	31	27	13	6	66	397	337	59	41	0	0	19	66	0	0	0	0	0	0	0	0	0	0	0	0	0	0	0	0	0	0	0	0	0	0	0	0	0	0	0	0	0	0	0	0
Uniq_2895	cssDNA	Viruses,,,,Anelloviridae,,Lepus_torque_teno_virus_1,	0	2	0	8	2	0	14	2	12	6	0	0	0	24	10	0	0	0	0	0	0	0	0	0	0	0	0	0	0	0	0	0	0	0	0	0	0	0	0	0	0	0	0	0	0	0	0
Uniq_8451	cssDNA	Viruses,,,,Anelloviridae,,Lepus_torque_teno_virus_1,	0	0	17	2	3	0	55	63	49	14	2	3	2	21	20	0	0	0	0	0	0	0	0	0	0	2	0	0	0	0	0	0	0	0	0	0	0	0	0	0	0	0	0	0	0	0	0
Uniq_2043	cssDNA	Viruses,,,,Anelloviridae,,Lepus_torque_teno_virus_1,	14	22	126	4	0	0	13	59	70	43	28	0	0	35	14	0	0	0	0	0	0	0	0	0	0	0	0	0	0	0	0	0	0	0	0	0	0	0	0	0	0	0	0	0	0	0	0
Uniq_1297	cssDNA	Viruses,,,,Anelloviridae,,Lepus_torque_teno_virus_1,	40	6	39	0	0	0	4	57	155	32	8	0	0	62	50	0	0	0	0	0	0	0	0	0	0	0	0	0	0	0	0	0	0	0	0	0	0	0	0	0	0	0	0	0	0	0	0
Uniq_2654	cssDNA	Viruses,,,,Anelloviridae,,Lepus_torque_teno_virus_1,	42	24	120	36	23	10	12	137	87	101	119	6	0	82	53	0	0	0	0	0	0	0	0	0	0	0	0	0	0	0	0	0	0	0	0	0	0	0	0	0	0	0	0	0	0	0	0
Uniq_6238	cssDNA	Viruses,,,,Anelloviridae,,Lepus_torque_teno_virus_1,	33	8	76	10	0	4	74	332	336	32	73	12	0	72	29	0	0	0	0	0	0	0	0	0	0	0	0	0	0	0	0	0	0	0	0	0	0	0	0	0	0	0	0	0	0	0	0
Uniq_6956	cssDNA	Viruses,,,,Anelloviridae,,Lepus_torque_teno_virus_1,	34	29	348	16	10	22	55	365	313	189	37	10	0	124	109	0	0	0	0	0	0	0	0	0	0	0	0	0	0	0	0	0	0	0	0	0	0	0	0	0	0	0	0	0	0	0	0
Uniq_5901	cssDNA	Viruses,,,,Anelloviridae,,Lepus_torque_teno_virus_1,	28	44	192	25	21	14	185	825	1131	136	47	14	2	87	111	0	0	0	0	0	0	0	0	0	0	0	0	0	0	0	0	0	0	0	0	0	0	0	0	0	0	0	0	0	0	0	0
Uniq_7565	cssDNA	Viruses,,,,Anelloviridae,,Lepus_torque_teno_virus_1,	149	88	492	64	55	24	278	2722	2561	192	81	50	4	363	335	0	0	0	0	0	0	0	0	0	0	0	0	0	0	0	0	0	0	20	0	0	0	0	0	0	0	0	0	0	0	0	0
Uniq_116	cssDNA	Viruses,,,,Anelloviridae,,Lepus_torque_teno_virus_2,	2	8	2	4	0	6	12	44	39	22	2	0	0	10	16	0	0	0	0	0	0	0	0	0	0	0	0	0	0	0	0	0	0	0	0	0	0	0	0	0	0	0	0	0	0	0	0
Uniq_7194	cssDNA	Viruses,,,,Anelloviridae,,Lepus_torque_teno_virus_2,	9	4	11	29	8	0	58	64	52	62	14	4	0	16	10	0	0	0	0	0	0	0	0	0	0	0	0	0	0	0	0	0	0	0	0	0	0	0	0	0	0	0	0	0	0	0	0
Uniq_6646	cssDNA	Viruses,,,,Anelloviridae,,Lepus_torque_teno_virus_2,	2	11	55	16	12	0	20	40	26	29	22	6	8	59	64	0	0	0	0	0	0	0	0	0	0	0	0	0	0	0	0	0	0	0	0	0	0	0	0	0	0	0	0	0	0	0	0
Uniq_5325	cssDNA	Viruses,,,,Anelloviridae,,Lepus_torque_teno_virus_2,	54	0	31	19	23	0	56	28	7	67	14	0	8	47	37	0	0	0	0	0	0	0	0	0	0	0	0	0	0	0	0	0	0	0	0	0	0	0	0	0	0	0	0	0	0	0	0
Uniq_1617	cssDNA	Viruses,Cressdnaviricota,Arfiviricetes,Cirlivirales,Circoviridae,,Avon-Heathcote_Estuary_associated_circular_virus_15,	21	16	31	9	10	5	32	61	125	71	40	11	0	29	25	0	0	0	0	0	0	0	0	0	0	0	0	0	0	0	0	0	0	0	0	0	0	0	0	0	151	0	0	0	0	0	0
Uniq_914	cssDNA	Viruses,Cressdnaviricota,Arfiviricetes,Cirlivirales,Circoviridae,,Avon-Heathcote_Estuary_associated_circular_virus_15,	289	183	148	114	133	130	129	323	596	687	592	22	0	274	320	0	0	0	0	0	0	0	0	0	0	0	0	0	0	0	0	0	0	0	0	0	0	0	0	0	0	0	0	0	0	0	0
Uniq_4574	cssDNA	Viruses,Cressdnaviricota,Arfiviricetes,Cirlivirales,Circoviridae,,Avon-Heathcote_Estuary_associated_circular_virus_15,	145	115	617	71	74	40	1074	2786	4355	227	141	62	6	194	160	0	0	0	0	0	0	0	0	0	0	0	0	0	0	0	0	0	0	22	0	0	0	0	0	0	15	0	0	0	0	0	0
Uniq_1928	cssDNA	Viruses,Cressdnaviricota,Arfiviricetes,Cirlivirales,Circoviridae,,Avon-Heathcote_Estuary_associated_circular_virus_15,	401	164	1846	297	333	234	432	1543	1938	1070	363	132	2	828	749	0	0	0	0	0	0	0	0	0	0	0	0	0	0	0	0	0	0	0	0	0	0	0	0	0	12	0	0	0	0	0	0
Uniq_4536	cssDNA	Viruses,Cressdnaviricota,Arfiviricetes,Cirlivirales,Circoviridae,,Avon-Heathcote_Estuary_associated_circular_virus_15,	542	246	1614	258	150	76	1075	3443	4759	460	315	162	2	309	278	0	0	0	0	0	0	0	0	0	0	0	0	0	0	0	0	0	0	17	0	2	0	0	0	0	109	0	3	0	0	0	0
Uniq_2345	cssDNA	Viruses,Cressdnaviricota,Arfiviricetes,Cirlivirales,Circoviridae,,Avon-Heathcote_Estuary_associated_circular_virus_15,	1049	826	3597	1019	756	337	506	1765	1779	1572	2031	447	0	3818	3642	0	0	0	0	0	0	0	0	0	0	0	0	0	0	0	0	0	0	25	0	0	0	0	0	0	284	2	0	0	0	0	0
Uniq_4240	cssDNA	Viruses,Cressdnaviricota,Arfiviricetes,Cirlivirales,Circoviridae,,Avon-Heathcote_Estuary_associated_circular_virus_15,	1214	676	4603	1085	921	567	832	1833	2653	1675	869	341	4	4252	3630	0	0	0	0	0	0	0	0	0	0	0	0	0	0	0	0	0	0	110	0	0	0	0	0	2	1057	5	0	0	2	0	8
Uniq_4654	cssDNA	Viruses,Cressdnaviricota,Arfiviricetes,Cirlivirales,Circoviridae,,Avon-Heathcote_Estuary_associated_circular_virus_15,	10576	7923	38790	8873	8933	5540	11462	37497	44823	21134	15849	4250	50	38081	34858	0	0	0	0	0	0	0	0	2	0	0	0	0	0	0	35	0	5	406	0	4	0	0	0	4	1060	4	0	0	0	4	4
Uniq_3702	cssDNA	Viruses,Cressdnaviricota,Arfiviricetes,Cirlivirales,Circoviridae,,Avon-Heathcote_Estuary_associated_circular_virus_6,	1859	1227	1594	1291	869	586	1815	2118	2499	1916	1134	658	2	3921	3565	0	0	0	0	0	0	0	0	0	0	0	0	0	0	0	0	0	16	209	0	10	0	5	0	0	1568	2	7	0	0	0	0
Uniq_9292	cssDNA	Viruses,Cressdnaviricota,Arfiviricetes,Cirlivirales,Circoviridae,,Calanoida_sp._copepod_associated_circular_virus,	599	446	1272	278	257	156	135	16	155	304	269	104	6	824	553	0	0	0	0	0	0	0	0	0	0	0	0	0	0	0	0	0	0	3	0	0	0	0	0	0	0	0	0	0	0	0	0
Uniq_4128	cssDNA	Viruses,Cressdnaviricota,Arfiviricetes,Cirlivirales,Circoviridae,,Calanoida_sp._copepod_associated_circular_virus,	8301	6313	43784	8909	13429	7448	24540	89602	107142	35854	18361	3344	47	15400	15779	0	0	0	0	0	0	0	0	0	0	0	0	0	0	0	4	0	0	153	0	4	0	0	0	4	778	2	2	6	8	0	0
Uniq_38399	cssDNA	Viruses,Cressdnaviricota,Arfiviricetes,Cirlivirales,Circoviridae,,Chimpanzee_faeces_associated_circular_DNA_virus_1,	227	108	243	130	109	67	148	509	548	246	162	68	0	248	273	0	2	5	2	0	5	2	5	9	2	2	4	4	8	3	28	56	64	1128	68	77	4	10	10	136	2123	82	25	58	80	0	0
Uniq_222711	cssDNA	Viruses,Cressdnaviricota,Arfiviricetes,Cirlivirales,Circoviridae,,Chimpanzee_faeces_associated_circular_DNA_virus_1,	104	56	110	107	131	37	239	727	877	85	47	33	0	293	366	0	0	0	0	0	0	0	0	0	0	0	0	0	0	0	88	201	103	1871	34	124	16	30	25	10	1746	154	90	218	224	0	0
Uniq_1902	cssDNA	Viruses,Cressdnaviricota,Arfiviricetes,Cirlivirales,Circoviridae,,Chimpanzee_faeces_associated_circular_DNA_virus_1,	1336	460	1980	729	931	420	957	3329	3838	1375	794	230	9	3419	3143	0	0	0	0	0	0	0	0	0	0	0	0	0	0	0	172	67	317	4745	94	348	4	3	2	0	3380	38	14	7	0	0	0
Uniq_162719	cssDNA	Viruses,Cressdnaviricota,Arfiviricetes,Cirlivirales,Circoviridae,,Chimpanzee_faeces_associated_circular_DNA_virus_1,	362	245	1010	229	315	197	956	1293	1309	534	494	120	8	630	576	0	0	0	0	0	0	0	0	0	0	0	0	0	0	0	912	990	96	3130	309	171	76	105	87	330	19469	1438	140	238	292	0	0
Uniq_7858	cssDNA	Viruses,Cressdnaviricota,Arfiviricetes,Cirlivirales,Circoviridae,,Chimpanzee_faeces_associated_circular_DNA_virus_1,	1864	728	1598	947	731	373	1814	7128	6888	2516	1739	283	13	2612	2765	0	0	0	0	0	0	0	0	0	0	0	0	0	0	0	188	56	54	7520	12	24	14	20	2	90	31398	211	37	45	64	0	0
Uniq_6493	cssDNA	Viruses,Cressdnaviricota,Arfiviricetes,Cirlivirales,Circoviridae,,Chimpanzee_faeces_associated_circular_DNA_virus_1,	2810	951	3346	1654	1027	457	3879	15845	15588	4316	2744	490	11	3299	3408	0	0	0	0	0	0	0	0	0	0	0	0	0	0	0	812	1099	159	9398	139	136	30	163	197	37	36997	192	326	749	862	2	0
Uniq_218697	cssDNA	Viruses,Cressdnaviricota,Arfiviricetes,Cirlivirales,Circoviridae,,Chimpanzee_faeces_associated_circular_DNA_virus_1,	2451	912	2880	1619	1266	611	3931	14519	14490	2595	1448	591	15	7766	7708	4	2	0	10	0	2	4	7	0	0	2	3	0	2	0	40	41	474	13159	53	598	2	35	20	494	69421	700	26	54	48	0	4
Uniq_8093	cssDNA	Viruses,Cressdnaviricota,Arfiviricetes,Cirlivirales,Circoviridae,,Chimpanzee_faeces_associated_circular_DNA_virus_1,	3560	1428	5120	1632	999	481	6646	23817	23806	6258	7100	927	12	7309	6846	8	7	10	8	0	12	5	6	3	6	2	13	0	6	0	33	21	1690	9121	20	1207	0	33	157	28	42569	142	6	53	52	0	0
Uniq_6435	cssDNA	Viruses,Cressdnaviricota,Arfiviricetes,Cirlivirales,Circoviridae,,Chimpanzee_faeces_associated_circular_DNA_virus_1,	5214	2043	9731	2818	2975	1548	4445	18505	21101	6677	4323	976	7	10907	10987	2	0	0	0	0	0	0	0	0	0	0	0	0	0	0	614	189	498	6349	396	387	5	10	27	28	66882	434	24	506	1244	0	0
Uniq_5030	cssDNA	Viruses,Cressdnaviricota,Arfiviricetes,Cirlivirales,Circoviridae,,Chimpanzee_faeces_associated_circular_DNA_virus_1,	5762	2727	15600	3265	1436	478	4904	62408	46867	17873	69713	506	59	15392	13712	0	0	0	0	0	0	4	0	0	0	0	0	0	0	0	317	30	10	291	18	2	10	36	72	0	41	2	285	139	165	26	10
Uniq_180726	cssDNA	Viruses,Cressdnaviricota,Arfiviricetes,Cirlivirales,Circoviridae,,Chimpanzee_faeces_associated_circular_DNA_virus_1,	7981	2823	8875	3913	4175	2146	17436	51071	52749	11879	5715	1343	43	13369	12511	0	0	0	0	0	0	0	0	3	0	0	2	0	2	0	1452	808	1766	80593	317	1691	90	512	680	27	14929	478	1223	1081	1082	2	0
Uniq_978	cssDNA	Viruses,Cressdnaviricota,Arfiviricetes,Cirlivirales,Circoviridae,,Circoviridae_batCV-SC703,	2	4	4	4	4	0	10	0	2	6	0	0	0	14	4	0	0	0	0	0	0	0	0	0	0	0	0	0	0	0	0	0	0	0	0	0	0	0	0	0	0	0	0	0	0	0	0
Uniq_7827	cssDNA	Viruses,Cressdnaviricota,Arfiviricetes,Cirlivirales,Circoviridae,,Circoviridae_LDMD-2013a,Circoviridae_5_LDMD-2013	290	180	867	250	338	187	386	1414	1688	645	371	79	0	486	531	0	0	0	0	0	0	0	0	0	0	0	0	0	0	0	0	0	0	40	0	0	0	0	0	0	20	0	0	0	0	0	0
Uniq_1965	cssDNA	Viruses,Cressdnaviricota,Arfiviricetes,Cirlivirales,Circoviridae,,Circoviridae_LDMD-2013a,Circoviridae_5_LDMD-2013	476	298	1140	294	260	192	468	1051	1403	716	265	81	2	673	664	0	0	0	0	0	0	0	0	0	0	0	0	0	0	0	0	0	2	3	0	0	0	0	0	0	388	0	0	0	0	0	0
Uniq_2177	cssDNA	Viruses,Cressdnaviricota,Arfiviricetes,Cirlivirales,Circoviridae,,Circoviridae_LDMD-2013a,Circoviridae_5_LDMD-2013	2049	1364	9785	1896	1094	599	1180	2561	3808	3855	1767	725	0	3436	3663	0	0	0	0	0	0	0	0	0	0	0	0	0	0	0	2	0	0	6	0	0	0	0	0	0	6511	0	0	4	0	0	0
Uniq_2511	cssDNA	Viruses,Cressdnaviricota,Arfiviricetes,Cirlivirales,Circoviridae,,Circoviridae_LDMD-2013a,Circoviridae_5_LDMD-2013	8117	5741	17145	8544	12202	6796	9866	33826	46220	16758	9363	2313	16	16032	16582	0	0	0	0	0	0	0	0	0	0	0	0	0	0	0	0	0	0	119	0	0	4	0	0	0	15	0	0	2	0	0	0
Uniq_27	cssDNA	Viruses,Cressdnaviricota,Arfiviricetes,Cirlivirales,Circoviridae,,Circoviridae_sp.,	28	3	22	10	6	2	5	34	61	9	3	2	0	0	2	0	0	0	0	0	0	0	0	0	0	0	0	0	0	0	0	0	0	0	0	0	0	0	0	0	0	0	0	0	0	0	0
Uniq_1028	cssDNA	Viruses,Cressdnaviricota,Arfiviricetes,Cirlivirales,Circoviridae,,Circoviridae_sp.,	93	48	72	44	45	28	51	102	104	36	43	28	0	130	142	0	0	0	0	0	0	0	0	0	0	0	0	0	0	0	0	2	0	6	0	0	0	0	0	2	57	2	0	0	0	0	0
Uniq_4280	cssDNA	Viruses,Cressdnaviricota,Arfiviricetes,Cirlivirales,Circoviridae,,Circoviridae_sp.,	3	8	15	28	34	15	83	264	422	40	8	13	0	26	36	0	0	0	0	0	0	0	0	0	0	0	0	0	0	0	0	0	0	0	0	0	0	0	0	0	43	0	0	0	0	0	0
Uniq_4496	cssDNA	Viruses,Cressdnaviricota,Arfiviricetes,Cirlivirales,Circoviridae,,Circoviridae_sp.,	27	35	154	44	25	20	64	237	375	98	99	9	0	99	163	0	0	0	0	0	0	0	0	0	0	0	0	0	0	0	0	0	0	7	0	0	0	0	0	0	2	0	0	0	0	0	0
Uniq_7896	cssDNA	Viruses,Cressdnaviricota,Arfiviricetes,Cirlivirales,Circoviridae,,Circoviridae_sp.,	85	87	44	121	109	58	139	327	311	102	68	53	0	174	136	0	0	0	0	0	0	0	0	0	0	0	0	0	0	0	0	0	0	0	0	0	0	0	0	0	0	0	0	2	0	0	0
Uniq_1462	cssDNA	Viruses,Cressdnaviricota,Arfiviricetes,Cirlivirales,Circoviridae,,Circoviridae_sp.,	58	22	138	47	38	14	83	418	356	93	386	16	0	140	103	0	0	0	0	0	4	2	0	2	0	3	0	0	0	0	568	30	9	8	2	18	8	10	0	0	0	37	7	25	43	0	0
Uniq_2960	cssDNA	Viruses,Cressdnaviricota,Arfiviricetes,Cirlivirales,Circoviridae,,Circoviridae_sp.,	108	52	508	105	74	25	76	543	466	137	211	38	4	389	331	0	0	0	0	0	0	0	0	0	0	0	0	0	0	0	0	0	0	2	0	0	0	0	0	0	26	2	0	0	0	0	0
Uniq_2937	cssDNA	Viruses,Cressdnaviricota,Arfiviricetes,Cirlivirales,Circoviridae,,Circoviridae_sp.,	379	106	184	210	87	58	99	207	316	97	212	91	0	428	611	0	8	0	0	0	4	2	0	2	0	4	8	0	0	0	31	618	930	29	30	9	0	8	0	32	0	19	6	27	138	0	0
Uniq_3726	cssDNA	Viruses,Cressdnaviricota,Arfiviricetes,Cirlivirales,Circoviridae,,Circoviridae_sp.,	596	123	286	745	531	300	288	401	523	708	476	195	13	473	593	0	0	0	0	0	0	0	0	0	0	0	0	0	0	0	57	188	421	242	36	512	98	6	35	10	8	36	35	56	110	0	0
Uniq_2762	cssDNA	Viruses,Cressdnaviricota,Arfiviricetes,Cirlivirales,Circoviridae,,Circoviridae_sp.,	407	233	1794	190	141	58	162	1281	1541	374	739	47	2	1416	1475	0	0	0	0	0	0	0	0	0	0	0	0	0	0	0	28	0	0	37	0	0	0	0	0	0	3	0	0	0	2	0	0
Uniq_3885	cssDNA	Viruses,Cressdnaviricota,Arfiviricetes,Cirlivirales,Circoviridae,,Circoviridae_sp.,	387	240	1221	297	318	144	415	1681	2054	884	764	118	7	846	1007	0	0	0	0	0	0	0	0	0	0	0	0	0	0	0	0	0	0	15	6	0	0	0	0	0	0	0	8	0	0	0	0
Uniq_58	cssDNA	Viruses,Cressdnaviricota,Arfiviricetes,Cirlivirales,Circoviridae,,Circoviridae_sp.,	420	281	421	599	377	148	371	215	615	564	1278	250	2	4125	4634	0	2	0	0	0	0	0	0	0	0	0	0	0	0	0	294	370	556	84	162	258	14	8	15	248	22	1447	23	310	150	0	2
Uniq_1605	cssDNA	Viruses,Cressdnaviricota,Arfiviricetes,Cirlivirales,Circoviridae,,Circoviridae_sp.,	645	284	1015	369	318	189	660	1932	2713	917	1151	133	0	3362	3402	0	0	0	0	0	0	0	0	0	0	0	0	0	0	0	6	24	70	341	42	27	2	0	0	38	254	351	52	34	53	0	0
Uniq_28	cssDNA	Viruses,Cressdnaviricota,Arfiviricetes,Cirlivirales,Circoviridae,,Circoviridae_sp.,	967	492	1638	651	558	236	834	2186	3422	1036	1613	192	4	4718	4781	0	0	0	0	0	0	0	0	0	0	0	0	0	0	0	437	146	216	351	28	311	8	15	30	25	853	129	18	88	104	0	0
Uniq_289	cssDNA	Viruses,Cressdnaviricota,Arfiviricetes,Cirlivirales,Circoviridae,,Circoviridae_sp.,	1253	1093	4340	855	671	411	1650	6058	6107	875	990	427	8	3328	3157	0	0	0	0	0	0	0	0	0	0	0	0	0	0	0	0	0	0	0	0	0	0	0	0	0	21	0	0	0	0	0	0
Uniq_3475	cssDNA	Viruses,Cressdnaviricota,Arfiviricetes,Cirlivirales,Circoviridae,,Circoviridae_sp.,	1958	1438	5588	1875	697	341	1004	2405	2650	1188	2190	881	2	5568	6494	0	0	0	0	0	0	0	0	0	0	0	0	0	0	0	0	2	0	35	0	0	0	0	0	0	88	4	4	0	0	0	0
Uniq_117188	cssDNA	Viruses,Cressdnaviricota,Arfiviricetes,Cirlivirales,Circoviridae,,Circoviridae_sp.,	1087	497	4631	529	603	262	764	8159	8422	1759	2930	269	4	4032	3274	0	0	0	0	0	0	0	0	0	0	0	0	0	0	0	4	0	0	239	0	0	0	0	4	5	2509	15	4	4	0	0	0
Uniq_3016	cssDNA	Viruses,Cressdnaviricota,Arfiviricetes,Cirlivirales,Circoviridae,,Circoviridae_sp.,	4206	2841	4441	1179	1055	546	1604	8048	7592	2155	4227	487	4	8933	8628	0	0	0	0	0	0	0	0	0	0	0	0	0	0	0	6	16	6	234	40	11	0	2	2	8	886	4	14	45	18	0	0
Uniq_510	cssDNA	Viruses,Cressdnaviricota,Arfiviricetes,Cirlivirales,Circoviridae,,Circoviridae_sp.,	9153	5452	11304	13392	10066	5416	30191	36336	59409	38761	5046	8346	20	24485	22846	0	0	0	0	0	0	0	0	0	0	0	0	0	0	0	0	0	0	59	0	0	2	0	2	2	196	0	0	0	0	0	0
Uniq_3838	cssDNA	Viruses,Cressdnaviricota,Arfiviricetes,Cirlivirales,Circoviridae,,Circoviridae_sp.,	17144	13437	56836	13577	12100	7425	15963	48673	58530	34088	27276	5571	79	58204	56138	0	0	0	0	0	0	0	0	0	0	0	0	0	0	0	12	2	8	659	0	6	2	0	2	0	347	4	0	6	4	0	0
Uniq_6457	cssDNA	Viruses,Cressdnaviricota,Arfiviricetes,Cirlivirales,Circoviridae,,Dromedary_stool-associated_circular_ssDNA_virus,	1835	1522	2019	786	694	431	362	1189	1994	1084	1179	274	4	2550	2519	0	0	0	0	0	0	0	0	0	0	0	0	0	0	0	0	0	0	45	0	0	0	0	0	0	2	0	0	0	0	0	0
Uniq_4986	cssDNA	Viruses,Cressdnaviricota,Arfiviricetes,Cirlivirales,Circoviridae,,Dromedary_stool-associated_circular_ssDNA_virus,	8981	7510	64059	7799	3602	2150	6332	25255	33134	5796	4950	1849	52	8157	8892	0	0	0	0	0	0	0	0	0	0	0	0	0	0	0	0	3	2	193	0	2	0	2	0	0	31	0	0	0	0	0	0
Uniq_4168	cssDNA	Viruses,Cressdnaviricota,Arfiviricetes,Cirlivirales,Circoviridae,,Hermit_crab_associated_circular_genome,	10324	5801	15193	6005	2025	692	13425	48068	57721	25857	72685	605	74	16516	16997	0	0	0	0	0	0	0	0	0	0	0	0	0	0	0	42	6	22	31939	0	18	2	8	2	0	78	2	15	15	5	0	0
Uniq_648	cssDNA	Viruses,Cressdnaviricota,Arfiviricetes,Cirlivirales,Circoviridae,,Human_fecal_virus_Jorvi2,	1744	910	1123	1640	910	697	1249	2677	4059	1546	1783	1018	0	3277	3431	0	0	0	0	0	0	0	0	0	0	0	0	0	0	0	108	105	593	700	128	416	5	32	5	10	264	373	24	98	108	0	0
Uniq_1988	cssDNA	Viruses,Cressdnaviricota,Arfiviricetes,Cirlivirales,Circoviridae,,Humpback_whale_blow-associated_circo-like_virus_1,	0	0	0	0	0	0	0	0	0	0	0	0	0	0	0	0	0	0	0	0	0	0	0	0	0	0	0	0	0	0	60	3	77	135	0	144	0	4	0	3	7	37	0	31	5	0	0
Uniq_6829	cssDNA	Viruses,Cressdnaviricota,Arfiviricetes,Cirlivirales,Circoviridae,,Mosquito_circovirus,	201	145	257	36	19	16	90	15	122	46	22	13	0	138	188	0	0	0	0	0	0	0	0	0	0	0	0	0	0	0	4	14	52	14	2	6	14	0	0	0	0	6	0	2	0	0	0
Uniq_444	cssDNA	Viruses,Cressdnaviricota,Arfiviricetes,Cirlivirales,Circoviridae,,Po-Circo-like_virus,Po-Circo-like_virus_22	1260	624	2904	751	747	340	1192	4147	6341	1475	2227	237	2	6559	6351	0	0	0	0	0	0	0	0	0	0	0	0	0	0	0	888	859	91	473	267	131	23	76	18	10	233	154	24	168	411	0	0
Uniq_7508	cssDNA	Viruses,Cressdnaviricota,Arfiviricetes,Cirlivirales,Circoviridae,,Rodent_circovirus,	399	293	1793	178	146	162	774	882	1530	145	122	85	2	558	684	4	0	0	0	0	0	16	14	8	4	0	2	0	0	0	0	0	0	0	0	0	0	0	0	0	0	10	0	0	0	0	0
Uniq_333	cssDNA	Viruses,Cressdnaviricota,Arfiviricetes,Cirlivirales,Circoviridae,Circovirus,Bat_circovirus,	612	114	148	392	225	126	321	959	898	651	905	89	6	585	492	0	0	0	0	0	0	0	0	0	0	0	0	0	0	0	2	0	82	35	11	94	16	2	11	228	9	103	4	6	59	0	0
Uniq_3678	cssDNA	Viruses,Cressdnaviricota,Arfiviricetes,Cirlivirales,Circoviridae,Circovirus,Bat_circovirus,	7857	5807	18512	5987	6306	3768	6555	20731	27691	17710	14440	2035	55	28401	26235	0	0	0	0	0	0	0	0	0	0	0	0	0	0	0	3	2	2	40	0	0	0	28	0	0	36	0	0	2	0	2	5
Uniq_9244	cssDNA	Viruses,Cressdnaviricota,Arfiviricetes,Cirlivirales,Circoviridae,Circovirus,Bat_circovirus_POA/2012/I,	10	48	0	23	22	30	2	0	32	52	98	0	0	66	41	0	0	0	0	0	0	0	0	0	0	0	0	0	0	0	0	0	0	0	0	0	0	0	0	0	0	0	0	0	0	0	0
Uniq_4176	cssDNA	Viruses,Cressdnaviricota,Arfiviricetes,Cirlivirales,Circoviridae,Circovirus,Bat_circovirus_POA/2012/I,	18088	15402	19856	17358	13571	7560	36442	60986	91382	37216	8463	8791	50	27863	26704	2	0	0	0	0	0	0	0	0	0	0	0	0	0	0	4	0	4	232	2	0	2	2	7	4	688	5	20	32	19	0	0
Uniq_3735	cssDNA	Viruses,Cressdnaviricota,Arfiviricetes,Cirlivirales,Circoviridae,Circovirus,Bat_circovirus_POA/2012/V,	11926	8585	61945	13611	2673	1247	776	2424	2950	21031	15623	3352	0	31303	32489	0	0	0	0	0	0	0	0	0	0	0	0	0	0	0	4	0	0	44	0	0	0	0	0	0	2	2	0	4	2	0	0
Uniq_4357	cssDNA	Viruses,Cressdnaviricota,Arfiviricetes,Cirlivirales,Circoviridae,Circovirus,Beak_and_feather_disease_virus,	84	22	240	93	59	34	86	105	221	46	30	35	4	98	102	0	0	0	0	0	0	0	0	0	0	0	0	0	0	0	0	0	0	0	0	0	0	0	0	0	66	0	0	0	0	3	0
Uniq_3845	cssDNA	Viruses,Cressdnaviricota,Arfiviricetes,Cirlivirales,Circoviridae,Circovirus,Beak_and_feather_disease_virus,	586	343	1193	462	320	184	800	1595	2639	1425	961	230	0	639	793	0	0	0	0	0	0	0	0	0	0	0	0	0	0	0	0	0	0	2	0	0	0	0	0	2	331	3	0	0	0	27	10
Uniq_2763	cssDNA	Viruses,Cressdnaviricota,Arfiviricetes,Cirlivirales,Circoviridae,Circovirus,Circovirus_sp.,	58	44	283	50	35	10	32	230	323	49	143	11	0	219	233	0	0	0	0	0	0	0	0	0	0	0	0	0	0	0	0	0	0	2	0	0	0	0	0	0	0	0	0	0	0	0	0
Uniq_1535	cssDNA	Viruses,Cressdnaviricota,Arfiviricetes,Cirlivirales,Circoviridae,Circovirus,Circovirus_sp.,	63	16	13	96	28	40	75	125	75	71	36	48	0	114	128	0	0	0	0	0	0	0	0	0	0	0	0	0	0	0	14	6	10	3400	8	20	26	186	580	0	6	0	34	59	42	0	0
Uniq_4327	cssDNA	Viruses,Cressdnaviricota,Arfiviricetes,Cirlivirales,Circoviridae,Circovirus,Circovirus_sp.,	10	0	48	16	3	2	2596	1982	2775	11	0	6	49	25	32	0	0	0	0	0	0	0	0	0	0	0	0	0	0	0	0	0	0	0	0	0	0	0	2	4	966	12	6	0	0	0	0
Uniq_2476	cssDNA	Viruses,Cressdnaviricota,Arfiviricetes,Cirlivirales,Circoviridae,Circovirus,Porcine_circovirus,	0	73	2578	2	343	223	0	0	0	0	396	78	0	0	0	0	0	0	0	0	0	0	0	0	0	0	0	0	0	2	0	0	0	0	0	0	0	0	0	0	0	0	0	0	0	0	0
Uniq_2957	cssDNA	Viruses,Cressdnaviricota,Arfiviricetes,Cirlivirales,Circoviridae,Circovirus,Rodent_associated_circovirus_6,	42	34	62	90	48	40	228	45	75	82	16	32	6	89	65	0	0	0	0	0	0	0	0	0	0	0	0	0	0	0	0	0	0	0	0	0	0	0	2	0	0	0	0	0	0	0	0
Uniq_2964	cssDNA	Viruses,Cressdnaviricota,Arfiviricetes,Cirlivirales,Circoviridae,Cyclovirus,Capybara_associated_cyclovirus_1,	80	134	257	46	41	16	287	199	201	240	295	0	0	104	81	0	0	0	0	0	0	0	0	0	0	0	0	0	0	0	0	12	0	0	0	0	0	0	0	0	0	0	0	0	0	0	0
Uniq_3929	cssDNA	Viruses,Cressdnaviricota,Arfiviricetes,Cirlivirales,Circoviridae,Cyclovirus,Chicken_cyclovirus_mg5_2967,	1041	466	1971	780	807	429	768	622	1081	976	371	383	5	1172	1162	0	0	0	0	0	0	0	0	0	0	0	0	0	0	0	3	0	0	2	0	0	0	0	0	0	26	0	0	4	4	0	0
Uniq_2938	cssDNA	Viruses,Cressdnaviricota,Arfiviricetes,Cirlivirales,Circoviridae,Cyclovirus,Duck_associated_cyclovirus_1,	0	2	16	4	8	2	0	0	8	0	2	0	0	2	18	0	0	0	0	0	0	0	0	0	0	0	0	0	0	0	0	0	0	0	0	0	0	0	0	0	0	0	0	0	0	0	0
Uniq_128	cssDNA	Viruses,Cressdnaviricota,Arfiviricetes,Cirlivirales,Circoviridae,Cyclovirus,Human_associated_cyclovirus_8,Cyclovirus_VN	0	6	0	6	0	0	6	0	0	0	2	0	0	3	2	0	0	0	0	0	0	0	0	0	0	0	0	0	0	0	0	0	0	0	0	0	0	0	0	0	0	0	0	0	0	0	0
Uniq_1314	cssDNA	Viruses,Cressdnaviricota,Arfiviricetes,Mulpavirales,Nanoviridae,,Coconut_foliar_decay_virus,	1213	613	1354	641	806	406	1150	3556	5131	1842	2184	188	4	3743	4156	0	0	0	0	0	0	0	0	0	0	0	0	0	0	0	50	109	692	1086	55	334	0	13	0	706	1282	1272	10	31	24	0	0
Uniq_2963	cssDNA	Viruses,Cressdnaviricota,Arfiviricetes,Mulpavirales,Nanoviridae,Nanovirus,Black_medic_leaf_roll_virus,	6	6	3	0	0	0	20	2	0	2	10	0	0	0	0	0	0	0	0	0	0	0	0	0	0	0	0	0	0	0	0	0	0	0	0	0	0	0	0	0	0	0	0	0	0	0	0
Uniq_2004	cssDNA	Viruses,Cressdnaviricota,Arfiviricetes,Mulpavirales,Nanoviridae,Nanovirus,Faba_bean_yellow_leaf_virus,	4	6	6	6	0	0	6	0	4	8	0	2	0	12	4	0	0	0	0	0	0	0	0	0	0	0	0	0	0	0	0	0	0	0	0	0	0	0	0	0	0	0	0	0	0	0	0
Uniq_3889	cssDNA	Viruses,Cressdnaviricota,Arfiviricetes,Mulpavirales,Nanoviridae,Nanovirus,Milk_vetch_chlorotic_dwarf_virus,	345	99	242	327	54	83	394	78	185	233	8	125	0	76	165	0	0	0	0	0	0	0	0	0	0	0	0	0	0	0	0	0	0	0	0	0	0	0	0	0	0	0	0	0	0	0	0
Uniq_2869	cssDNA	Viruses,Cressdnaviricota,Repensiviricetes,Geplafuvirales,Geminiviridae,Mastrevirus,Dragonfly-associated_mastrevirus,	178	40	163	102	31	6	84	308	366	179	332	2	0	590	441	0	0	0	0	0	0	0	2	0	0	0	0	0	0	0	0	0	186	0	0	20	0	0	0	0	0	2	0	0	0	0	0
Uniq_2944	cssDNA	Viruses,Cressdnaviricota,Repensiviricetes,Geplafuvirales,Genomoviridae,,Chicken_genomovirus_mg4_1173,	0	0	187	0	0	0	0	0	0	0	0	0	0	12	2	0	0	0	0	0	0	0	0	0	0	0	0	0	0	0	0	0	0	0	0	0	0	0	0	0	0	0	0	0	0	0	0
Uniq_2949	cssDNA	Viruses,Cressdnaviricota,Repensiviricetes,Geplafuvirales,Genomoviridae,,Citrus_Tunisia_genomovirus_2,	0	10	0	0	0	0	0	75	0	8	0	0	0	0	22	0	0	0	0	0	0	0	0	0	0	0	0	0	0	0	0	0	0	0	0	0	0	0	0	0	0	0	0	0	0	0	0
Uniq_3704	cssDNA	Viruses,Cressdnaviricota,Repensiviricetes,Geplafuvirales,Genomoviridae,,Citrus_Tunisia_genomovirus_2,	0	2	8	0	0	2	0	0	181	0	0	0	0	0	0	0	0	0	0	0	0	0	0	0	0	0	0	0	0	0	0	0	0	0	0	0	0	0	0	0	10	0	0	0	0	0	0
Uniq_941	cssDNA	Viruses,Cressdnaviricota,Repensiviricetes,Geplafuvirales,Genomoviridae,,Plant_associated_genomovirus_8,	0	8	32	9	12	0	2	0	98	34	2	20	0	35	57	0	0	0	0	0	0	0	0	0	0	0	0	0	0	0	0	0	0	2	0	0	0	0	0	0	0	0	0	0	0	0	0
Uniq_2312	cssDNA	Viruses,Cressdnaviricota,Repensiviricetes,Geplafuvirales,Genomoviridae,,Plant_associated_genomovirus_9,	0	14	0	0	0	0	5	0	60	0	0	0	0	6	0	0	0	0	0	0	0	0	0	0	0	0	0	0	0	0	0	0	0	0	0	0	0	0	0	0	0	0	0	0	0	0	0
Uniq_2947	cssDNA	Viruses,Cressdnaviricota,Repensiviricetes,Geplafuvirales,Genomoviridae,,Termite_associated_circular_virus_2,	38	14	0	0	0	0	27	277	233	28	20	0	0	72	47	0	0	0	0	0	0	0	0	0	0	0	0	0	0	0	0	0	0	0	0	0	0	0	0	0	0	0	0	0	0	0	0
Uniq_4681	cssDNA	Viruses,Cressdnaviricota,Repensiviricetes,Geplafuvirales,Genomoviridae,,Thrips-associated_genomovirus_4,	24	18	70	45	59	0	38	66	12	0	26	6	0	24	68	0	0	0	0	0	0	0	0	0	0	0	0	0	0	0	0	0	0	0	0	0	0	0	0	0	0	0	0	0	0	0	0
Uniq_2939	cssDNA	Viruses,Cressdnaviricota,Repensiviricetes,Geplafuvirales,Genomoviridae,,Tick-associated_genomovirus_2,	30	20	74	26	10	14	65	129	79	27	12	22	0	23	57	0	0	0	0	0	0	0	0	0	0	0	0	0	0	0	0	0	0	0	0	0	0	0	0	0	0	0	0	0	0	0	0
Uniq_81	cssDNA	Viruses,Cressdnaviricota,Repensiviricetes,Geplafuvirales,Genomoviridae,Gemycircularvirus,Bromus_associated_gemycircularvirus_1,Bromus-associated_circular_DNA_virus_3	12	9	24	12	4	14	6	30	51	34	34	2	0	60	52	0	0	0	0	0	0	0	0	0	0	0	0	0	0	0	0	0	0	12	0	0	0	0	0	0	0	0	0	0	0	0	0
Uniq_1643	cssDNA	Viruses,Cressdnaviricota,Repensiviricetes,Geplafuvirales,Genomoviridae,Gemycircularvirus,Cattle_blood-associated_gemycircularvirus,	449	316	859	533	269	401	310	2101	1997	743	2573	585	0	2034	1737	16	12	22	14	24	43	7	5	11	16	3	33	0	0	0	2128	88	795	152	182	465	2	0	0	6	2	1387	0	21	14	0	0
Uniq_2606	cssDNA	Viruses,Cressdnaviricota,Repensiviricetes,Geplafuvirales,Genomoviridae,Gemycircularvirus,Cattle_blood-associated_gemycircularvirus,	1164	1253	1691	764	346	380	580	6682	5046	1108	8543	405	0	3730	3498	40	30	65	26	38	71	23	30	24	26	37	25	0	0	0	824	248	473	255	343	339	32	126	75	862	506	1783	13	118	45	0	0
Uniq_219668	cssDNA	Viruses,Cressdnaviricota,Repensiviricetes,Geplafuvirales,Genomoviridae,Gemycircularvirus,Cattle_blood-associated_gemycircularvirus,	4576	2197	4801	4731	1670	1902	2833	11258	11882	10296	12384	1786	12	14770	13316	25	16	22	5	18	36	8	11	2	21	17	11	4	4	0	328	623	138	96	56	164	5	0	0	948	334	1278	0	49	69	0	0
Uniq_103214	cssDNA	Viruses,Cressdnaviricota,Repensiviricetes,Geplafuvirales,Genomoviridae,Gemycircularvirus,Cattle_blood-associated_gemycircularvirus,	6054	2855	26999	6513	3977	2224	6231	14268	15060	9088	9286	1839	129	26468	27502	0	0	0	0	0	0	0	0	0	0	0	0	0	0	0	2735	1806	459	526	473	740	109	120	171	81	79	1213	175	499	505	0	0
Uniq_76831	cssDNA	Viruses,Cressdnaviricota,Repensiviricetes,Geplafuvirales,Genomoviridae,Gemycircularvirus,Cattle_blood-associated_gemycircularvirus,	7726	7370	8975	5328	2082	2504	5179	44783	37364	8610	54490	2574	29	23701	22047	332	234	459	236	147	406	196	304	252	329	453	153	0	6	0	5866	2890	7603	1302	2476	5704	1517	1145	6061	10413	950	15749	402	1504	1996	95	61
Uniq_3474	cssDNA	Viruses,Cressdnaviricota,Repensiviricetes,Geplafuvirales,Genomoviridae,Gemycircularvirus,Cattle_blood-associated_gemycircularvirus,	86772	55254	78981	78475	33616	46057	23375	114166	99605	135930	327972	22586	413	263742	242752	477	473	665	316	408	1426	155	186	153	630	956	314	4	37	8	9001	3708	3066	12901	6362	6541	1284	1172	1890	4041	3568	14201	607	6880	8736	0	0
Uniq_997	cssDNA	Viruses,Cressdnaviricota,Repensiviricetes,Geplafuvirales,Genomoviridae,Gemycircularvirus,Cattle_blood-associated_gemycircularvirus,	113537	62699	94285	101031	38383	49535	28512	149232	128588	168069	410495	25342	269	358728	331890	671	440	735	355	382	1752	134	250	208	695	1047	312	2	3	2	41687	13597	11628	7633	17479	14708	2602	1882	2779	2411	1280	55592	1057	4552	3831	11	14
Uniq_2479	cssDNA	Viruses,Cressdnaviricota,Repensiviricetes,Geplafuvirales,Genomoviridae,Gemycircularvirus,Equine_associated_gemycircularvirus_1,Faeces_associated_gemycircularvirus_18	0	0	0	0	0	0	2	0	0	14	8	0	0	13	0	0	0	0	0	0	0	0	0	0	0	0	0	0	0	0	0	0	0	0	0	0	0	0	0	0	0	0	0	0	0	0	0
Uniq_3939	cssDNA	Viruses,Cressdnaviricota,Repensiviricetes,Geplafuvirales,Genomoviridae,Gemycircularvirus,Gerygone_associated_gemycircularvirus_2,Faeces_associated_gemycircularvirus_5	0	0	34	0	0	0	0	0	0	0	0	0	0	0	0	0	0	0	0	0	0	0	0	0	0	0	0	0	0	0	0	0	0	0	0	0	0	0	0	0	0	0	0	0	0	0	0
Uniq_2748	cssDNA	Viruses,Cressdnaviricota,Repensiviricetes,Geplafuvirales,Genomoviridae,Gemycircularvirus,Giant_panda_associated_gemycircularvirus,	0	0	18	2	0	0	0	19	0	6	0	0	0	0	13	0	0	0	0	0	0	0	0	0	0	0	0	0	0	0	0	0	0	0	0	0	0	0	0	0	0	0	0	0	0	0	0
Uniq_2948	cssDNA	Viruses,Cressdnaviricota,Repensiviricetes,Geplafuvirales,Genomoviridae,Gemycircularvirus,Lama_associated_gemycircularvirus_1,Faeces_associated_gemycircularvirus_21	4	8	12	7	6	0	0	36	0	16	0	0	0	36	24	0	0	0	0	0	0	0	0	0	0	0	0	0	0	0	0	0	0	0	0	0	0	0	0	0	4	0	0	0	0	0	0
Uniq_2531	cssDNA	Viruses,Cressdnaviricota,Repensiviricetes,Geplafuvirales,Genomoviridae,Gemycircularvirus,Mongoose_associated_gemycircularvirus_1,Mongoose_feces-associated_gemycircularvirus_d	32	6	40	14	5	0	16	150	55	36	12	27	0	36	138	0	0	0	0	0	0	0	0	0	0	0	0	0	0	0	0	0	0	0	0	0	0	0	0	0	0	0	0	0	0	0	0
Uniq_3882	cssDNA	Viruses,Cressdnaviricota,Repensiviricetes,Geplafuvirales,Genomoviridae,Gemycircularvirus,Porcine_associated_gemycircularvirus_1,Faeces_associated_gemycircularvirus_19	10	36	0	20	8	0	12	26	0	0	18	6	0	62	71	0	0	0	0	0	0	0	0	0	0	0	0	0	0	0	0	0	0	6	0	0	0	0	0	0	0	0	0	0	0	0	0
Uniq_4697	cssDNA	Viruses,Cressdnaviricota,Repensiviricetes,Geplafuvirales,Genomoviridae,Gemycircularvirus,Pteropus_associated_gemycircularvirus_3,	8	0	0	0	0	2	4	0	0	0	4	0	0	0	9	0	0	0	0	0	0	0	0	0	0	0	0	0	0	0	0	0	0	0	0	0	0	0	0	0	0	0	0	0	0	0	0
Uniq_2796	cssDNA	Viruses,Cressdnaviricota,Repensiviricetes,Geplafuvirales,Genomoviridae,Gemycircularvirus,Sheep_associated_gemycircularvirus_1,Faeces_associated_gemycircularvirus_16	3	2	9	17	6	5	23	93	33	19	15	3	0	14	30	0	0	0	0	0	0	0	0	0	0	0	0	0	0	0	0	0	0	0	0	0	0	0	0	0	0	0	0	0	0	0	0
Uniq_2932	cssDNA	Viruses,Cressdnaviricota,Repensiviricetes,Geplafuvirales,Genomoviridae,Gemycircularvirus,Sheep_associated_gemycircularvirus_1,Faeces_associated_gemycircularvirus_16	32	16	14	12	2	8	22	47	14	12	4	6	0	38	38	0	0	0	0	0	0	0	0	0	0	0	0	0	0	0	0	0	0	26	0	0	0	0	0	0	0	0	0	0	0	0	0
Uniq_4539	cssDNA	Viruses,Cressdnaviricota,Repensiviricetes,Geplafuvirales,Genomoviridae,Gemycircularvirus,Sheep_associated_gemycircularvirus_1,Faeces_associated_gemycircularvirus_16	3	2	55	16	2	4	24	117	49	32	16	23	0	19	52	0	0	0	0	0	0	0	0	0	0	0	0	0	0	0	0	0	0	0	0	0	0	0	0	0	0	0	0	0	0	0	0
Uniq_4384	cssDNA	Viruses,Cressdnaviricota,Repensiviricetes,Geplafuvirales,Genomoviridae,Gemycircularvirus,Sheep_associated_gemycircularvirus_1,Faeces_associated_gemycircularvirus_16	321	341	860	330	30	102	409	1688	1516	683	689	100	6	1389	1351	0	0	0	0	0	0	0	0	0	0	0	0	0	0	0	0	0	0	221	0	0	0	0	0	0	2	0	0	0	2	0	0
Uniq_2809	cssDNA	Viruses,Cressdnaviricota,Repensiviricetes,Geplafuvirales,Genomoviridae,Gemykibivirus,Badger_associated_gemykibivirus_1,	0	0	0	0	0	0	0	0	112	0	0	0	0	0	0	0	0	0	0	0	0	0	0	0	0	0	0	0	0	0	0	0	0	0	0	0	0	0	0	0	0	0	0	0	0	0	0
Uniq_213700	cssDNA	Viruses,Hofneiviricota,Faserviricetes,Tubulavirales,Inoviridae,,Inoviridae_sp.,	0	0	23	0	0	0	0	0	0	0	0	0	0	0	0	0	0	0	0	0	0	0	0	0	0	0	0	0	0	0	0	0	0	0	0	0	0	0	0	0	0	0	0	0	0	0	0
Uniq_133773	cssDNA	Viruses,Hofneiviricota,Faserviricetes,Tubulavirales,Inoviridae,,Inoviridae_sp.,	0	2	2	2	2	0	6	0	0	4	0	6	0	0	0	2	0	0	0	0	0	0	0	0	0	0	0	0	0	0	0	0	0	0	0	0	0	0	0	0	0	0	0	0	0	0	0
Uniq_13217	cssDNA	Viruses,Hofneiviricota,Faserviricetes,Tubulavirales,Inoviridae,,Inoviridae_sp.,	11	0	0	0	2	4	0	0	0	2	4	0	0	0	0	0	0	0	0	0	0	0	0	0	0	0	0	0	0	0	0	0	0	0	0	0	0	0	0	2	0	2	0	0	0	0	0
Uniq_31720	cssDNA	Viruses,Hofneiviricota,Faserviricetes,Tubulavirales,Inoviridae,,Inoviridae_sp.,	0	2	0	2	0	4	0	0	0	2	10	0	0	2	3	0	0	0	0	0	0	0	0	0	0	0	0	0	0	0	0	0	0	0	2	0	0	0	0	0	0	0	0	0	0	0	0
Uniq_56040	cssDNA	Viruses,Hofneiviricota,Faserviricetes,Tubulavirales,Inoviridae,,Inoviridae_sp.,	0	0	0	5	0	0	0	0	0	4	3	0	0	0	15	0	0	0	0	0	0	0	0	0	0	0	0	0	0	0	0	0	0	0	0	0	0	0	0	0	0	0	0	0	0	0	0
Uniq_210268	cssDNA	Viruses,Hofneiviricota,Faserviricetes,Tubulavirales,Inoviridae,,Inoviridae_sp.,	2	0	5	5	0	0	5	9	2	0	4	0	0	0	3	0	0	0	0	0	0	0	0	0	0	0	0	0	0	0	0	0	0	0	0	0	0	0	0	0	2	0	0	0	0	0	0
Uniq_277072	cssDNA	Viruses,Hofneiviricota,Faserviricetes,Tubulavirales,Inoviridae,,Inoviridae_sp.,	0	2	0	0	0	0	0	0	7	0	0	6	0	0	6	0	0	0	0	0	0	0	0	2	0	0	0	0	0	0	10	0	0	0	0	0	0	0	4	0	0	0	0	0	0	0	0
Uniq_123606	cssDNA	Viruses,Hofneiviricota,Faserviricetes,Tubulavirales,Inoviridae,,Inoviridae_sp.,	6	0	0	9	0	8	0	0	0	0	0	0	0	0	6	0	0	0	0	0	4	0	4	0	0	0	0	2	0	0	0	0	0	0	0	0	0	0	0	0	0	0	0	0	0	0	0
Uniq_86026	cssDNA	Viruses,Hofneiviricota,Faserviricetes,Tubulavirales,Inoviridae,,Inoviridae_sp.,	0	0	40	0	0	0	0	0	2	0	0	0	0	0	0	0	0	0	0	0	0	0	0	0	0	0	0	0	0	0	0	0	0	0	0	0	0	0	0	0	0	0	0	0	0	0	0
Uniq_8775	cssDNA	Viruses,Hofneiviricota,Faserviricetes,Tubulavirales,Inoviridae,,Inoviridae_sp.,	0	8	0	6	0	0	0	0	16	2	6	0	0	5	0	0	0	0	0	0	0	0	0	0	0	0	0	0	0	0	0	0	0	0	0	0	0	0	0	0	0	0	0	0	0	0	0
Uniq_206447	cssDNA	Viruses,Hofneiviricota,Faserviricetes,Tubulavirales,Inoviridae,,Inoviridae_sp.,	0	4	2	0	9	0	8	0	7	2	0	5	0	2	0	0	0	0	0	0	4	0	0	4	0	0	0	0	0	0	0	0	0	0	0	0	0	0	0	0	0	0	0	0	0	0	0
Uniq_239804	cssDNA	Viruses,Hofneiviricota,Faserviricetes,Tubulavirales,Inoviridae,,Inoviridae_sp.,	2	2	0	2	0	0	11	8	0	0	12	4	0	0	3	0	0	0	0	0	0	2	0	0	0	0	0	0	0	0	0	2	0	0	0	0	0	0	0	0	0	0	0	0	0	0	0
Uniq_69783	cssDNA	Viruses,Hofneiviricota,Faserviricetes,Tubulavirales,Inoviridae,,Inoviridae_sp.,	9	0	0	2	0	0	4	9	13	0	0	6	0	2	4	0	0	0	0	0	0	0	2	0	0	0	0	0	0	0	0	0	0	0	0	0	0	0	0	0	0	0	0	0	2	0	0
Uniq_195122	cssDNA	Viruses,Hofneiviricota,Faserviricetes,Tubulavirales,Inoviridae,,Inoviridae_sp.,	0	0	0	2	4	0	0	12	14	0	0	0	2	5	4	0	0	0	0	0	0	0	0	0	0	0	0	0	0	0	0	0	0	2	0	0	2	0	2	0	0	0	0	0	4	0	0
Uniq_45267	cssDNA	Viruses,Hofneiviricota,Faserviricetes,Tubulavirales,Inoviridae,,Inoviridae_sp.,	0	0	0	0	0	0	0	21	9	0	8	0	0	4	0	0	0	0	0	0	0	0	0	3	0	0	0	0	4	0	0	0	0	0	0	0	0	0	0	0	6	0	0	0	0	0	0
Uniq_240860	cssDNA	Viruses,Hofneiviricota,Faserviricetes,Tubulavirales,Inoviridae,,Inoviridae_sp.,	4	2	7	0	2	3	0	0	5	2	0	0	0	4	0	4	0	0	0	3	6	2	7	4	0	0	0	0	0	0	0	0	0	2	0	0	0	0	0	2	0	0	0	0	0	0	0
Uniq_248066	cssDNA	Viruses,Hofneiviricota,Faserviricetes,Tubulavirales,Inoviridae,,Inoviridae_sp.,	0	0	0	4	0	0	2	0	4	4	0	0	0	0	0	0	0	0	0	0	0	0	0	0	0	0	0	0	0	0	0	0	6	12	0	0	0	0	0	0	0	30	0	0	0	0	0
Uniq_165368	cssDNA	Viruses,Hofneiviricota,Faserviricetes,Tubulavirales,Inoviridae,,Inoviridae_sp.,	0	6	0	6	0	0	0	0	6	4	32	0	0	4	2	0	0	0	0	0	0	0	0	0	0	0	0	0	0	0	0	3	0	0	2	2	0	0	0	0	0	0	0	0	0	0	0
Uniq_114931	cssDNA	Viruses,Hofneiviricota,Faserviricetes,Tubulavirales,Inoviridae,,Inoviridae_sp.,	0	0	0	2	0	2	0	0	0	0	0	0	0	0	2	0	0	0	0	0	0	0	0	0	0	0	0	0	0	0	0	0	4	2	36	0	10	0	0	0	0	2	0	6	6	0	0
Uniq_180127	cssDNA	Viruses,Hofneiviricota,Faserviricetes,Tubulavirales,Inoviridae,,Inoviridae_sp.,	0	0	0	0	0	0	2	8	9	0	3	0	0	0	0	0	0	0	0	0	0	0	0	0	0	0	0	0	0	0	0	0	0	0	0	0	0	0	0	6	34	3	0	3	0	6	0
Uniq_239148	cssDNA	Viruses,Hofneiviricota,Faserviricetes,Tubulavirales,Inoviridae,,Inoviridae_sp.,	5	0	49	10	0	0	0	8	4	2	2	0	0	7	0	0	0	0	0	0	0	0	0	0	0	0	0	0	0	0	0	0	0	0	0	0	0	0	0	0	0	0	0	0	0	0	0
Uniq_223349	cssDNA	Viruses,Hofneiviricota,Faserviricetes,Tubulavirales,Inoviridae,,Inoviridae_sp.,	8	15	0	0	2	8	0	2	0	0	8	0	2	0	2	4	2	2	0	0	0	0	0	2	2	2	6	0	20	2	0	0	0	0	0	0	0	0	0	0	0	0	0	0	0	0	0
Uniq_65	cssDNA	Viruses,Hofneiviricota,Faserviricetes,Tubulavirales,Inoviridae,,Inoviridae_sp.,	0	8	0	0	0	0	0	2	0	0	0	0	13	0	0	0	0	4	0	0	0	10	7	17	2	0	0	7	4	11	0	0	0	0	0	0	0	0	2	0	0	2	0	0	0	0	0
Uniq_163556	cssDNA	Viruses,Hofneiviricota,Faserviricetes,Tubulavirales,Inoviridae,,Inoviridae_sp.,	5	2	2	7	0	0	0	0	4	2	6	0	0	2	2	0	0	0	0	0	0	0	0	0	0	0	0	0	0	0	0	0	0	0	0	2	0	55	0	0	0	0	0	0	0	0	0
Uniq_262174	cssDNA	Viruses,Hofneiviricota,Faserviricetes,Tubulavirales,Inoviridae,,Inoviridae_sp.,	2	2	0	9	0	0	3	0	0	12	0	0	0	15	8	0	0	0	0	0	0	0	0	0	0	0	0	0	0	0	0	10	10	4	0	6	0	0	0	0	5	5	0	0	0	0	0
Uniq_246190	cssDNA	Viruses,Hofneiviricota,Faserviricetes,Tubulavirales,Inoviridae,,Inoviridae_sp.,	14	0	0	0	0	0	0	0	0	8	43	0	0	12	0	0	0	0	0	0	0	0	0	0	0	0	0	0	0	0	0	0	0	14	0	0	0	0	0	0	0	0	0	0	0	0	0
Uniq_120634	cssDNA	Viruses,Hofneiviricota,Faserviricetes,Tubulavirales,Inoviridae,,Inoviridae_sp.,	0	0	4	2	0	0	10	3	16	7	4	8	0	8	8	0	0	0	0	0	0	0	0	0	0	0	0	0	0	2	0	0	4	7	0	2	0	0	0	0	9	0	0	0	0	0	0
Uniq_195718	cssDNA	Viruses,Hofneiviricota,Faserviricetes,Tubulavirales,Inoviridae,,Inoviridae_sp.,	0	0	0	4	0	0	2	0	3	13	0	0	0	8	8	0	0	0	0	0	0	0	0	0	0	0	0	0	0	0	10	0	0	5	0	0	0	7	0	0	21	0	0	5	18	0	0
Uniq_261432	cssDNA	Viruses,Hofneiviricota,Faserviricetes,Tubulavirales,Inoviridae,,Inoviridae_sp.,	4	7	8	13	2	0	5	5	3	6	7	5	0	8	2	0	8	0	4	0	0	0	6	0	6	2	4	0	0	0	0	0	0	0	0	0	0	0	0	0	0	3	0	0	0	0	0
Uniq_72667	cssDNA	Viruses,Hofneiviricota,Faserviricetes,Tubulavirales,Inoviridae,,Inoviridae_sp.,	0	0	89	0	0	2	0	0	0	0	0	2	0	0	0	4	0	0	0	2	0	0	2	0	0	0	3	0	2	0	0	0	0	0	0	0	0	0	0	0	6	0	0	0	0	0	0
Uniq_1372	cssDNA	Viruses,Hofneiviricota,Faserviricetes,Tubulavirales,Inoviridae,,Inoviridae_sp.,	0	0	10	4	4	2	2	4	0	3	4	4	0	6	0	2	0	2	0	0	0	0	8	0	0	0	4	0	0	0	0	0	0	0	0	63	0	0	0	0	0	2	0	0	0	0	0
Uniq_95335	cssDNA	Viruses,Hofneiviricota,Faserviricetes,Tubulavirales,Inoviridae,,Inoviridae_sp.,	6	0	0	10	3	0	4	0	4	0	14	6	0	5	4	0	0	0	0	0	0	0	0	0	0	0	0	0	0	0	11	4	8	0	0	2	0	0	0	3	21	4	0	12	8	0	0
Uniq_257868	cssDNA	Viruses,Hofneiviricota,Faserviricetes,Tubulavirales,Inoviridae,,Inoviridae_sp.,	2	0	0	0	0	0	0	0	0	0	16	0	0	34	47	0	0	0	0	0	0	0	0	0	0	0	0	0	0	0	0	0	0	6	0	0	0	8	0	0	0	0	0	7	18	0	0
Uniq_240421	cssDNA	Viruses,Hofneiviricota,Faserviricetes,Tubulavirales,Inoviridae,,Inoviridae_sp.,	5	0	2	5	0	0	4	9	33	8	0	6	0	10	8	0	0	2	2	0	0	2	0	0	0	4	0	0	0	0	14	0	0	24	0	0	0	0	0	0	0	0	0	0	0	0	0
Uniq_155181	cssDNA	Viruses,Hofneiviricota,Faserviricetes,Tubulavirales,Inoviridae,,Inoviridae_sp.,	9	2	16	4	4	6	6	23	33	2	0	0	0	28	8	0	0	0	0	0	0	0	0	0	0	0	0	0	0	0	0	0	0	0	0	0	0	0	0	0	0	0	0	0	0	0	0
Uniq_282410	cssDNA	Viruses,Hofneiviricota,Faserviricetes,Tubulavirales,Inoviridae,,Inoviridae_sp.,	2	0	34	8	8	5	6	6	10	2	5	6	0	3	0	2	0	0	0	0	2	2	0	0	0	2	0	0	0	0	0	2	0	6	0	0	0	0	12	0	0	0	0	20	0	0	0
Uniq_228729	cssDNA	Viruses,Hofneiviricota,Faserviricetes,Tubulavirales,Inoviridae,,Inoviridae_sp.,	7	14	17	2	3	8	6	29	9	8	16	0	0	3	16	0	0	0	0	0	0	0	0	0	0	0	0	0	2	0	0	0	0	0	0	0	0	0	0	0	5	0	0	0	0	0	0
Uniq_173952	cssDNA	Viruses,Hofneiviricota,Faserviricetes,Tubulavirales,Inoviridae,,Inoviridae_sp.,	0	0	27	4	4	11	5	4	19	3	30	0	0	5	16	0	2	0	2	4	0	0	2	4	0	4	0	0	0	0	0	0	0	0	0	0	0	0	0	0	0	0	0	0	0	0	0
Uniq_242039	cssDNA	Viruses,Hofneiviricota,Faserviricetes,Tubulavirales,Inoviridae,,Inoviridae_sp.,	2	9	10	11	0	0	4	14	5	2	0	6	0	3	3	0	0	2	0	2	0	0	2	0	6	0	2	0	0	0	0	12	6	0	0	43	0	0	0	0	0	5	0	0	0	0	0
Uniq_16868	cssDNA	Viruses,Hofneiviricota,Faserviricetes,Tubulavirales,Inoviridae,,Inoviridae_sp.,	5	10	2	0	2	4	0	0	4	4	0	2	0	0	2	0	0	0	0	0	0	0	0	0	0	0	0	0	0	0	0	0	0	0	0	111	0	0	0	0	0	0	0	0	6	0	0
Uniq_214850	cssDNA	Viruses,Hofneiviricota,Faserviricetes,Tubulavirales,Inoviridae,,Inoviridae_sp.,	2	6	0	6	0	8	0	3	4	8	3	9	0	6	8	0	0	0	0	0	0	0	0	2	0	0	0	0	4	0	0	0	0	0	0	0	0	0	0	22	0	33	0	6	27	0	0
Uniq_143563	cssDNA	Viruses,Hofneiviricota,Faserviricetes,Tubulavirales,Inoviridae,,Inoviridae_sp.,	4	10	0	28	0	2	12	2	4	13	10	28	0	17	6	2	6	2	3	2	0	2	0	2	0	2	6	0	2	0	0	0	0	0	0	0	0	0	0	0	0	0	0	0	0	0	0
Uniq_198928	cssDNA	Viruses,Hofneiviricota,Faserviricetes,Tubulavirales,Inoviridae,,Inoviridae_sp.,	0	0	0	4	7	3	3	0	19	0	9	3	0	5	5	0	3	0	2	0	7	2	0	8	3	0	0	0	0	0	0	0	4	3	0	0	0	0	57	14	0	3	0	2	3	0	0
Uniq_45561	cssDNA	Viruses,Hofneiviricota,Faserviricetes,Tubulavirales,Inoviridae,,Inoviridae_sp.,	7	6	5	16	4	0	15	24	4	9	28	3	0	10	5	0	0	0	0	0	0	0	0	0	0	0	0	0	4	0	0	0	0	21	0	2	0	0	4	0	3	0	2	0	0	0	0
Uniq_79834	cssDNA	Viruses,Hofneiviricota,Faserviricetes,Tubulavirales,Inoviridae,,Inoviridae_sp.,	10	0	6	0	15	15	0	2	2	12	6	5	0	8	13	5	2	2	2	2	2	0	2	0	2	0	2	0	0	0	0	0	13	22	0	8	0	0	0	0	0	17	0	0	0	0	0
Uniq_206071	cssDNA	Viruses,Hofneiviricota,Faserviricetes,Tubulavirales,Inoviridae,,Inoviridae_sp.,	7	12	50	3	0	0	6	14	43	0	9	2	0	8	23	0	0	0	0	0	0	0	0	0	0	0	0	0	0	0	0	0	0	0	0	0	0	0	0	0	0	2	0	0	0	0	0
Uniq_50141	cssDNA	Viruses,Hofneiviricota,Faserviricetes,Tubulavirales,Inoviridae,,Inoviridae_sp.,	6	0	55	0	2	0	2	16	8	6	2	0	0	6	0	0	0	0	0	0	0	0	0	0	0	0	0	0	0	0	4	0	0	0	0	0	0	0	77	0	0	0	0	0	0	0	0
Uniq_40508	cssDNA	Viruses,Hofneiviricota,Faserviricetes,Tubulavirales,Inoviridae,,Inoviridae_sp.,	4	2	2	2	4	0	0	0	29	0	9	2	0	6	5	0	0	0	0	0	0	0	0	0	0	0	0	0	0	0	0	0	0	0	0	0	0	0	0	0	120	0	0	0	0	0	0
Uniq_100492	cssDNA	Viruses,Hofneiviricota,Faserviricetes,Tubulavirales,Inoviridae,,Inoviridae_sp.,	4	2	16	7	0	0	4	52	34	35	10	0	0	8	18	0	0	0	0	0	0	0	0	0	0	0	0	0	0	0	0	0	0	0	0	0	0	0	0	0	0	0	0	0	0	0	0
Uniq_207192	cssDNA	Viruses,Hofneiviricota,Faserviricetes,Tubulavirales,Inoviridae,,Inoviridae_sp.,	21	6	49	28	16	5	12	0	0	0	4	8	0	4	12	0	0	0	0	0	0	0	0	0	0	0	0	0	0	0	0	0	14	21	8	0	0	0	0	0	0	0	2	0	0	0	0
Uniq_127432	cssDNA	Viruses,Hofneiviricota,Faserviricetes,Tubulavirales,Inoviridae,,Inoviridae_sp.,	9	0	69	0	7	0	5	54	60	3	10	0	0	7	0	2	0	0	0	0	0	0	0	0	0	0	0	0	2	0	0	0	0	0	0	0	0	0	0	0	0	0	0	0	0	0	0
Uniq_287520	cssDNA	Viruses,Hofneiviricota,Faserviricetes,Tubulavirales,Inoviridae,,Inoviridae_sp.,	20	71	96	8	0	2	16	0	0	7	6	0	0	0	0	2	0	0	0	0	0	0	0	0	0	0	0	0	0	0	0	0	0	0	0	0	0	0	0	0	0	0	0	0	0	0	0
Uniq_268443	cssDNA	Viruses,Hofneiviricota,Faserviricetes,Tubulavirales,Inoviridae,,Inoviridae_sp.,	9	8	47	14	5	2	15	27	37	6	12	4	0	7	4	0	2	0	0	0	0	0	6	2	0	0	0	0	0	0	2	0	0	10	2	0	0	0	0	0	4	0	0	0	4	0	0
Uniq_93128	cssDNA	Viruses,Hofneiviricota,Faserviricetes,Tubulavirales,Inoviridae,,Inoviridae_sp.,	6	9	23	18	5	0	12	34	47	10	22	0	0	22	6	0	0	0	0	0	0	0	0	0	0	0	0	0	0	0	0	0	0	0	0	0	0	0	0	0	16	0	0	0	0	0	0
Uniq_109186	cssDNA	Viruses,Hofneiviricota,Faserviricetes,Tubulavirales,Inoviridae,,Inoviridae_sp.,	11	2	8	4	10	0	11	44	54	6	34	2	2	8	23	0	0	0	0	0	0	0	0	0	0	0	4	2	2	0	0	0	0	5	0	0	0	0	0	0	5	0	0	0	0	0	0
Uniq_284852	cssDNA	Viruses,Hofneiviricota,Faserviricetes,Tubulavirales,Inoviridae,,Inoviridae_sp.,	10	21	5	35	16	13	24	13	12	2	6	9	2	10	17	0	0	0	0	2	2	0	6	9	0	4	16	0	4	0	0	0	0	0	0	0	0	0	0	0	0	0	0	0	0	0	0
Uniq_188885	cssDNA	Viruses,Hofneiviricota,Faserviricetes,Tubulavirales,Inoviridae,,Inoviridae_sp.,	8	7	46	0	0	0	0	23	101	11	15	0	0	3	11	0	0	0	0	0	0	2	4	4	0	4	0	0	2	0	0	0	0	0	0	0	0	0	0	0	0	0	0	0	2	0	0
Uniq_14100	cssDNA	Viruses,Hofneiviricota,Faserviricetes,Tubulavirales,Inoviridae,,Inoviridae_sp.,	7	8	4	9	8	6	8	19	0	6	12	6	0	12	4	6	0	0	0	0	0	0	0	0	0	0	0	0	0	0	0	0	4	2	0	9	0	0	0	55	0	59	0	0	0	0	0
Uniq_73229	cssDNA	Viruses,Hofneiviricota,Faserviricetes,Tubulavirales,Inoviridae,,Inoviridae_sp.,	0	2	0	8	0	0	4	2	22	0	4	0	0	4	0	2	0	0	0	0	0	0	0	3	0	0	0	0	0	0	6	0	4	0	13	4	0	0	0	4	137	19	2	4	0	0	0
Uniq_283271	cssDNA	Viruses,Hofneiviricota,Faserviricetes,Tubulavirales,Inoviridae,,Inoviridae_sp.,	20	11	14	14	44	20	42	18	0	8	6	16	2	21	2	0	0	2	2	0	0	2	0	2	0	2	0	0	2	2	0	0	0	0	0	0	0	0	0	2	0	0	0	0	0	0	0
Uniq_2304	cssDNA	Viruses,Hofneiviricota,Faserviricetes,Tubulavirales,Inoviridae,,Inoviridae_sp.,	8	2	2	19	0	0	2	16	40	30	63	3	0	12	13	0	0	0	0	0	0	0	0	3	2	0	0	2	2	2	0	0	0	38	0	4	0	0	0	0	0	0	0	0	4	0	0
Uniq_240607	cssDNA	Viruses,Hofneiviricota,Faserviricetes,Tubulavirales,Inoviridae,,Inoviridae_sp.,	9	22	15	31	0	19	0	0	0	10	66	0	0	43	21	0	0	0	0	0	0	0	0	0	0	0	0	0	0	0	31	0	0	0	0	0	0	0	0	0	0	0	0	0	0	0	0
Uniq_4683	cssDNA	Viruses,Hofneiviricota,Faserviricetes,Tubulavirales,Inoviridae,,Inoviridae_sp.,	24	18	69	4	4	2	0	5	27	2	22	6	0	20	18	0	0	0	0	0	0	0	0	0	0	0	0	0	0	0	0	0	26	0	0	0	0	0	0	4	0	18	0	0	0	0	0
Uniq_150736	cssDNA	Viruses,Hofneiviricota,Faserviricetes,Tubulavirales,Inoviridae,,Inoviridae_sp.,	18	4	13	6	0	12	10	33	32	0	16	4	0	11	0	0	0	0	0	0	0	0	0	0	0	0	0	0	0	0	0	0	0	0	0	0	0	0	0	0	0	112	0	5	0	0	0
Uniq_44211	cssDNA	Viruses,Hofneiviricota,Faserviricetes,Tubulavirales,Inoviridae,,Inoviridae_sp.,	18	8	30	12	5	9	5	33	25	17	50	8	4	22	27	0	0	2	0	0	0	4	0	2	0	0	0	0	0	0	2	0	0	0	0	0	0	0	0	2	0	3	0	0	0	0	0
Uniq_200537	cssDNA	Viruses,Hofneiviricota,Faserviricetes,Tubulavirales,Inoviridae,,Inoviridae_sp.,	6	3	12	14	2	3	18	98	87	2	27	2	0	8	11	0	0	0	0	0	0	0	0	2	0	0	0	0	0	0	0	0	2	4	0	2	0	0	0	0	0	0	0	0	0	0	0
Uniq_151059	cssDNA	Viruses,Hofneiviricota,Faserviricetes,Tubulavirales,Inoviridae,,Inoviridae_sp.,	14	0	12	22	36	7	9	53	60	27	22	0	0	13	19	0	0	0	0	0	0	2	0	0	0	0	0	0	0	0	0	0	0	0	0	0	0	0	0	0	11	0	0	0	0	0	0
Uniq_105910	cssDNA	Viruses,Hofneiviricota,Faserviricetes,Tubulavirales,Inoviridae,,Inoviridae_sp.,	21	3	78	10	0	2	13	36	50	18	21	3	0	20	15	0	0	0	0	0	0	0	0	0	0	0	0	0	0	0	8	0	0	0	0	0	0	0	0	0	9	0	0	0	0	0	0
Uniq_86367	cssDNA	Viruses,Hofneiviricota,Faserviricetes,Tubulavirales,Inoviridae,,Inoviridae_sp.,	5	4	0	7	7	10	4	5	9	0	0	0	4	2	0	4	0	8	0	4	11	4	2	8	2	2	3	0	6	0	0	0	39	12	4	140	6	0	0	0	0	5	0	0	0	0	0
Uniq_18525	cssDNA	Viruses,Hofneiviricota,Faserviricetes,Tubulavirales,Inoviridae,,Inoviridae_sp.,	16	13	4	24	16	18	11	9	9	10	13	8	0	11	16	0	9	0	4	0	0	0	5	2	0	6	0	0	0	0	0	0	18	7	50	0	0	0	0	0	0	17	0	0	48	0	0
Uniq_288333	cssDNA	Viruses,Hofneiviricota,Faserviricetes,Tubulavirales,Inoviridae,,Inoviridae_sp.,	34	38	42	18	10	29	6	12	14	4	48	10	0	30	44	0	2	0	0	0	0	2	2	4	0	0	0	0	0	0	0	0	0	0	0	0	0	0	0	0	0	0	0	0	0	0	0
Uniq_49110	cssDNA	Viruses,Hofneiviricota,Faserviricetes,Tubulavirales,Inoviridae,,Inoviridae_sp.,	20	17	36	23	19	9	27	14	14	27	17	8	0	28	28	0	0	0	0	0	0	0	0	0	0	0	0	0	0	0	0	0	0	2	0	0	0	0	0	26	32	2	0	0	0	0	0
Uniq_10902	cssDNA	Viruses,Hofneiviricota,Faserviricetes,Tubulavirales,Inoviridae,,Inoviridae_sp.,	11	6	31	26	23	14	12	69	50	23	23	22	0	22	19	2	0	0	0	0	0	0	0	0	0	0	0	0	0	0	0	0	0	0	0	0	0	0	0	0	2	0	0	0	0	0	0
Uniq_130423	cssDNA	Viruses,Hofneiviricota,Faserviricetes,Tubulavirales,Inoviridae,,Inoviridae_sp.,	40	9	37	11	3	4	13	54	28	18	66	6	0	22	29	0	0	0	0	0	0	0	0	0	0	0	0	0	0	0	2	0	3	2	0	12	0	0	0	0	0	0	0	0	0	0	0
Uniq_154797	cssDNA	Viruses,Hofneiviricota,Faserviricetes,Tubulavirales,Inoviridae,,Inoviridae_sp.,	15	13	27	13	19	13	14	12	8	9	20	17	0	7	7	2	0	0	0	0	0	0	0	0	0	0	0	0	0	0	7	97	14	10	0	23	0	0	0	0	4	3	0	0	7	0	0
Uniq_27913	cssDNA	Viruses,Hofneiviricota,Faserviricetes,Tubulavirales,Inoviridae,,Inoviridae_sp.,	30	19	72	11	12	3	20	7	22	4	48	5	0	28	38	0	0	0	0	0	2	0	0	4	0	0	12	0	0	0	0	0	0	2	7	0	0	2	0	0	0	9	0	4	2	0	0
Uniq_71907	cssDNA	Viruses,Hofneiviricota,Faserviricetes,Tubulavirales,Inoviridae,,Inoviridae_sp.,	14	3	30	2	8	2	35	102	25	2	33	0	0	8	18	0	0	0	0	0	0	0	0	0	0	0	0	0	0	0	53	0	0	16	0	0	0	0	15	0	0	3	2	0	0	0	0
Uniq_155963	cssDNA	Viruses,Hofneiviricota,Faserviricetes,Tubulavirales,Inoviridae,,Inoviridae_sp.,	10	7	26	11	8	2	7	43	34	14	12	3	0	14	13	0	0	0	0	0	0	0	0	0	0	0	0	0	0	0	0	0	0	17	0	0	0	0	0	0	151	0	0	0	0	0	0
Uniq_74099	cssDNA	Viruses,Hofneiviricota,Faserviricetes,Tubulavirales,Inoviridae,,Inoviridae_sp.,	15	6	15	22	9	9	14	6	26	28	21	3	0	41	59	0	0	0	0	0	0	0	0	2	0	0	0	0	4	0	14	0	38	28	0	2	0	0	0	0	4	12	0	7	10	0	0
Uniq_206299	cssDNA	Viruses,Hofneiviricota,Faserviricetes,Tubulavirales,Inoviridae,,Inoviridae_sp.,	6	10	6	12	9	6	0	2	0	4	0	5	0	10	0	0	0	4	0	0	2	0	3	0	0	3	3	0	2	0	30	0	123	16	0	36	0	0	0	0	0	104	0	2	0	0	0
Uniq_11924	cssDNA	Viruses,Hofneiviricota,Faserviricetes,Tubulavirales,Inoviridae,,Inoviridae_sp.,	27	15	73	30	19	4	4	30	19	8	50	15	0	46	82	0	0	0	0	0	0	2	3	0	0	0	0	0	0	0	0	0	6	0	0	0	4	4	0	0	0	0	0	0	9	0	0
Uniq_261654	cssDNA	Viruses,Hofneiviricota,Faserviricetes,Tubulavirales,Inoviridae,,Inoviridae_sp.,	27	30	114	4	22	28	2	148	0	0	4	8	0	20	4	8	6	2	2	2	6	0	6	0	4	4	3	2	10	0	0	0	0	3	0	0	0	0	0	0	0	0	0	0	0	0	0
Uniq_45564	cssDNA	Viruses,Hofneiviricota,Faserviricetes,Tubulavirales,Inoviridae,,Inoviridae_sp.,	18	2	55	8	12	12	25	47	68	2	16	8	0	33	25	0	0	0	0	0	0	8	7	4	0	0	0	0	10	0	76	0	0	12	0	0	9	0	0	0	6	0	0	14	0	0	0
Uniq_34595	cssDNA	Viruses,Hofneiviricota,Faserviricetes,Tubulavirales,Inoviridae,,Inoviridae_sp.,	17	19	53	21	6	2	12	54	33	17	117	15	0	52	41	0	0	0	0	0	0	0	0	0	0	0	0	0	0	0	6	0	0	3	0	0	4	0	0	0	0	0	0	0	9	0	0
Uniq_31916	cssDNA	Viruses,Hofneiviricota,Faserviricetes,Tubulavirales,Inoviridae,,Inoviridae_sp.,	10	22	48	13	6	3	17	40	115	34	87	2	4	27	32	0	0	0	0	0	0	0	0	0	0	0	0	0	0	0	0	0	0	2	0	0	0	0	0	0	44	0	0	0	0	0	0
Uniq_260849	cssDNA	Viruses,Hofneiviricota,Faserviricetes,Tubulavirales,Inoviridae,,Inoviridae_sp.,	21	31	21	18	23	28	87	58	25	40	33	38	0	26	12	5	2	7	3	0	7	10	4	8	0	0	7	0	2	0	0	0	0	0	0	0	0	0	0	0	8	0	0	0	0	0	0
Uniq_180934	cssDNA	Viruses,Hofneiviricota,Faserviricetes,Tubulavirales,Inoviridae,,Inoviridae_sp.,	5	4	2	4	5	0	65	259	181	0	3	0	0	0	9	0	0	0	0	0	2	0	0	2	0	0	0	0	0	0	0	0	0	0	0	0	0	4	4	0	0	0	4	0	0	0	0
Uniq_4806	cssDNA	Viruses,Hofneiviricota,Faserviricetes,Tubulavirales,Inoviridae,,Inoviridae_sp.,	24	11	18	27	33	6	49	35	53	21	8	9	0	27	32	0	0	0	0	0	0	0	2	0	0	0	0	0	2	0	17	2	0	88	2	2	0	0	0	2	29	4	2	2	49	2	0
Uniq_161066	cssDNA	Viruses,Hofneiviricota,Faserviricetes,Tubulavirales,Inoviridae,,Inoviridae_sp.,	27	23	105	28	44	37	11	4	15	35	50	10	0	55	60	0	0	0	0	0	0	0	0	0	0	0	0	0	0	0	6	0	10	18	3	2	3	0	0	2	3	2	0	6	12	0	0
Uniq_4880	cssDNA	Viruses,Hofneiviricota,Faserviricetes,Tubulavirales,Inoviridae,,Inoviridae_sp.,	4	4	17	8	5	4	12	47	53	0	2	4	6	29	44	4	2	6	0	0	19	32	53	35	0	2	15	8	41	9	63	0	0	10	3	8	0	0	0	20	13	34	0	0	0	0	0
Uniq_200062	cssDNA	Viruses,Hofneiviricota,Faserviricetes,Tubulavirales,Inoviridae,,Inoviridae_sp.,	27	18	104	16	6	6	3	41	74	36	184	0	0	25	35	0	2	3	0	0	6	0	0	4	0	0	4	0	4	0	0	0	2	7	0	9	0	0	0	0	0	2	0	0	0	0	0
Uniq_149379	cssDNA	Viruses,Hofneiviricota,Faserviricetes,Tubulavirales,Inoviridae,,Inoviridae_sp.,	15	21	86	15	3	3	18	221	118	14	48	6	0	18	16	0	0	0	0	0	0	0	0	2	0	0	0	0	2	0	0	0	0	19	0	0	0	0	0	0	3	0	0	0	0	0	0
Uniq_148785	cssDNA	Viruses,Hofneiviricota,Faserviricetes,Tubulavirales,Inoviridae,,Inoviridae_sp.,	0	2	5	14	0	3	0	4	17	11	4	0	0	191	261	3	0	4	4	0	0	4	3	2	8	2	4	4	16	4	0	0	0	0	0	0	0	0	0	0	10	4	0	42	10	0	0
Uniq_266705	cssDNA	Viruses,Hofneiviricota,Faserviricetes,Tubulavirales,Inoviridae,,Inoviridae_sp.,	45	20	62	44	22	35	12	22	12	37	99	11	0	44	56	0	4	0	0	0	4	0	0	2	0	2	0	0	0	0	44	0	71	10	0	0	0	0	0	0	0	2	0	0	0	0	0
Uniq_181570	cssDNA	Viruses,Hofneiviricota,Faserviricetes,Tubulavirales,Inoviridae,,Inoviridae_sp.,	34	2	0	6	2	0	18	205	228	23	78	8	0	35	8	0	0	0	0	0	0	0	0	0	0	0	0	0	0	0	0	0	0	12	0	0	0	0	0	0	16	0	0	0	0	0	0
Uniq_10711	cssDNA	Viruses,Hofneiviricota,Faserviricetes,Tubulavirales,Inoviridae,,Inoviridae_sp.,	8	26	103	3	12	19	3	26	40	15	65	11	0	28	20	0	0	0	0	0	0	0	3	0	0	0	0	0	0	0	22	0	6	0	276	2	0	2	0	0	0	22	0	0	0	0	0
Uniq_172931	cssDNA	Viruses,Hofneiviricota,Faserviricetes,Tubulavirales,Inoviridae,,Inoviridae_sp.,	39	13	6	50	14	9	17	42	40	37	26	7	0	84	63	0	0	0	0	0	0	0	0	2	0	0	0	0	0	0	18	28	52	74	2	27	0	2	0	0	11	33	2	0	18	0	0
Uniq_197826	cssDNA	Viruses,Hofneiviricota,Faserviricetes,Tubulavirales,Inoviridae,,Inoviridae_sp.,	42	22	15	39	17	11	28	29	15	26	46	29	0	40	27	9	8	6	4	4	6	26	6	11	10	9	6	0	0	0	0	0	66	6	0	56	0	0	0	3	0	50	0	4	41	0	0
Uniq_288720	cssDNA	Viruses,Hofneiviricota,Faserviricetes,Tubulavirales,Inoviridae,,Inoviridae_sp.,	83	26	71	29	49	44	95	32	71	24	22	66	0	86	18	0	4	0	0	0	0	4	4	4	0	0	2	0	2	2	2	0	0	2	0	4	0	0	0	0	0	0	0	0	0	0	0
Uniq_127540	cssDNA	Viruses,Hofneiviricota,Faserviricetes,Tubulavirales,Inoviridae,,Inoviridae_sp.,	10	14	64	11	6	3	35	365	160	7	27	12	0	25	6	0	0	0	0	0	0	0	0	2	0	0	0	0	4	0	0	0	2	15	0	0	0	3	2	0	0	0	0	0	0	0	0
Uniq_289514	cssDNA	Viruses,Hofneiviricota,Faserviricetes,Tubulavirales,Inoviridae,,Inoviridae_sp.,	15	6	38	9	8	6	25	349	252	10	55	2	0	6	0	0	0	0	0	0	0	0	0	0	0	2	0	0	0	0	0	0	0	0	0	0	0	0	0	0	0	0	0	0	0	0	0
Uniq_193638	cssDNA	Viruses,Hofneiviricota,Faserviricetes,Tubulavirales,Inoviridae,,Inoviridae_sp.,	42	7	13	33	21	7	17	9	17	4	3	17	0	15	13	0	0	0	0	0	0	0	0	0	0	2	0	0	0	0	12	0	45	6	5	7	86	0	0	22	13	196	7	2	173	0	0
Uniq_28477	cssDNA	Viruses,Hofneiviricota,Faserviricetes,Tubulavirales,Inoviridae,,Inoviridae_sp.,	56	27	113	38	19	25	53	59	75	37	72	13	4	81	56	0	0	2	0	0	2	0	0	2	0	0	0	0	0	0	20	0	15	0	0	0	0	0	0	0	6	14	0	2	56	0	0
Uniq_155428	cssDNA	Viruses,Hofneiviricota,Faserviricetes,Tubulavirales,Inoviridae,,Inoviridae_sp.,	24	7	115	45	32	8	53	147	118	44	144	7	0	52	39	0	0	0	0	0	2	0	2	2	0	0	0	0	0	0	0	0	2	0	0	0	4	0	0	0	0	6	0	2	4	0	0
Uniq_146255	cssDNA	Viruses,Hofneiviricota,Faserviricetes,Tubulavirales,Inoviridae,,Inoviridae_sp.,	44	45	39	15	6	15	10	25	9	17	142	18	0	61	56	0	0	0	2	0	3	2	0	0	0	0	0	0	2	0	0	0	16	0	291	0	0	0	0	7	0	0	0	8	35	0	0
Uniq_198018	cssDNA	Viruses,Hofneiviricota,Faserviricetes,Tubulavirales,Inoviridae,,Inoviridae_sp.,	64	52	115	35	8	10	20	160	228	20	66	2	0	54	53	0	0	0	0	0	0	0	0	0	0	0	0	0	0	0	0	0	0	0	0	0	0	0	0	0	0	0	0	0	0	0	0
Uniq_73124	cssDNA	Viruses,Hofneiviricota,Faserviricetes,Tubulavirales,Inoviridae,,Inoviridae_sp.,	0	0	11	0	0	2	4	6	19	7	14	2	0	6	5	0	0	0	0	0	0	0	0	0	0	0	0	0	0	0	0	2	3	6	129	0	0	0	0	212	223	257	0	0	0	0	0
Uniq_266407	cssDNA	Viruses,Hofneiviricota,Faserviricetes,Tubulavirales,Inoviridae,,Inoviridae_sp.,	56	81	80	32	58	37	44	16	52	35	64	51	0	73	54	6	6	9	0	5	4	4	0	11	14	16	16	0	6	0	0	0	19	8	0	21	2	0	0	4	4	59	0	0	0	0	0
Uniq_81434	cssDNA	Viruses,Hofneiviricota,Faserviricetes,Tubulavirales,Inoviridae,,Inoviridae_sp.,	22	29	17	47	18	38	49	41	89	19	31	37	6	67	75	8	3	16	6	7	0	9	2	8	10	7	10	0	10	0	0	0	0	99	0	0	0	0	0	0	178	0	0	0	0	0	0
Uniq_96346	cssDNA	Viruses,Hofneiviricota,Faserviricetes,Tubulavirales,Inoviridae,,Inoviridae_sp.,	102	78	389	42	20	4	35	48	107	10	14	18	0	24	62	0	0	0	0	0	0	0	0	0	0	0	0	0	0	0	0	0	0	10	0	0	0	0	0	0	0	10	0	0	0	0	0
Uniq_51840	cssDNA	Viruses,Hofneiviricota,Faserviricetes,Tubulavirales,Inoviridae,,Inoviridae_sp.,	29	17	41	28	23	7	34	187	210	51	86	4	0	76	73	0	0	0	0	0	0	0	0	2	0	0	0	0	4	0	6	0	0	90	0	0	2	0	0	0	0	0	2	0	3	0	0
Uniq_281686	cssDNA	Viruses,Hofneiviricota,Faserviricetes,Tubulavirales,Inoviridae,,Inoviridae_sp.,	91	83	211	33	16	13	9	145	112	36	125	19	0	62	61	2	0	0	0	0	0	4	5	3	0	2	0	0	2	0	0	0	0	5	0	0	0	0	0	0	10	0	0	4	0	0	0
Uniq_286568	cssDNA	Viruses,Hofneiviricota,Faserviricetes,Tubulavirales,Inoviridae,,Inoviridae_sp.,	20	14	6	27	10	8	14	10	22	18	22	21	0	27	13	4	0	4	0	0	5	6	11	13	2	9	5	0	2	0	0	0	2	151	617	0	0	0	2	21	0	8	2	0	0	0	0
Uniq_172540	cssDNA	Viruses,Hofneiviricota,Faserviricetes,Tubulavirales,Inoviridae,,Inoviridae_sp.,	62	28	156	60	9	13	30	182	169	40	127	8	0	139	147	0	0	0	0	0	0	0	0	0	0	0	0	0	6	0	26	0	0	24	0	0	0	0	6	0	5	0	0	0	0	0	0
Uniq_108828	cssDNA	Viruses,Hofneiviricota,Faserviricetes,Tubulavirales,Inoviridae,,Inoviridae_sp.,	15	16	255	26	34	17	40	280	142	26	64	0	3	60	62	0	0	0	0	0	0	2	3	2	0	0	0	0	0	0	0	0	0	0	0	0	0	0	0	0	221	0	0	0	0	0	0
Uniq_264743	cssDNA	Viruses,Hofneiviricota,Faserviricetes,Tubulavirales,Inoviridae,,Inoviridae_sp.,	27	20	83	24	14	15	80	189	331	42	279	5	0	89	84	0	0	0	0	0	0	2	0	0	0	0	0	0	4	0	0	0	4	28	0	0	0	0	7	0	0	0	0	0	0	0	0
Uniq_111655	cssDNA	Viruses,Hofneiviricota,Faserviricetes,Tubulavirales,Inoviridae,,Inoviridae_sp.,	78	63	175	34	32	11	63	248	196	20	130	15	2	80	134	0	0	0	0	0	0	2	0	0	0	0	0	0	0	0	0	12	4	0	0	0	0	0	16	0	5	0	0	5	2	0	0
Uniq_229599	cssDNA	Viruses,Hofneiviricota,Faserviricetes,Tubulavirales,Inoviridae,,Inoviridae_sp.,	45	39	233	32	23	35	63	222	247	37	112	9	0	56	62	0	0	0	0	0	0	0	0	0	0	0	0	0	5	0	10	4	0	0	0	2	0	0	0	0	130	0	0	0	0	0	0
Uniq_74939	cssDNA	Viruses,Hofneiviricota,Faserviricetes,Tubulavirales,Inoviridae,,Inoviridae_sp.,	14	29	5	51	11	22	67	25	56	29	112	23	0	30	27	6	2	4	6	0	3	2	2	4	3	4	2	0	4	0	468	23	41	52	0	38	0	3	2	13	0	171	0	6	20	0	0
Uniq_107140	cssDNA	Viruses,Hofneiviricota,Faserviricetes,Tubulavirales,Inoviridae,,Inoviridae_sp.,	38	17	99	46	17	7	17	458	366	62	117	0	0	95	99	0	0	0	0	0	0	0	0	0	0	0	0	0	2	0	0	0	4	36	0	4	0	0	0	0	0	0	0	0	0	0	0
Uniq_266105	cssDNA	Viruses,Hofneiviricota,Faserviricetes,Tubulavirales,Inoviridae,,Inoviridae_sp.,	43	23	86	42	43	21	123	43	145	37	64	8	0	69	74	0	0	0	0	0	0	0	0	0	0	0	0	0	0	0	23	25	157	153	44	115	66	14	6	0	13	9	13	25	3	0	0
Uniq_90012	cssDNA	Viruses,Hofneiviricota,Faserviricetes,Tubulavirales,Inoviridae,,Inoviridae_sp.,	30	75	167	37	26	9	48	135	310	43	148	8	0	54	129	0	0	0	0	0	0	0	0	0	0	0	0	0	0	0	0	0	0	8	0	0	0	0	6	2	261	0	0	2	0	0	0
Uniq_129963	cssDNA	Viruses,Hofneiviricota,Faserviricetes,Tubulavirales,Inoviridae,,Inoviridae_sp.,	235	33	153	70	28	2	40	178	195	123	228	19	0	108	85	0	0	2	0	0	0	0	0	0	0	0	0	0	0	0	0	0	0	0	0	0	0	0	0	0	0	24	0	16	16	0	0
Uniq_140753	cssDNA	Viruses,Hofneiviricota,Faserviricetes,Tubulavirales,Inoviridae,,Inoviridae_sp.,	108	32	6	75	27	35	50	249	260	99	266	14	0	85	49	0	0	2	0	0	0	0	3	4	2	0	0	0	0	0	6	12	18	143	78	12	0	8	0	0	0	0	2	8	0	0	0
Uniq_110856	cssDNA	Viruses,Hofneiviricota,Faserviricetes,Tubulavirales,Inoviridae,,Inoviridae_sp.,	56	46	102	57	48	15	24	54	37	57	95	6	0	119	142	0	0	0	0	0	0	0	0	0	0	0	0	0	0	0	0	21	5	183	0	2	5	2	0	7	557	4	0	2	12	0	0
Uniq_251274	cssDNA	Viruses,Hofneiviricota,Faserviricetes,Tubulavirales,Inoviridae,,Inoviridae_sp.,	76	64	45	141	65	77	142	85	117	51	53	60	0	139	125	0	0	0	0	0	2	0	0	0	0	0	0	2	2	2	158	13	38	69	6	3	7	2	2	8	24	43	10	10	59	0	0
Uniq_287361	cssDNA	Viruses,Hofneiviricota,Faserviricetes,Tubulavirales,Inoviridae,,Inoviridae_sp.,	70	12	223	32	6	2	4	31	114	25	26	0	0	18	29	0	0	0	0	0	0	0	0	0	0	0	0	0	4	0	1032	4	0	49	0	0	0	0	0	0	27	14	0	0	0	0	0
Uniq_49944	cssDNA	Viruses,Hofneiviricota,Faserviricetes,Tubulavirales,Inoviridae,,Inoviridae_sp.,	77	30	90	88	19	16	112	162	155	61	376	10	2	110	176	0	3	4	4	0	0	3	3	2	0	0	4	2	0	0	60	0	55	19	24	84	0	0	10	0	0	21	0	0	3	0	0
Uniq_28013	cssDNA	Viruses,Hofneiviricota,Faserviricetes,Tubulavirales,Inoviridae,,Inoviridae_sp.,	97	26	0	67	68	55	64	432	575	52	100	10	0	120	84	0	0	0	0	0	0	0	0	0	0	0	0	0	0	0	0	0	2	20	0	0	2	0	0	0	0	0	0	11	0	0	0
Uniq_164353	cssDNA	Viruses,Hofneiviricota,Faserviricetes,Tubulavirales,Inoviridae,,Inoviridae_sp.,	254	116	315	119	108	85	20	206	167	96	156	31	2	92	66	0	2	2	0	0	0	0	0	0	0	2	2	2	0	0	0	0	9	6	5	8	0	0	0	0	0	2	4	7	5	0	0
Uniq_82662	cssDNA	Viruses,Hofneiviricota,Faserviricetes,Tubulavirales,Inoviridae,,Inoviridae_sp.,	87	53	200	35	7	8	61	217	258	12	55	4	0	138	58	0	0	0	2	0	0	0	0	2	0	0	5	0	0	0	631	8	14	0	0	0	0	0	0	24	4	38	0	15	0	0	0
Uniq_190579	cssDNA	Viruses,Hofneiviricota,Faserviricetes,Tubulavirales,Inoviridae,,Inoviridae_sp.,	67	51	67	48	139	80	71	145	220	34	65	42	0	113	115	6	8	12	2	0	19	0	5	8	9	13	10	0	5	0	32	148	34	171	0	145	0	0	0	4	3	22	0	8	19	0	0
Uniq_124187	cssDNA	Viruses,Hofneiviricota,Faserviricetes,Tubulavirales,Inoviridae,,Inoviridae_sp.,	107	57	216	59	20	27	66	268	248	45	235	21	0	231	308	0	0	0	0	0	0	0	0	0	0	0	0	0	0	0	6	0	0	65	0	0	0	2	0	2	13	0	0	26	16	0	0
Uniq_6071	cssDNA	Viruses,Hofneiviricota,Faserviricetes,Tubulavirales,Inoviridae,,Inoviridae_sp.,	54	36	154	22	6	13	45	151	168	39	81	4	2	23	47	0	0	0	0	0	0	0	0	0	0	0	2	0	0	0	468	0	125	32	2	56	2	0	0	101	0	466	0	0	0	0	0
Uniq_234783	cssDNA	Viruses,Hofneiviricota,Faserviricetes,Tubulavirales,Inoviridae,,Inoviridae_sp.,	95	26	358	54	56	23	68	335	327	121	414	21	6	69	60	0	0	0	0	0	0	2	0	2	0	0	0	0	0	0	3	0	6	31	0	12	0	0	0	4	53	6	0	7	0	0	0
Uniq_246649	cssDNA	Viruses,Hofneiviricota,Faserviricetes,Tubulavirales,Inoviridae,,Inoviridae_sp.,	71	111	8	7	151	158	17	2	0	29	22	17	0	13	19	65	57	5	7	0	143	26	31	48	2	2	33	0	44	4	6	64	42	766	75	68	0	0	0	0	0	4	2	73	77	0	0
Uniq_120667	cssDNA	Viruses,Hofneiviricota,Faserviricetes,Tubulavirales,Inoviridae,,Inoviridae_sp.,	149	147	351	91	151	86	64	122	79	140	484	36	0	216	223	0	0	0	0	6	0	0	0	2	0	0	0	0	0	0	0	0	0	0	0	20	0	0	4	2	0	11	0	0	3	0	0
Uniq_4971	cssDNA	Viruses,Hofneiviricota,Faserviricetes,Tubulavirales,Inoviridae,,Inoviridae_sp.,	39	49	397	61	23	18	117	527	678	112	151	18	0	124	62	0	0	4	0	0	2	0	2	0	0	0	0	0	2	0	10	0	0	10	0	0	2	10	0	0	17	2	0	0	0	0	0
Uniq_287055	cssDNA	Viruses,Hofneiviricota,Faserviricetes,Tubulavirales,Inoviridae,,Inoviridae_sp.,	106	191	464	56	79	120	96	354	262	215	162	165	2	100	100	0	0	0	0	0	0	2	0	0	0	0	0	0	0	0	0	0	0	0	0	0	0	0	0	0	0	0	0	0	0	0	0
Uniq_239384	cssDNA	Viruses,Hofneiviricota,Faserviricetes,Tubulavirales,Inoviridae,,Inoviridae_sp.,	87	108	116	134	101	45	162	377	369	119	133	98	6	172	109	8	11	10	4	6	4	6	3	5	0	10	7	2	0	0	0	0	0	132	0	12	5	2	9	8	291	4	0	0	0	0	0
Uniq_284968	cssDNA	Viruses,Hofneiviricota,Faserviricetes,Tubulavirales,Inoviridae,,Inoviridae_sp.,	113	119	329	136	91	61	84	370	280	91	472	72	4	225	243	0	0	0	0	0	0	0	0	0	0	0	0	0	0	0	2	0	0	19	0	0	0	0	0	0	17	0	0	0	0	0	0
Uniq_266256	cssDNA	Viruses,Hofneiviricota,Faserviricetes,Tubulavirales,Inoviridae,,Inoviridae_sp.,	106	72	258	144	70	28	136	239	280	99	540	32	0	168	171	2	0	0	0	0	0	2	2	3	0	0	0	0	2	0	55	49	16	161	15	18	2	6	133	7	46	60	5	26	21	0	0
Uniq_19548	cssDNA	Viruses,Hofneiviricota,Faserviricetes,Tubulavirales,Inoviridae,,Inoviridae_sp.,	269	122	156	284	157	132	141	147	149	315	146	82	6	325	415	0	0	0	0	0	0	4	2	2	2	0	2	0	0	0	8	2	28	83	2	67	0	0	0	0	0	4	0	11	0	0	0
Uniq_248557	cssDNA	Viruses,Hofneiviricota,Faserviricetes,Tubulavirales,Inoviridae,,Inoviridae_sp.,	136	79	109	72	18	8	137	566	606	207	476	8	4	275	210	0	0	0	0	0	0	0	0	0	0	0	0	0	0	0	0	3	8	114	8	5	0	16	3	0	2	4	5	0	24	0	0
Uniq_287401	cssDNA	Viruses,Hofneiviricota,Faserviricetes,Tubulavirales,Inoviridae,,Inoviridae_sp.,	201	56	365	135	21	19	75	258	246	171	252	14	0	337	384	0	0	0	0	0	0	0	0	0	0	0	0	0	0	0	243	189	10	0	4	12	0	0	0	0	0	0	0	69	119	0	0
Uniq_198241	cssDNA	Viruses,Hofneiviricota,Faserviricetes,Tubulavirales,Inoviridae,,Inoviridae_sp.,	101	87	202	169	27	68	104	239	160	216	663	125	0	199	249	0	0	0	0	0	0	0	0	0	0	0	0	0	0	0	3	37	10	11	16	8	53	0	0	79	16	386	0	28	40	2	0
Uniq_3012	cssDNA	Viruses,Hofneiviricota,Faserviricetes,Tubulavirales,Inoviridae,,Inoviridae_sp.,	222	219	600	138	236	196	85	76	70	193	399	61	0	428	309	0	0	0	0	0	0	0	0	0	0	0	0	0	0	0	0	2	0	15	9	0	0	0	0	0	0	0	0	58	19	0	0
Uniq_100659	cssDNA	Viruses,Hofneiviricota,Faserviricetes,Tubulavirales,Inoviridae,,Inoviridae_sp.,	177	80	42	147	231	181	209	419	426	438	667	44	0	239	226	0	0	0	0	0	0	0	0	0	0	0	0	0	0	0	0	0	0	14	23	20	0	0	16	3	0	5	0	14	2	0	0
Uniq_107899	cssDNA	Viruses,Hofneiviricota,Faserviricetes,Tubulavirales,Inoviridae,,Inoviridae_sp.,	289	108	685	129	64	37	99	707	640	215	494	27	0	222	282	0	0	0	0	0	0	0	0	0	0	0	0	0	0	0	2	0	0	4	19	0	2	0	0	0	0	0	0	0	3	0	0
Uniq_287064	cssDNA	Viruses,Hofneiviricota,Faserviricetes,Tubulavirales,Inoviridae,,Inoviridae_sp.,	438	730	286	74	338	489	43	423	259	315	258	53	6	206	110	5	2	2	0	4	6	8	11	0	2	0	0	2	8	4	0	0	0	0	0	0	0	0	0	0	0	0	0	0	0	0	0
Uniq_7121	cssDNA	Viruses,Hofneiviricota,Faserviricetes,Tubulavirales,Inoviridae,,Inoviridae_sp.,	199	108	482	207	165	72	93	453	363	269	612	33	0	585	680	0	0	0	0	0	0	0	0	0	0	0	2	0	4	0	0	0	0	90	0	4	0	0	0	0	3	0	3	0	0	0	0
Uniq_13255	cssDNA	Viruses,Hofneiviricota,Faserviricetes,Tubulavirales,Inoviridae,,Inoviridae_sp.,	166	92	245	175	103	35	282	309	345	372	1220	47	2	307	253	0	0	0	0	0	0	2	0	0	0	0	0	0	9	0	10	23	232	106	3	33	3	3	3	2	13	6	3	30	63	0	2
Uniq_2942	cssDNA	Viruses,Hofneiviricota,Faserviricetes,Tubulavirales,Inoviridae,,Inoviridae_sp.,	142	124	1739	57	78	30	154	632	705	54	408	14	2	241	281	0	0	0	0	0	0	0	0	0	0	0	0	0	0	0	9	0	2	32	0	0	0	0	0	0	0	6	0	0	9	0	0
Uniq_6603	cssDNA	Viruses,Hofneiviricota,Faserviricetes,Tubulavirales,Inoviridae,,Inoviridae_sp.,	211	92	488	234	95	83	438	369	794	116	89	97	2	307	247	0	0	2	0	0	0	0	5	3	0	4	0	0	6	0	196	199	52	97	17	88	27	5	2	0	20	117	24	123	173	0	0
Uniq_5137	cssDNA	Viruses,Hofneiviricota,Faserviricetes,Tubulavirales,Inoviridae,,Inoviridae_sp.,	259	256	371	184	182	121	171	713	528	264	582	64	10	425	517	0	0	0	0	0	0	0	2	0	0	0	0	0	0	0	39	20	0	102	0	10	0	6	0	0	0	0	10	72	40	0	0
Uniq_241843	cssDNA	Viruses,Hofneiviricota,Faserviricetes,Tubulavirales,Inoviridae,,Inoviridae_sp.,	163	86	1100	101	106	33	236	435	502	48	177	29	0	355	381	2	3	4	0	0	10	15	14	8	3	8	4	0	2	0	1507	86	135	6	201	3	6	2	0	7	0	65	16	31	8	0	0
Uniq_151867	cssDNA	Viruses,Hofneiviricota,Faserviricetes,Tubulavirales,Inoviridae,,Inoviridae_sp.,	883	1322	387	171	551	603	161	506	288	393	384	78	2	322	239	4	11	2	0	2	14	2	2	4	0	2	2	0	4	0	0	0	0	4	0	0	0	0	0	0	0	0	0	0	0	0	0
Uniq_83248	cssDNA	Viruses,Hofneiviricota,Faserviricetes,Tubulavirales,Inoviridae,,Inoviridae_sp.,	294	251	666	235	59	54	238	612	593	357	1631	62	0	649	705	0	0	0	0	0	0	0	0	4	0	0	0	0	0	0	85	26	6	35	0	5	0	27	6	3	0	10	9	15	22	0	0
Uniq_110412	cssDNA	Viruses,Hofneiviricota,Faserviricetes,Tubulavirales,Inoviridae,,Inoviridae_sp.,	213	168	201	100	28	23	260	1080	1077	588	1654	13	0	568	561	0	0	0	0	0	0	0	0	0	0	0	0	0	0	0	11	5	27	143	3	11	2	6	0	4	7	0	0	9	19	0	0
Uniq_2306	cssDNA	Viruses,Hofneiviricota,Faserviricetes,Tubulavirales,Inoviridae,,Inoviridae_sp.,	270	108	541	146	89	39	288	1464	1467	586	1446	19	6	178	158	0	0	0	0	0	0	0	0	4	0	0	0	0	0	0	87	29	59	51	21	25	47	0	0	83	0	6	4	46	18	0	0
Uniq_218869	cssDNA	Viruses,Hofneiviricota,Faserviricetes,Tubulavirales,Inoviridae,,Inoviridae_sp.,	332	261	912	342	97	67	220	641	529	396	1782	62	0	814	790	0	0	0	0	0	0	0	0	0	0	2	0	0	0	0	36	51	21	28	18	62	0	15	0	3	0	10	8	48	71	0	0
Uniq_194052	cssDNA	Viruses,Hofneiviricota,Faserviricetes,Tubulavirales,Inoviridae,,Inoviridae_sp.,	308	225	1336	169	223	81	394	1231	1141	276	1341	44	6	549	456	0	0	0	0	0	0	0	0	2	0	0	0	0	0	0	8	2	0	97	0	0	0	0	0	0	17	18	6	2	0	0	0
Uniq_87477	cssDNA	Viruses,Hofneiviricota,Faserviricetes,Tubulavirales,Inoviridae,,Inoviridae_sp.,	352	206	1051	340	204	135	389	871	863	267	631	116	4	662	724	0	0	0	0	0	0	0	2	0	0	0	0	0	2	2	54	30	263	301	18	146	0	0	4	0	32	15	11	174	76	0	0
Uniq_495	cssDNA	Viruses,Hofneiviricota,Faserviricetes,Tubulavirales,Inoviridae,,Inoviridae_sp.,	252	323	2777	302	106	37	218	442	431	78	475	50	2	219	218	0	0	0	0	0	2	0	0	0	0	0	0	0	0	0	151	615	561	23	0	188	0	6	2	245	16	369	0	0	3	0	0
Uniq_190058	cssDNA	Viruses,Hofneiviricota,Faserviricetes,Tubulavirales,Inoviridae,,Inoviridae_sp.,	328	140	1167	297	211	47	376	1552	1340	451	862	45	4	649	542	0	0	0	0	0	0	0	0	0	0	0	0	2	0	0	65	0	0	18	0	0	0	50	0	0	20	0	5	0	14	0	0
Uniq_137342	cssDNA	Viruses,Hofneiviricota,Faserviricetes,Tubulavirales,Inoviridae,,Inoviridae_sp.,	1045	309	501	347	170	80	287	761	938	369	716	69	6	345	377	16	10	2	6	4	6	0	0	6	2	0	0	0	4	0	62	108	672	32	302	106	20	23	5	0	2	184	6	82	292	0	2
Uniq_150107	cssDNA	Viruses,Hofneiviricota,Faserviricetes,Tubulavirales,Inoviridae,,Inoviridae_sp.,	471	258	3773	245	360	123	76	161	93	346	1200	83	2	714	621	0	0	0	0	0	0	0	0	0	2	0	0	0	0	0	3	0	6	39	0	9	0	0	0	0	0	2	13	13	2	0	0
Uniq_150137	cssDNA	Viruses,Hofneiviricota,Faserviricetes,Tubulavirales,Inoviridae,,Inoviridae_sp.,	218	27	233	139	44	23	151	716	611	222	495	27	8	233	266	0	0	4	0	0	0	5	0	2	0	0	0	0	0	0	2618	1391	113	157	273	8	228	7	2	93	0	220	11	115	259	0	0
Uniq_273524	cssDNA	Viruses,Hofneiviricota,Faserviricetes,Tubulavirales,Inoviridae,,Inoviridae_sp.,	252	137	526	289	86	36	263	1712	1188	198	672	92	4	643	624	0	0	6	0	0	2	0	14	0	0	0	0	0	8	2	21	55	778	1176	6	285	7	3	4	2	7	4	20	34	53	0	0
Uniq_95400	cssDNA	Viruses,Hofneiviricota,Faserviricetes,Tubulavirales,Inoviridae,,Inoviridae_sp.,	1077	683	1639	406	629	313	239	716	407	205	1256	65	4	838	805	0	0	0	0	0	2	21	0	4	3	0	0	0	4	0	4	2	28	88	30	15	0	2	0	0	9	3	0	26	4	0	0
Uniq_76045	cssDNA	Viruses,Hofneiviricota,Faserviricetes,Tubulavirales,Inoviridae,,Inoviridae_sp.,	352	239	287	241	93	29	360	1786	1692	641	1853	52	8	806	749	0	0	0	0	0	0	0	0	0	0	0	0	0	0	0	16	65	11	282	0	8	0	21	0	0	2	4	4	8	26	0	0
Uniq_104468	cssDNA	Viruses,Hofneiviricota,Faserviricetes,Tubulavirales,Inoviridae,,Inoviridae_sp.,	175	187	1803	176	63	39	175	2013	960	276	747	65	2	725	870	0	0	0	0	0	0	0	0	0	2	0	0	0	2	0	0	0	2	129	0	6	0	2	0	4	1627	0	0	0	22	2	0
Uniq_128535	cssDNA	Viruses,Hofneiviricota,Faserviricetes,Tubulavirales,Inoviridae,,Inoviridae_sp.,	471	357	1905	295	178	85	252	956	1055	682	2090	43	0	910	792	0	0	0	0	0	0	0	0	0	0	0	0	0	0	0	32	37	28	9	0	86	0	0	0	0	0	27	13	4	14	0	0
Uniq_107880	cssDNA	Viruses,Hofneiviricota,Faserviricetes,Tubulavirales,Inoviridae,,Inoviridae_sp.,	763	694	3506	343	471	346	582	1179	1568	219	800	141	8	868	785	0	0	0	0	0	3	0	0	2	0	2	2	0	0	0	29	48	148	25	0	31	26	0	4	0	2	117	0	4	2	0	0
Uniq_4171	cssDNA	Viruses,Hofneiviricota,Faserviricetes,Tubulavirales,Inoviridae,,Inoviridae_sp.,	1045	942	2159	534	326	238	522	1009	803	329	959	601	13	1911	1896	0	0	0	0	0	0	0	0	0	0	0	0	0	0	0	27	6	56	40	13	57	7	0	79	4	3	71	16	28	24	0	0
Uniq_7151	cssDNA	Viruses,Hofneiviricota,Faserviricetes,Tubulavirales,Inoviridae,,Inoviridae_sp.,	512	195	581	477	224	160	247	1123	855	911	3634	73	0	1201	1349	8	4	6	8	2	9	12	4	6	0	17	11	0	8	0	91	1020	316	41	733	236	38	6	10	0	0	163	2	39	132	0	0
Uniq_22646	cssDNA	Viruses,Hofneiviricota,Faserviricetes,Tubulavirales,Inoviridae,,Inoviridae_sp.,	383	271	485	403	185	116	127	317	296	406	979	47	0	1022	1083	0	0	0	0	0	0	2	0	0	0	0	0	0	3	0	8	12	7	77	2	13	11	0	0	782	8380	764	0	3	39	0	0
Uniq_220973	cssDNA	Viruses,Hofneiviricota,Faserviricetes,Tubulavirales,Inoviridae,,Inoviridae_sp.,	480	237	367	301	98	54	760	2164	2435	1358	6120	47	0	307	372	11	6	6	2	2	8	11	6	11	6	15	4	0	2	4	208	405	81	42	103	89	83	12	89	0	0	173	7	38	37	0	0
Uniq_278135	cssDNA	Viruses,Hofneiviricota,Faserviricetes,Tubulavirales,Inoviridae,,Inoviridae_sp.,	927	537	1065	793	761	452	331	1321	1115	1048	2917	152	13	3026	2952	2	0	2	0	0	9	0	6	2	0	0	0	0	6	0	58	49	73	909	46	122	21	2	43	3	67	19	18	138	214	0	0
Uniq_289194	cssDNA	Viruses,Hofneiviricota,Faserviricetes,Tubulavirales,Inoviridae,,Inoviridae_sp.,	1108	711	3117	625	541	242	960	2317	1835	965	3016	171	0	1651	1500	0	0	0	0	0	0	0	0	0	0	0	0	0	0	0	237	163	177	6	229	125	31	0	0	5	4	120	0	4	13	0	0
Uniq_288432	cssDNA	Viruses,Hofneiviricota,Faserviricetes,Tubulavirales,Inoviridae,,Inoviridae_sp.,	1250	1297	793	1151	293	174	878	1893	3404	3398	2134	225	0	1516	1562	0	0	0	0	0	0	2	0	2	0	0	0	0	0	0	0	0	0	0	0	0	0	0	0	0	13	0	0	0	0	0	0
Uniq_27449	cssDNA	Viruses,Hofneiviricota,Faserviricetes,Tubulavirales,Inoviridae,,Inoviridae_sp.,	1955	1330	2585	679	244	232	780	3603	3098	520	2523	263	14	1731	1833	0	0	0	0	0	0	0	0	0	0	0	0	0	0	0	141	0	697	3	0	20	0	0	0	0	0	72	4	4	4	0	0
Uniq_190464	cssDNA	Viruses,Hofneiviricota,Faserviricetes,Tubulavirales,Inoviridae,,Inoviridae_sp.,	1054	634	1889	920	271	167	843	2169	2408	1515	4402	228	11	2488	2782	0	0	0	0	0	2	0	0	0	0	0	0	0	0	0	266	45	45	193	2	60	29	39	204	2	0	9	25	40	59	0	0
Uniq_30585	cssDNA	Viruses,Hofneiviricota,Faserviricetes,Tubulavirales,Inoviridae,,Inoviridae_sp.,	1462	1083	2936	1369	889	697	480	630	683	1498	5731	267	6	2475	2695	10	5	11	4	0	8	3	7	2	4	0	3	0	5	0	66	733	71	132	356	67	4	0	4	3	5	85	0	110	56	0	0
Uniq_175264	cssDNA	Viruses,Hofneiviricota,Faserviricetes,Tubulavirales,Inoviridae,,Inoviridae_sp.,	1349	340	4255	1197	774	228	513	4096	3560	2328	6010	159	16	1558	1627	0	0	0	0	0	0	0	0	0	0	0	0	0	0	0	19	59	4	64	10	14	11	4	0	0	0	21	20	63	52	0	0
Uniq_27314	cssDNA	Viruses,Hofneiviricota,Faserviricetes,Tubulavirales,Inoviridae,,Inoviridae_sp.,	1688	695	3344	1211	602	308	1624	5045	6604	1504	2115	356	14	2003	2538	2	0	0	0	0	0	3	4	8	2	2	0	0	0	0	43	0	50	31	64	32	0	31	4	0	0	2	2	5	23	0	0
Uniq_67922	cssDNA	Viruses,Hofneiviricota,Faserviricetes,Tubulavirales,Inoviridae,,Inoviridae_sp.,	1358	332	762	1930	621	225	608	2301	2529	2875	7601	223	20	4018	4251	0	0	2	0	0	6	2	6	0	0	0	2	4	7	2	34	10	4	306	35	31	10	6	6	0	0	11	26	30	8	0	0
Uniq_140908	cssDNA	Viruses,Hofneiviricota,Faserviricetes,Tubulavirales,Inoviridae,,Inoviridae_sp.,	1127	1182	8457	1035	696	515	1472	3511	3193	1163	3863	225	21	2260	2104	0	0	0	0	0	0	0	0	0	0	0	0	0	0	0	204	136	70	183	108	46	5	11	12	0	2	90	18	89	24	0	0
Uniq_63775	cssDNA	Viruses,Hofneiviricota,Faserviricetes,Tubulavirales,Inoviridae,,Inoviridae_sp.,	1611	1167	5208	1127	919	447	1687	4314	3673	1643	3707	420	2	2977	3187	0	0	0	0	0	0	0	0	0	0	0	0	0	0	2	585	110	315	65	332	248	276	8	0	0	0	179	2	65	67	0	0
Uniq_1285	cssDNA	Viruses,Hofneiviricota,Faserviricetes,Tubulavirales,Inoviridae,,Inoviridae_sp.,	3217	2457	5317	1553	539	658	1039	5918	5968	1106	2543	646	6	2147	1824	0	0	0	0	0	0	0	0	0	0	0	0	0	0	0	3	2	4	49	2	2	0	3	0	0	30	0	2	0	0	0	0
Uniq_133230	cssDNA	Viruses,Hofneiviricota,Faserviricetes,Tubulavirales,Inoviridae,,Inoviridae_sp.,	3461	2268	6402	1570	1271	779	1406	3401	2861	1549	3214	629	42	4009	3984	0	0	0	0	0	3	0	2	5	0	4	0	0	0	0	112	87	116	27	233	13	108	0	0	0	2	227	0	4	0	0	0
Uniq_46156	cssDNA	Viruses,Hofneiviricota,Faserviricetes,Tubulavirales,Inoviridae,,Inoviridae_sp.,	3656	2546	1517	2824	2722	2519	1688	4305	5378	648	3420	723	21	5088	4856	0	0	0	0	0	7	0	2	0	0	0	2	0	0	0	31	8	330	220	259	373	517	60	291	2	0	3	15	87	148	0	0
Uniq_101619	cssDNA	Viruses,Hofneiviricota,Faserviricetes,Tubulavirales,Inoviridae,,Inoviridae_sp.,	3715	3152	8948	2817	2645	1603	1771	3128	2833	3441	14764	822	31	9881	9802	0	0	0	0	0	2	0	0	4	0	0	0	0	0	0	132	9	7	79	19	8	85	10	6	0	10	19	35	197	133	0	0
Uniq_65017	cssDNA	Viruses,Hofneiviricota,Faserviricetes,Tubulavirales,Inoviridae,,Inoviridae_sp.,	4169	2707	11837	2698	1688	908	3671	10697	9723	3785	10321	1044	25	7989	7801	0	0	0	0	0	2	0	2	2	0	0	0	0	0	0	206	410	433	107	13	176	7	82	2	8	2	368	6	12	10	0	0
Uniq_7057	cssDNA	Viruses,Hofneiviricota,Faserviricetes,Tubulavirales,Inoviridae,,Inoviridae_sp.,	3780	3410	14409	4376	2478	1728	3582	6450	5708	5627	16228	2246	7	12480	12066	6	2	0	0	0	2	2	0	0	4	0	2	0	2	0	286	433	27	244	99	76	38	66	60	4	10	146	10	128	180	0	0
Uniq_271563	cssDNA	Viruses,Hofneiviricota,Faserviricetes,Tubulavirales,Inoviridae,,Inoviridae_sp.,	7564	4945	21473	3519	3462	1756	5555	14728	13005	4733	12508	1316	50	10271	10282	0	0	0	0	0	0	2	0	0	0	0	0	0	0	0	821	315	1108	200	701	376	23	2	14	37	8	892	8	12	6	0	0
Uniq_264876	cssDNA	Viruses,Hofneiviricota,Faserviricetes,Tubulavirales,Inoviridae,,Inoviridae_sp.,	4925	4251	23852	5831	3373	2295	4123	8936	7578	7384	22706	2682	7	20637	19412	0	0	4	0	0	0	4	2	0	0	0	0	0	2	0	89	223	31	86	3	32	5	21	128	0	19	11	0	76	85	0	0
Uniq_86268	cssDNA	Viruses,Hofneiviricota,Faserviricetes,Tubulavirales,Inoviridae,,Inoviridae_sp.,	13774	13027	29732	14272	5430	4247	16930	19112	18660	22008	32641	9967	16	20101	21621	2	2	18	2	6	20	6	2	10	10	8	5	4	31	4	3	0	0	278	0	0	0	0	0	0	172	18	0	0	0	0	0
Uniq_236406	cssDNA	Viruses,Hofneiviricota,Faserviricetes,Tubulavirales,Inoviridae,,Inoviridae_sp.,	25677	10560	80232	30240	9884	5158	14864	96991	86644	45564	122626	9045	56	103641	96837	2	0	7	0	0	4	0	0	0	0	0	0	0	3	0	307	89	273	1662	104	239	186	660	628	21	413	112	66	608	578	2	0
Uniq_215714	cssDNA	Viruses,Hofneiviricota,Faserviricetes,Tubulavirales,Inoviridae,,Spiroplasma_phage_SVGII3,	12	6	30	8	11	0	15	0	6	12	14	0	0	20	28	0	0	0	0	0	0	0	0	0	0	0	0	0	0	0	0	0	0	0	0	0	0	0	0	0	0	0	0	0	0	0	0
Uniq_183533	cssDNA	Viruses,Hofneiviricota,Faserviricetes,Tubulavirales,Inoviridae,,Spiroplasma_phage_SVGII3,	38	35	40	53	30	28	45	21	46	39	21	36	0	41	24	8	6	0	0	0	4	0	2	11	0	0	0	0	0	0	0	4	68	35	21	42	0	0	0	0	0	20	0	0	0	0	0
Uniq_3785	cssDNA	Viruses,Hofneiviricota,Faserviricetes,Tubulavirales,Inoviridae,,Uncultured_phage_WW-nAnB_strain_3,	39	13	69	26	8	0	49	225	224	31	48	22	0	123	115	0	0	0	0	0	0	0	0	0	0	0	0	0	0	0	22	0	4	8	0	0	0	0	0	17	0	52	0	0	0	0	0
Uniq_163043	cssDNA	Viruses,Hofneiviricota,Faserviricetes,Tubulavirales,Plectroviridae,Suturavirus,Spiroplasma_virus_SVTS2,Spiroplasma_phage_SVTS2	3	2	3	2	5	2	4	3	4	2	0	5	0	0	2	0	0	2	0	0	0	2	0	0	0	0	0	0	0	0	0	0	0	0	2	0	0	0	0	0	0	0	0	0	0	0	0
Uniq_105875	cssDNA	Viruses,Hofneiviricota,Faserviricetes,Tubulavirales,Plectroviridae,Suturavirus,Spiroplasma_virus_SVTS2,Spiroplasma_phage_SVTS2	2	0	2	7	7	2	0	2	14	0	4	2	0	4	4	0	0	6	0	0	6	4	0	0	0	0	0	0	0	0	0	0	0	0	0	0	0	0	0	0	0	0	0	0	0	0	0
Uniq_269484	cssDNA	Viruses,Hofneiviricota,Faserviricetes,Tubulavirales,Plectroviridae,Suturavirus,Spiroplasma_virus_SVTS2,Spiroplasma_phage_SVTS2	5	0	0	0	2	0	6	4	8	0	0	0	0	0	5	0	0	0	0	0	0	0	2	0	0	0	0	0	0	0	0	0	80	0	0	0	0	0	0	0	0	0	0	0	0	0	0
Uniq_199079	cssDNA	Viruses,Hofneiviricota,Faserviricetes,Tubulavirales,Plectroviridae,Suturavirus,Spiroplasma_virus_SVTS2,Spiroplasma_phage_SVTS2	5	13	3	3	9	4	10	4	8	0	32	7	0	10	0	0	2	0	0	0	2	2	4	0	8	0	6	0	0	0	4	0	0	0	0	0	0	0	0	0	0	9	0	0	0	0	0
Uniq_192760	cssDNA	Viruses,Hofneiviricota,Faserviricetes,Tubulavirales,Plectroviridae,Suturavirus,Spiroplasma_virus_SVTS2,Spiroplasma_phage_SVTS2	8	9	4	4	14	10	11	17	14	29	13	7	0	12	16	3	6	0	0	0	6	0	0	4	0	4	2	0	2	0	0	0	52	0	8	18	0	0	0	0	0	46	0	0	0	0	0
Uniq_247546	cssDNA	Viruses,Hofneiviricota,Faserviricetes,Tubulavirales,Plectroviridae,Suturavirus,Spiroplasma_virus_SVTS2,Spiroplasma_phage_SVTS2	0	6	0	3	0	0	0	0	0	4	8	0	0	2	2	0	0	0	0	0	0	0	0	0	0	0	0	0	0	0	4	0	187	2	2	56	0	0	0	0	0	60	5	0	0	0	0
Uniq_20592	cssDNA	Viruses,Hofneiviricota,Faserviricetes,Tubulavirales,Plectroviridae,Suturavirus,Spiroplasma_virus_SVTS2,Spiroplasma_phage_SVTS2	32	22	26	29	36	27	27	41	26	15	28	17	0	38	49	3	5	7	2	0	9	2	10	3	0	0	11	0	0	0	0	0	6	0	0	54	0	0	0	9	0	42	0	5	0	0	0
Uniq_164178	cssDNA	Viruses,Hofneiviricota,Faserviricetes,Tubulavirales,Plectroviridae,Suturavirus,Spiroplasma_virus_SVTS2,Spiroplasma_phage_SVTS2	100	25	24	55	14	12	17	4	0	0	31	36	0	60	50	0	6	2	0	2	11	2	2	5	0	0	2	0	0	0	0	0	91	4	2	12	0	0	0	0	0	9	0	0	2	0	0
Uniq_193105	cssDNA	Viruses,Hofneiviricota,Faserviricetes,Tubulavirales,Plectroviridae,Vespertiliovirus,Spiroplasma_virus_R8A2B,Spiroplasma_phage_1-R8A2B	91	83	71	92	109	127	78	23	53	85	86	125	0	92	59	26	24	29	6	0	28	31	27	23	5	29	26	0	4	0	3	13	57	9	235	24	0	0	0	19	0	172	0	0	15	0	0
Uniq_1033	cssDNA	Viruses,Phixviricota,Malgrandaviricetes,Petitvirales,Microviridae,,Alces_alces_faeces_associated_microvirus_MP10_5560,	0	0	0	0	0	0	4	8	0	0	4	0	0	0	2	0	0	0	0	0	0	0	0	0	2	0	0	0	0	0	0	0	0	0	0	0	0	2	0	4	0	0	0	0	0	0	0
Uniq_6075	cssDNA	Viruses,Phixviricota,Malgrandaviricetes,Petitvirales,Microviridae,,Alces_alces_faeces_associated_microvirus_MP10_5560,	0	0	0	0	0	0	0	10	14	0	0	0	0	0	2	0	0	0	0	0	0	0	0	0	0	0	0	0	0	0	0	0	0	0	0	0	0	0	0	0	0	0	0	0	0	0	0
Uniq_8228	cssDNA	Viruses,Phixviricota,Malgrandaviricetes,Petitvirales,Microviridae,,Alces_alces_faeces_associated_microvirus_MP10_5560,	0	2	4	0	0	0	0	6	15	8	3	0	0	2	0	0	0	0	0	0	0	0	0	0	0	0	0	0	0	0	0	0	0	0	0	0	0	0	0	0	0	0	0	0	0	0	0
Uniq_7810	cssDNA	Viruses,Phixviricota,Malgrandaviricetes,Petitvirales,Microviridae,,Alces_alces_faeces_associated_microvirus_MP10_5560,	5	2	4	3	6	0	11	25	49	7	18	2	0	0	0	0	0	0	0	0	0	0	0	0	0	0	0	0	0	0	0	0	0	34	0	0	0	0	0	0	7	0	0	0	0	0	0
Uniq_4232	cssDNA	Viruses,Phixviricota,Malgrandaviricetes,Petitvirales,Microviridae,,Alces_alces_faeces_associated_microvirus_MP10_5560,	3	0	11	8	0	7	17	23	28	0	3	3	0	8	5	0	2	0	0	0	3	6	0	2	0	0	0	0	4	0	2	4	8	0	0	6	2	0	0	12	2	0	0	13	0	0	0
Uniq_2773	cssDNA	Viruses,Phixviricota,Malgrandaviricetes,Petitvirales,Microviridae,,Alces_alces_faeces_associated_microvirus_MP10_5560,	20	8	7	9	12	0	17	86	89	24	97	0	0	4	15	0	0	0	0	0	0	2	0	0	0	0	0	0	0	0	0	0	25	66	0	21	0	0	0	0	0	0	0	0	0	0	0
Uniq_63555	cssDNA	Viruses,Phixviricota,Malgrandaviricetes,Petitvirales,Microviridae,,Alces_alces_faeces_associated_microvirus_MP10_5560,	20	4	16	15	3	5	20	121	150	33	82	4	0	10	10	0	0	0	0	0	0	0	0	0	0	0	0	0	0	0	0	0	0	39	0	0	0	0	2	0	0	0	0	0	0	0	0
Uniq_21	cssDNA	Viruses,Phixviricota,Malgrandaviricetes,Petitvirales,Microviridae,,Alces_alces_faeces_associated_microvirus_MP10_5560,	41	13	62	31	17	0	38	105	143	50	92	10	0	8	6	0	0	0	0	0	0	0	0	0	0	0	0	0	0	0	5	0	0	2	0	0	0	0	0	0	0	0	2	0	0	0	0
Uniq_436	cssDNA	Viruses,Phixviricota,Malgrandaviricetes,Petitvirales,Microviridae,,Alces_alces_faeces_associated_microvirus_MP10_5560,	40	13	24	35	15	8	49	287	291	56	234	2	0	23	30	0	0	0	0	0	0	0	0	0	0	0	0	0	0	0	0	39	46	144	3	0	0	0	0	0	3	8	0	0	0	2	0
Uniq_3980	cssDNA	Viruses,Phixviricota,Malgrandaviricetes,Petitvirales,Microviridae,,Alces_alces_faeces_associated_microvirus_MP10_5560,	118	35	64	86	46	22	78	503	552	205	608	26	4	83	99	0	0	0	0	0	2	3	5	0	0	2	0	2	0	0	0	4	14	155	20	15	0	20	19	36	3	4	3	5	2	0	0
Uniq_8487	cssDNA	Viruses,Phixviricota,Malgrandaviricetes,Petitvirales,Microviridae,,Alces_alces_faeces_associated_microvirus_MP10_5560,	87	33	66	80	24	4	105	729	810	173	454	15	4	60	40	0	0	0	0	0	0	0	0	0	0	0	0	0	0	0	0	0	0	267	0	0	0	5	0	0	8	0	2	5	0	0	0
Uniq_9295	cssDNA	Viruses,Phixviricota,Malgrandaviricetes,Petitvirales,Microviridae,,Alces_alces_faeces_associated_microvirus_MP10_5560,	155	53	201	114	59	25	81	154	242	296	1388	17	4	142	114	0	0	0	0	0	0	0	0	2	0	0	0	0	0	0	38	4	4	26	0	0	6	0	0	0	0	35	0	32	17	0	0
Uniq_8088	cssDNA	Viruses,Phixviricota,Malgrandaviricetes,Petitvirales,Microviridae,,Alces_alces_faeces_associated_microvirus_MP10_5560,	441	119	580	266	48	14	189	633	544	269	1360	58	0	389	455	0	0	6	0	0	0	0	0	2	2	2	2	0	6	0	324	58	155	27	97	287	2	0	0	166	8	190	0	38	35	0	0
Uniq_5843	cssDNA	Viruses,Phixviricota,Malgrandaviricetes,Petitvirales,Microviridae,,Alces_alces_faeces_associated_microvirus_MP10_5560,	343	122	185	295	181	76	245	1266	1487	576	1639	56	11	269	207	0	0	0	0	0	0	0	0	0	0	0	0	2	0	0	35	0	8	2024	3	45	0	9	0	2	158	2	6	13	41	0	0
Uniq_7526	cssDNA	Viruses,Phixviricota,Malgrandaviricetes,Petitvirales,Microviridae,,Alces_alces_faeces_associated_microvirus_MP10_5560,	478	235	2151	130	201	40	592	4755	4822	556	2245	15	0	172	191	6	0	0	0	0	0	6	0	0	0	0	2	0	2	0	13	4	6	0	2	91	0	2	4	0	0	21	6	5	6	0	0
Uniq_3960	cssDNA	Viruses,Phixviricota,Malgrandaviricetes,Petitvirales,Microviridae,,Alces_alces_faeces_associated_microvirus_MP11_5517,	0	6	7	0	0	0	2	3	5	2	4	0	0	4	0	0	0	0	0	0	0	0	0	0	0	0	0	0	0	0	0	0	0	0	0	0	6	0	0	0	6	0	2	0	0	0	0
Uniq_7748	cssDNA	Viruses,Phixviricota,Malgrandaviricetes,Petitvirales,Microviridae,,Alces_alces_faeces_associated_microvirus_MP11_5517,	0	6	9	2	2	0	6	9	8	2	0	2	0	0	2	0	0	0	0	0	0	0	0	0	0	0	0	0	0	0	0	0	0	0	0	0	0	0	0	0	0	0	0	0	0	0	0
Uniq_1646	cssDNA	Viruses,Phixviricota,Malgrandaviricetes,Petitvirales,Microviridae,,Alces_alces_faeces_associated_microvirus_MP11_5517,	10	0	17	10	0	0	0	15	27	9	18	0	0	8	0	0	0	0	0	0	0	0	0	0	0	0	0	0	0	0	0	0	0	0	0	0	0	0	0	0	10	0	0	0	0	0	0
Uniq_138	cssDNA	Viruses,Phixviricota,Malgrandaviricetes,Petitvirales,Microviridae,,Alces_alces_faeces_associated_microvirus_MP11_5517,	294	148	662	297	92	24	283	1271	1451	552	2459	56	0	177	223	0	0	0	0	0	0	0	0	0	0	0	0	0	0	0	190	7	5	119	0	38	47	0	24	22	148	193	20	83	194	0	4
Uniq_2712	cssDNA	Viruses,Phixviricota,Malgrandaviricetes,Petitvirales,Microviridae,,Alces_alces_faeces_associated_microvirus_MP11_5517,	570	174	868	449	379	120	266	965	1599	977	3573	77	0	490	432	0	0	0	0	0	0	0	0	0	0	0	0	0	0	0	677	316	15	66	302	2	111	23	94	0	10	260	205	688	610	0	0
Uniq_1922	cssDNA	Viruses,Phixviricota,Malgrandaviricetes,Petitvirales,Microviridae,,Alces_alces_faeces_associated_microvirus_MP12_5423,	0	0	0	0	0	0	0	6	12	5	4	0	0	0	0	0	0	0	0	0	0	0	0	0	0	0	0	0	0	0	0	0	0	0	0	0	0	0	0	0	2	0	0	0	0	0	0
Uniq_2061	cssDNA	Viruses,Phixviricota,Malgrandaviricetes,Petitvirales,Microviridae,,Alces_alces_faeces_associated_microvirus_MP12_5423,	17	6	17	9	2	6	5	46	74	8	50	0	0	11	2	0	0	0	0	0	0	0	0	0	0	0	0	0	0	0	140	66	40	42	11	37	48	0	0	30	45	230	0	11	0	0	0
Uniq_2793	cssDNA	Viruses,Phixviricota,Malgrandaviricetes,Petitvirales,Microviridae,,Alces_alces_faeces_associated_microvirus_MP15_5067,	6	0	10	6	0	0	4	10	25	4	41	4	0	0	0	0	0	0	0	0	0	0	0	0	0	0	0	0	0	0	0	3	0	0	0	0	0	0	0	0	2	0	0	0	0	0	0
Uniq_2264	cssDNA	Viruses,Phixviricota,Malgrandaviricetes,Petitvirales,Microviridae,,Alces_alces_faeces_associated_microvirus_MP15_5067,	11	6	2	8	4	0	8	54	48	15	56	0	0	0	12	0	0	0	0	0	0	0	0	0	0	0	0	0	0	0	8	34	0	0	0	0	0	2	0	0	4	42	0	2	0	0	0
Uniq_2619	cssDNA	Viruses,Phixviricota,Malgrandaviricetes,Petitvirales,Microviridae,,Alces_alces_faeces_associated_microvirus_MP15_5067,	43	54	15	30	28	13	10	56	65	31	53	3	0	23	18	19	13	0	2	0	12	6	13	10	8	4	13	5	16	0	0	6	2	71	0	6	0	0	0	0	17	2	0	0	0	0	0
Uniq_2276	cssDNA	Viruses,Phixviricota,Malgrandaviricetes,Petitvirales,Microviridae,,Alces_alces_faeces_associated_microvirus_MP21_4718,	23	15	0	2	0	0	15	59	41	14	46	0	0	21	29	0	0	0	0	0	0	0	0	0	0	0	0	0	0	0	0	0	0	0	0	0	0	0	0	0	8	0	0	0	0	0	0
Uniq_392	cssDNA	Viruses,Phixviricota,Malgrandaviricetes,Petitvirales,Microviridae,,Alces_alces_faeces_associated_microvirus_MP21_4718,	26	19	212	14	19	0	22	118	99	17	66	6	0	94	84	0	0	0	0	0	0	0	0	0	0	0	0	0	0	0	0	0	0	0	0	0	0	0	0	0	0	0	0	0	0	0	0
Uniq_8045	cssDNA	Viruses,Phixviricota,Malgrandaviricetes,Petitvirales,Microviridae,,Alces_alces_faeces_associated_microvirus_MP21_4718,	16	36	231	14	19	6	28	255	233	48	115	3	0	97	115	0	0	0	0	0	0	0	0	0	0	0	0	0	0	0	0	0	0	0	0	0	0	0	0	0	7	0	0	0	0	0	0
Uniq_5021	cssDNA	Viruses,Phixviricota,Malgrandaviricetes,Petitvirales,Microviridae,,Alces_alces_faeces_associated_microvirus_MP21_4718,	104	63	657	51	12	18	52	437	337	80	207	17	0	246	108	0	0	0	0	0	0	0	0	0	0	0	0	0	0	0	0	0	0	0	0	0	0	0	0	0	2	0	0	0	0	0	0
Uniq_7185	cssDNA	Viruses,Phixviricota,Malgrandaviricetes,Petitvirales,Microviridae,,Alces_alces_faeces_associated_microvirus_MP21_4718,	81	39	415	35	23	9	84	718	607	94	220	4	2	165	118	0	0	0	0	0	0	0	0	0	0	0	0	0	0	0	0	0	0	0	0	0	0	0	0	0	0	0	0	0	0	0	0
Uniq_7744	cssDNA	Viruses,Phixviricota,Malgrandaviricetes,Petitvirales,Microviridae,,Alces_alces_faeces_associated_microvirus_MP21_4718,	106	58	384	51	65	14	76	619	450	142	389	8	2	181	222	0	0	0	0	0	0	0	0	0	0	0	0	0	0	0	0	0	0	0	0	0	0	0	0	0	6	0	0	0	0	0	0
Uniq_5986	cssDNA	Viruses,Phixviricota,Malgrandaviricetes,Petitvirales,Microviridae,,Alces_alces_faeces_associated_microvirus_MP21_4718,	59	64	523	63	30	14	81	720	541	131	337	11	0	120	202	0	0	0	0	0	0	0	0	0	0	0	0	0	0	0	0	0	0	12	0	0	0	0	0	0	5	0	0	0	0	0	0
Uniq_9145	cssDNA	Viruses,Phixviricota,Malgrandaviricetes,Petitvirales,Microviridae,,Alces_alces_faeces_associated_microvirus_MP21_4718,	78	49	498	50	62	20	84	782	571	125	285	6	0	173	182	0	0	0	0	0	0	0	0	0	0	0	0	0	0	0	0	0	0	0	0	0	0	0	0	0	43	0	0	0	0	0	0
Uniq_3650	cssDNA	Viruses,Phixviricota,Malgrandaviricetes,Petitvirales,Microviridae,,Alces_alces_faeces_associated_microvirus_MP21_4718,	152	111	1663	82	53	24	87	914	795	179	203	12	0	154	182	0	0	0	0	0	0	0	0	0	0	0	0	0	0	0	2	0	0	0	0	0	0	0	0	0	15	0	0	0	0	0	0
Uniq_5816	cssDNA	Viruses,Phixviricota,Malgrandaviricetes,Petitvirales,Microviridae,,Alces_alces_faeces_associated_microvirus_MP21_4718,	130	70	714	92	98	23	138	1152	1070	238	543	34	0	370	319	0	0	0	0	0	0	0	0	0	0	0	0	0	0	0	0	0	0	0	0	0	0	0	0	0	41	0	0	0	0	0	0
Uniq_113	cssDNA	Viruses,Phixviricota,Malgrandaviricetes,Petitvirales,Microviridae,,Alces_alces_faeces_associated_microvirus_MP21_4718,	152	116	912	78	93	22	119	1380	1082	211	498	35	0	251	241	0	0	0	0	0	0	0	0	0	0	0	0	0	0	0	0	0	0	8	0	0	0	0	0	0	4	0	0	0	0	0	0
Uniq_5884	cssDNA	Viruses,Phixviricota,Malgrandaviricetes,Petitvirales,Microviridae,,Alces_alces_faeces_associated_microvirus_MP21_4718,	165	89	900	68	122	24	119	1335	1113	199	591	24	0	336	275	0	0	0	0	0	0	0	0	0	0	0	0	0	0	0	0	0	0	0	0	0	0	0	0	0	20	0	0	0	0	0	0
Uniq_7062	cssDNA	Viruses,Phixviricota,Malgrandaviricetes,Petitvirales,Microviridae,,Alces_alces_faeces_associated_microvirus_MP21_4718,	174	66	946	111	136	44	121	1429	875	275	698	50	0	376	355	0	0	0	0	0	0	0	0	0	0	0	0	0	0	0	0	0	0	0	0	0	0	0	0	0	19	0	0	0	0	0	0
Uniq_5692	cssDNA	Viruses,Phixviricota,Malgrandaviricetes,Petitvirales,Microviridae,,Alces_alces_faeces_associated_microvirus_MP21_4718,	202	125	2330	117	76	27	117	1115	1037	187	278	21	4	271	255	0	0	0	0	0	0	0	0	0	0	0	0	0	0	0	0	0	0	0	0	0	0	0	0	0	0	0	0	0	0	0	0
Uniq_3725	cssDNA	Viruses,Phixviricota,Malgrandaviricetes,Petitvirales,Microviridae,,Alces_alces_faeces_associated_microvirus_MP21_4718,	208	140	2607	92	108	28	170	1186	1054	116	264	20	0	316	219	0	0	0	0	0	0	0	0	0	0	0	0	0	0	0	2	0	0	6	0	0	0	0	0	0	0	0	0	0	0	0	0
Uniq_5022	cssDNA	Viruses,Phixviricota,Malgrandaviricetes,Petitvirales,Microviridae,,Alces_alces_faeces_associated_microvirus_MP21_4718,	378	180	1653	150	147	36	130	1114	901	262	605	12	4	624	561	0	0	0	0	0	0	0	0	0	0	0	0	0	0	0	0	0	0	0	0	0	0	0	0	0	0	0	0	0	0	0	0
Uniq_393	cssDNA	Viruses,Phixviricota,Malgrandaviricetes,Petitvirales,Microviridae,,Alces_alces_faeces_associated_microvirus_MP21_4718,	168	80	1003	83	159	49	139	1743	1313	262	830	31	0	454	458	0	0	0	0	0	0	0	0	0	0	0	0	0	0	0	0	0	0	2	0	0	0	0	0	0	11	0	0	0	0	0	0
Uniq_6529	cssDNA	Viruses,Phixviricota,Malgrandaviricetes,Petitvirales,Microviridae,,Alces_alces_faeces_associated_microvirus_MP21_4718,	222	137	1900	127	107	31	143	1451	1042	272	562	15	3	408	372	0	0	0	0	0	0	0	0	0	0	0	0	0	0	0	0	0	0	6	0	0	0	0	0	0	4	0	0	0	0	0	0
Uniq_7090	cssDNA	Viruses,Phixviricota,Malgrandaviricetes,Petitvirales,Microviridae,,Alces_alces_faeces_associated_microvirus_MP21_4718,	274	142	1815	145	114	41	153	1449	1027	275	607	32	0	601	410	0	0	0	0	0	0	0	0	0	0	0	0	0	0	0	0	0	0	0	0	0	0	0	0	0	0	0	0	0	0	0	0
Uniq_6743	cssDNA	Viruses,Phixviricota,Malgrandaviricetes,Petitvirales,Microviridae,,Alces_alces_faeces_associated_microvirus_MP21_4718,	158	84	1873	105	163	57	124	1518	1041	374	645	78	0	596	683	0	0	0	0	0	0	0	0	0	0	0	0	0	0	0	0	0	0	0	0	0	0	0	0	0	0	0	0	0	0	0	0
Uniq_5017	cssDNA	Viruses,Phixviricota,Malgrandaviricetes,Petitvirales,Microviridae,,Alces_alces_faeces_associated_microvirus_MP21_4718,	141	52	1068	79	61	15	236	2278	1688	386	910	22	0	424	348	0	0	0	0	0	0	0	0	0	0	0	0	0	0	0	0	0	0	0	0	0	0	0	0	0	24	0	0	0	0	0	0
Uniq_4944	cssDNA	Viruses,Phixviricota,Malgrandaviricetes,Petitvirales,Microviridae,,Alces_alces_faeces_associated_microvirus_MP21_4718,	356	221	3693	210	144	50	182	1615	1393	224	448	18	0	369	373	0	0	0	0	0	0	0	0	0	0	0	0	0	0	0	0	0	0	0	0	0	0	0	0	0	3	0	0	0	0	0	0
Uniq_7557	cssDNA	Viruses,Phixviricota,Malgrandaviricetes,Petitvirales,Microviridae,,Alces_alces_faeces_associated_microvirus_MP21_4718,	371	193	3976	190	126	33	238	2602	2030	438	799	42	0	438	490	0	0	0	0	0	0	0	0	0	0	0	0	0	0	0	0	0	0	0	0	0	0	0	0	0	2	8	0	0	0	0	0
Uniq_5009	cssDNA	Viruses,Phixviricota,Malgrandaviricetes,Petitvirales,Microviridae,,Alces_alces_faeces_associated_microvirus_MP21_4718,	665	451	2508	278	286	64	233	1784	1432	573	1427	57	4	1321	1079	0	0	0	0	0	0	0	0	0	0	0	0	0	0	0	0	0	0	0	0	0	0	0	0	0	0	0	0	0	0	0	0
Uniq_5035	cssDNA	Viruses,Phixviricota,Malgrandaviricetes,Petitvirales,Microviridae,,Alces_alces_faeces_associated_microvirus_MP21_4718,	348	171	3517	255	190	87	272	2820	2203	559	1273	42	8	826	701	0	0	0	0	0	0	0	0	0	0	0	0	0	0	0	0	0	0	0	0	0	0	0	0	0	7	2	0	0	0	0	0
Uniq_6200	cssDNA	Viruses,Phixviricota,Malgrandaviricetes,Petitvirales,Microviridae,,Alces_alces_faeces_associated_microvirus_MP21_4718,	462	222	2885	315	429	130	556	5426	3896	1092	2407	89	0	1267	1119	0	0	0	0	0	0	0	0	0	0	0	0	0	0	0	0	0	0	16	0	0	0	0	0	3	35	0	0	0	0	0	0
Uniq_172	cssDNA	Viruses,Phixviricota,Malgrandaviricetes,Petitvirales,Microviridae,,Alces_alces_faeces_associated_microvirus_MP21_4718,	544	290	4183	367	572	136	496	5774	4723	1143	2546	106	4	1466	1517	0	0	0	0	0	0	0	0	0	0	0	0	0	0	0	0	0	0	27	0	0	0	0	0	0	17	0	0	0	0	0	0
Uniq_6424	cssDNA	Viruses,Phixviricota,Malgrandaviricetes,Petitvirales,Microviridae,,Alces_alces_faeces_associated_microvirus_MP21_4718,	684	342	4542	349	536	175	722	6864	5407	1151	3016	149	7	1537	1508	0	0	0	0	0	0	0	0	0	0	0	0	0	0	0	0	0	0	7	0	0	0	0	0	0	40	0	2	0	0	0	0
Uniq_6328	cssDNA	Viruses,Phixviricota,Malgrandaviricetes,Petitvirales,Microviridae,,Alces_alces_faeces_associated_microvirus_MP21_4718,	762	301	4167	439	507	105	808	7711	6129	1252	3415	104	2	1429	1451	0	0	0	0	0	0	0	0	0	0	0	0	0	0	0	0	0	0	22	0	0	0	0	0	0	189	0	0	0	0	0	0
Uniq_6141	cssDNA	Viruses,Phixviricota,Malgrandaviricetes,Petitvirales,Microviridae,,Alces_alces_faeces_associated_microvirus_MP21_4718,	1011	594	11166	538	458	91	828	6740	6612	1218	2335	122	18	1449	1559	0	0	0	0	0	0	0	0	0	0	0	0	0	0	0	0	0	0	20	0	0	0	0	0	0	0	0	0	0	0	0	0
Uniq_6441	cssDNA	Viruses,Phixviricota,Malgrandaviricetes,Petitvirales,Microviridae,,Alces_alces_faeces_associated_microvirus_MP21_4718,	1822	1053	22851	1027	684	200	1088	10719	9384	1501	2460	160	16	2151	2071	0	0	0	0	0	0	0	0	0	0	0	0	0	0	0	0	2	2	38	0	0	0	0	0	0	5	0	4	0	0	0	0
Uniq_9004	cssDNA	Viruses,Phixviricota,Malgrandaviricetes,Petitvirales,Microviridae,,Alces_alces_faeces_associated_microvirus_MP21_4718,	2195	1105	13808	1447	1178	322	1766	15801	12026	2838	6434	277	18	5642	5049	0	0	0	0	0	0	0	0	0	0	0	0	0	2	0	4	0	0	28	0	0	0	0	8	0	21	0	0	0	0	0	0
Uniq_5387	cssDNA	Viruses,Phixviricota,Malgrandaviricetes,Petitvirales,Microviridae,,Alces_alces_faeces_associated_microvirus_MP21_4718,	2651	1409	28373	1337	924	281	1857	15004	12908	1959	3818	255	22	2876	2760	0	0	0	0	0	0	0	0	2	0	0	0	0	0	0	0	0	0	30	0	0	0	2	0	0	6	4	2	0	0	0	0
Uniq_7604	cssDNA	Viruses,Phixviricota,Malgrandaviricetes,Petitvirales,Microviridae,,Alces_alces_faeces_associated_microvirus_MP21_4718,	2420	1132	8340	1419	1043	286	1880	14038	10937	3412	7307	354	17	6265	5645	0	0	2	0	0	0	0	0	0	0	0	0	0	2	0	87	30	81	3726	9	47	8	79	38	52	18648	160	67	111	55	0	0
Uniq_751	cssDNA	Viruses,Phixviricota,Malgrandaviricetes,Petitvirales,Microviridae,,Apis_mellifera_associated_microvirus_12,	62	20	66	52	29	7	76	543	525	92	519	13	0	101	151	0	0	0	0	0	0	0	0	0	0	0	0	0	0	0	0	4	0	30	0	0	0	0	0	0	124	0	2	5	0	0	0
Uniq_75678	cssDNA	Viruses,Phixviricota,Malgrandaviricetes,Petitvirales,Microviridae,,Apis_mellifera_associated_microvirus_13,	0	0	6	0	0	0	0	10	7	2	10	0	0	0	0	0	0	0	0	0	0	0	0	0	0	0	0	0	0	0	0	0	0	0	0	0	0	0	0	0	3	0	0	0	0	0	0
Uniq_2219	cssDNA	Viruses,Phixviricota,Malgrandaviricetes,Petitvirales,Microviridae,,Apis_mellifera_associated_microvirus_13,	32	18	54	22	4	5	13	106	67	32	57	0	0	46	51	0	0	0	0	0	0	0	0	0	0	0	0	0	0	0	0	0	0	0	0	0	0	0	0	0	0	0	0	0	0	0	0
Uniq_846	cssDNA	Viruses,Phixviricota,Malgrandaviricetes,Petitvirales,Microviridae,,Apis_mellifera_associated_microvirus_14,	6	2	7	0	6	0	5	22	36	0	13	0	0	3	0	0	0	0	0	0	0	0	0	0	0	0	0	0	0	0	0	0	0	4	0	0	0	0	0	0	0	0	0	0	0	0	0
Uniq_8201	cssDNA	Viruses,Phixviricota,Malgrandaviricetes,Petitvirales,Microviridae,,Apis_mellifera_associated_microvirus_19,	141	49	239	111	63	38	59	233	321	177	595	44	0	52	96	0	0	0	0	0	0	0	0	0	0	0	0	0	0	0	0	0	0	11	0	0	0	0	0	0	0	0	3	2	0	0	0
Uniq_2624	cssDNA	Viruses,Phixviricota,Malgrandaviricetes,Petitvirales,Microviridae,,Apis_mellifera_associated_microvirus_25,	0	0	0	0	0	0	0	0	0	0	0	0	0	0	0	0	0	0	0	0	0	0	0	0	0	0	0	0	0	0	65	0	149	74	16	83	0	89	5	32	0	14	0	41	14	0	0
Uniq_3851	cssDNA	Viruses,Phixviricota,Malgrandaviricetes,Petitvirales,Microviridae,,Apis_mellifera_associated_microvirus_3,	45	11	40	41	11	6	19	50	61	30	50	6	2	13	11	0	0	0	0	0	0	0	0	0	0	0	0	0	2	0	15	31	11	227	0	6	0	12	0	3	11	2	6	12	6	0	0
Uniq_2069	cssDNA	Viruses,Phixviricota,Malgrandaviricetes,Petitvirales,Microviridae,,Apis_mellifera_associated_microvirus_31,	74	13	9	30	8	6	39	36	76	13	9	6	4	10	11	0	0	0	0	0	0	0	0	0	0	0	0	0	0	0	22	49	22	31	34	98	25	4	387	0	3	11	0	9	0	0	0
Uniq_47	cssDNA	Viruses,Phixviricota,Malgrandaviricetes,Petitvirales,Microviridae,,Apis_mellifera_associated_microvirus_32,	11	6	11	21	22	4	20	53	50	29	49	17	0	33	13	0	0	0	0	0	0	0	0	0	0	0	0	0	0	0	7	2	0	13	0	2	9	0	0	0	0	3	0	3	9	0	0
Uniq_7969	cssDNA	Viruses,Phixviricota,Malgrandaviricetes,Petitvirales,Microviridae,,Apis_mellifera_associated_microvirus_36,	26	13	0	12	2	2	14	91	74	35	146	0	0	6	11	0	0	0	0	0	0	0	0	0	0	0	0	0	0	0	0	0	0	4	0	0	8	0	0	0	0	0	0	0	0	0	0
Uniq_3638	cssDNA	Viruses,Phixviricota,Malgrandaviricetes,Petitvirales,Microviridae,,Apis_mellifera_associated_microvirus_36,	123	51	268	68	24	15	120	1044	1026	277	521	27	3	33	60	0	0	0	0	0	0	0	0	0	0	0	0	0	2	0	49	2	10	25	0	12	6	0	0	0	18	27	0	0	13	2	0
Uniq_3824	cssDNA	Viruses,Phixviricota,Malgrandaviricetes,Petitvirales,Microviridae,,Apis_mellifera_associated_microvirus_36,	256	96	1008	253	44	26	46	320	294	429	1325	39	0	165	193	0	0	0	0	0	0	0	0	0	0	0	0	0	0	0	70	16	2	277	0	11	4	0	0	0	2	8	0	27	32	0	0
Uniq_4637	cssDNA	Viruses,Phixviricota,Malgrandaviricetes,Petitvirales,Microviridae,,Apis_mellifera_associated_microvirus_36,	321	196	1363	309	120	16	204	1208	1016	694	2407	46	0	242	234	0	0	0	0	0	0	0	0	0	0	0	0	0	0	0	25	6	0	74	0	0	0	0	0	2	22	22	0	2	0	0	0
Uniq_34567	cssDNA	Viruses,Phixviricota,Malgrandaviricetes,Petitvirales,Microviridae,,Apis_mellifera_associated_microvirus_36,	231	70	540	94	41	20	195	1518	1385	241	1019	14	0	190	260	0	0	0	0	0	0	0	0	0	0	0	0	0	0	0	14	0	0	7	0	0	0	0	0	50	15112	36	0	0	4	0	6
Uniq_4040	cssDNA	Viruses,Phixviricota,Malgrandaviricetes,Petitvirales,Microviridae,,Apis_mellifera_associated_microvirus_40,	149	31	402	71	49	13	156	1159	821	218	665	8	6	133	105	0	0	0	0	0	0	0	0	0	0	0	0	0	0	0	0	0	0	2	0	0	0	0	0	0	3	0	0	0	2	0	0
Uniq_2847	cssDNA	Viruses,Phixviricota,Malgrandaviricetes,Petitvirales,Microviridae,,Apis_mellifera_associated_microvirus_40,	85	50	379	69	37	5	139	1063	888	189	945	5	2	176	126	0	0	0	0	0	0	0	0	0	0	0	0	0	0	0	0	0	0	8	0	0	0	2	0	0	6	0	0	4	2	0	0
Uniq_2834	cssDNA	Viruses,Phixviricota,Malgrandaviricetes,Petitvirales,Microviridae,,Apis_mellifera_associated_microvirus_40,	369	96	210	155	163	31	177	1579	1375	716	1486	16	0	350	358	0	0	0	0	0	0	0	0	0	0	0	0	0	0	0	6	0	6	65	0	99	0	0	0	6	41	27	4	0	0	0	0
Uniq_2599	cssDNA	Viruses,Phixviricota,Malgrandaviricetes,Petitvirales,Microviridae,,Apis_mellifera_associated_microvirus_40,	399	166	822	254	208	81	239	1871	1326	523	2167	53	0	408	425	0	0	0	0	0	0	0	0	0	0	0	0	0	0	0	0	0	0	14	0	0	0	0	0	0	29	0	0	0	0	0	0
Uniq_1114	cssDNA	Viruses,Phixviricota,Malgrandaviricetes,Petitvirales,Microviridae,,Apis_mellifera_associated_microvirus_42,	202	94	848	151	55	33	231	1127	1031	279	941	30	7	149	185	0	0	0	0	0	0	0	0	0	0	0	0	0	0	0	168	108	0	33	16	13	4	9	0	0	3	0	14	6	2	0	0
Uniq_469	cssDNA	Viruses,Phixviricota,Malgrandaviricetes,Petitvirales,Microviridae,,Apis_mellifera_associated_microvirus_42,	721	220	6037	826	332	82	1147	8474	7046	2169	5782	155	25	998	969	0	0	0	0	0	0	0	0	0	0	0	0	0	0	0	8	0	4	42	0	7	0	0	3	0	27	7	0	0	30	0	0
Uniq_581	cssDNA	Viruses,Phixviricota,Malgrandaviricetes,Petitvirales,Microviridae,,Apis_mellifera_associated_microvirus_43,	259	42	411	204	91	9	139	785	806	352	1091	10	0	245	244	0	0	0	0	0	0	0	0	0	0	0	0	0	0	0	6	0	0	5	0	0	0	0	0	0	0	0	0	0	0	0	0
Uniq_1166	cssDNA	Viruses,Phixviricota,Malgrandaviricetes,Petitvirales,Microviridae,,Apis_mellifera_associated_microvirus_45,	201	54	506	132	79	31	178	671	781	220	1038	21	0	58	91	0	0	0	0	0	2	0	0	0	0	0	0	0	2	0	29	3	2	37	12	0	0	4	0	0	193	0	0	3	0	0	0
Uniq_884	cssDNA	Viruses,Phixviricota,Malgrandaviricetes,Petitvirales,Microviridae,,Apis_mellifera_associated_microvirus_50,	162	34	503	129	66	14	133	953	962	226	874	16	0	252	172	0	0	0	0	0	0	0	0	0	0	0	0	0	0	0	0	0	0	23	0	0	0	0	0	0	2	6	0	0	0	0	0
Uniq_3834	cssDNA	Viruses,Phixviricota,Malgrandaviricetes,Petitvirales,Microviridae,,Apis_mellifera_associated_microvirus_50,	291	91	896	171	111	28	190	1123	849	521	1042	33	6	221	250	0	0	0	0	0	0	0	0	0	0	0	0	0	0	0	0	0	2	18	0	0	0	0	0	0	0	0	0	0	0	0	0
Uniq_2108	cssDNA	Viruses,Phixviricota,Malgrandaviricetes,Petitvirales,Microviridae,,Apis_mellifera_associated_microvirus_53,	109	23	535	109	36	18	120	796	540	160	738	17	2	66	63	0	0	0	0	0	0	0	0	0	0	0	0	0	0	0	8	0	0	4	0	0	0	0	0	0	3	4	0	0	0	0	0
Uniq_4310	cssDNA	Viruses,Phixviricota,Malgrandaviricetes,Petitvirales,Microviridae,,Apis_mellifera_associated_microvirus_53,	224	106	535	142	70	23	130	995	655	208	900	42	0	82	113	0	0	0	0	0	0	0	0	0	0	0	0	0	0	0	3	0	0	4	0	0	0	0	175	0	0	0	0	0	0	0	0
Uniq_2311	cssDNA	Viruses,Phixviricota,Malgrandaviricetes,Petitvirales,Microviridae,,Apis_mellifera_associated_microvirus_54,	4	0	29	0	4	4	5	105	79	41	89	0	0	0	18	0	4	0	2	0	0	0	0	3	0	0	0	0	2	0	0	0	0	2	6	0	8	0	0	0	0	2	0	0	0	0	0
Uniq_1041	cssDNA	Viruses,Phixviricota,Malgrandaviricetes,Petitvirales,Microviridae,,Capybara_microvirus_Cap1_SP_116,	37	9	27	45	16	0	15	78	146	48	125	8	0	12	17	0	0	0	0	0	0	0	0	0	0	0	0	0	0	0	6	0	24	338	0	0	0	0	0	19	249	7	3	0	0	0	0
Uniq_3025	cssDNA	Viruses,Phixviricota,Malgrandaviricetes,Petitvirales,Microviridae,,Capybara_microvirus_Cap1_SP_121,	12	0	6	10	4	0	0	4	6	0	24	6	0	0	2	0	0	0	0	0	0	0	0	0	0	0	0	0	0	0	0	0	0	0	0	0	0	0	0	0	0	0	0	0	0	0	0
Uniq_3621	cssDNA	Viruses,Phixviricota,Malgrandaviricetes,Petitvirales,Microviridae,,Capybara_microvirus_Cap1_SP_121,	0	0	0	5	4	0	11	10	18	6	22	0	0	0	2	0	0	0	0	0	0	0	0	0	0	0	0	0	0	0	0	0	0	0	0	0	0	0	0	0	8	0	0	0	0	0	0
Uniq_2988	cssDNA	Viruses,Phixviricota,Malgrandaviricetes,Petitvirales,Microviridae,,Capybara_microvirus_Cap1_SP_121,	5	0	8	0	0	0	9	12	14	8	25	2	0	5	2	0	0	0	0	0	0	0	0	0	0	0	0	0	0	0	0	0	0	0	0	0	0	0	0	0	0	0	0	0	0	0	0
Uniq_2056	cssDNA	Viruses,Phixviricota,Malgrandaviricetes,Petitvirales,Microviridae,,Capybara_microvirus_Cap1_SP_121,	71	16	45	15	39	11	50	225	220	113	485	10	0	48	35	0	0	0	0	0	0	0	0	0	0	0	0	0	0	0	7	0	4	0	0	0	3	0	0	0	4	0	0	0	2	0	0
Uniq_8685	cssDNA	Viruses,Phixviricota,Malgrandaviricetes,Petitvirales,Microviridae,,Capybara_microvirus_Cap1_SP_124,	7	0	12	12	10	0	10	29	31	12	15	2	0	20	24	0	0	0	0	0	0	0	0	0	0	0	0	0	0	0	0	0	0	4	0	2	0	0	0	0	0	0	2	0	0	0	0
Uniq_4145	cssDNA	Viruses,Phixviricota,Malgrandaviricetes,Petitvirales,Microviridae,,Capybara_microvirus_Cap1_SP_124,	0	2	0	14	10	2	11	34	74	39	25	0	0	6	6	0	0	0	0	0	0	0	0	0	0	0	0	0	0	0	0	47	2	6	0	0	0	0	0	0	0	0	0	0	0	0	0
Uniq_282	cssDNA	Viruses,Phixviricota,Malgrandaviricetes,Petitvirales,Microviridae,,Capybara_microvirus_Cap1_SP_124,	55	14	24	64	17	2	55	31	31	57	44	14	3	74	110	0	0	0	0	0	0	0	0	0	0	0	0	0	0	0	12	4	35	198	0	17	0	0	0	0	0	0	0	8	0	0	0
Uniq_211	cssDNA	Viruses,Phixviricota,Malgrandaviricetes,Petitvirales,Microviridae,,Capybara_microvirus_Cap1_SP_124,	152	41	56	110	55	19	71	132	153	128	134	13	3	90	89	4	0	2	4	0	0	0	2	0	0	0	3	2	0	2	95	31	163	286	38	48	14	6	10	24	29	95	2	7	20	0	0
Uniq_205	cssDNA	Viruses,Phixviricota,Malgrandaviricetes,Petitvirales,Microviridae,,Capybara_microvirus_Cap1_SP_124,	68	21	30	43	12	2	41	109	125	37	73	11	0	28	33	0	0	0	0	0	0	0	0	0	0	0	0	0	0	0	519	45	32	47	427	58	218	48	2	0	0	10	4	53	121	0	0
Uniq_1687	cssDNA	Viruses,Phixviricota,Malgrandaviricetes,Petitvirales,Microviridae,,Capybara_microvirus_Cap1_SP_124,	140	54	472	126	43	5	90	918	971	101	313	8	0	17	35	0	0	0	0	0	0	0	0	0	0	0	0	0	0	0	2	0	8	34	0	0	2	0	0	0	0	7	11	2	8	0	0
Uniq_3797	cssDNA	Viruses,Phixviricota,Malgrandaviricetes,Petitvirales,Microviridae,,Capybara_microvirus_Cap1_SP_124,	105	46	267	63	21	4	102	1020	1106	61	274	10	2	41	77	0	0	0	0	0	0	0	0	0	0	0	0	0	0	0	0	0	0	23	0	4	0	0	0	18	450	12	0	0	0	0	0
Uniq_2601	cssDNA	Viruses,Phixviricota,Malgrandaviricetes,Petitvirales,Microviridae,,Capybara_microvirus_Cap1_SP_124,	346	47	141	323	139	48	228	354	481	385	498	59	12	198	236	4	0	5	0	2	2	2	5	3	0	2	10	0	2	0	244	183	66	749	28	152	6	15	19	19	94	42	14	40	36	2	2
Uniq_843	cssDNA	Viruses,Phixviricota,Malgrandaviricetes,Petitvirales,Microviridae,,Capybara_microvirus_Cap1_SP_140,	30	4	13	41	19	6	40	28	92	46	80	6	0	20	12	0	0	0	0	0	0	0	0	0	0	0	0	0	0	0	163	130	35	138	3	30	15	22	11	0	0	7	16	13	157	0	0
Uniq_30468	cssDNA	Viruses,Phixviricota,Malgrandaviricetes,Petitvirales,Microviridae,,Capybara_microvirus_Cap1_SP_143,	16	6	65	5	4	2	6	111	98	10	91	0	0	2	3	0	0	0	0	0	0	0	0	0	0	0	0	0	0	0	0	0	0	0	0	0	0	0	0	0	0	0	0	0	0	0	0
Uniq_2373	cssDNA	Viruses,Phixviricota,Malgrandaviricetes,Petitvirales,Microviridae,,Capybara_microvirus_Cap1_SP_145,	0	0	0	2	0	0	0	10	0	3	14	0	0	6	0	0	0	0	0	0	0	0	0	0	0	0	0	0	0	0	0	0	0	0	0	0	0	0	0	0	0	0	0	0	0	0	0
Uniq_163730	cssDNA	Viruses,Phixviricota,Malgrandaviricetes,Petitvirales,Microviridae,,Capybara_microvirus_Cap1_SP_145,	2	0	0	4	0	7	2	16	10	7	26	0	0	0	5	0	0	0	0	0	0	0	0	0	0	0	0	0	0	0	0	0	0	0	0	0	2	0	0	0	0	0	0	38	0	0	0
Uniq_73323	cssDNA	Viruses,Phixviricota,Malgrandaviricetes,Petitvirales,Microviridae,,Capybara_microvirus_Cap1_SP_145,	37	6	74	25	13	2	5	96	66	10	87	2	0	9	18	0	0	0	0	0	0	0	0	3	0	0	0	0	0	0	13	0	0	24	15	0	0	4	0	0	0	0	4	3	0	0	0
Uniq_112669	cssDNA	Viruses,Phixviricota,Malgrandaviricetes,Petitvirales,Microviridae,,Capybara_microvirus_Cap1_SP_145,	35	8	15	38	4	7	27	143	205	28	178	12	2	22	10	0	0	0	0	0	0	0	0	0	0	0	0	0	0	0	0	0	0	7	0	0	0	0	0	0	25	0	2	0	0	0	0
Uniq_3029	cssDNA	Viruses,Phixviricota,Malgrandaviricetes,Petitvirales,Microviridae,,Capybara_microvirus_Cap1_SP_145,	71	27	222	36	10	4	10	88	74	91	287	13	0	49	76	0	0	0	0	0	0	0	0	0	0	0	0	0	6	0	186	10	2	80	0	0	0	0	0	0	25	0	0	9	0	0	0
Uniq_2214	cssDNA	Viruses,Phixviricota,Malgrandaviricetes,Petitvirales,Microviridae,,Capybara_microvirus_Cap1_SP_145,	61	15	70	79	10	5	31	205	244	105	258	11	0	157	172	0	0	0	0	0	0	0	0	0	0	0	0	0	0	0	5	18	0	64	0	0	0	0	0	0	2	0	0	0	0	0	0
Uniq_111839	cssDNA	Viruses,Phixviricota,Malgrandaviricetes,Petitvirales,Microviridae,,Capybara_microvirus_Cap1_SP_145,	72	23	137	63	31	12	62	368	477	149	470	8	0	96	79	0	0	0	0	0	0	0	0	0	0	0	0	0	0	0	13	0	0	0	0	0	0	0	0	0	5	0	0	0	0	0	0
Uniq_213064	cssDNA	Viruses,Phixviricota,Malgrandaviricetes,Petitvirales,Microviridae,,Capybara_microvirus_Cap1_SP_145,	66	38	170	37	38	14	35	377	268	90	557	8	0	88	147	0	0	0	0	0	0	0	0	0	0	0	0	0	0	0	4	0	2	110	2	0	0	0	0	0	0	0	0	14	0	0	0
Uniq_4179	cssDNA	Viruses,Phixviricota,Malgrandaviricetes,Petitvirales,Microviridae,,Capybara_microvirus_Cap1_SP_145,	83	27	211	33	4	3	39	320	292	86	421	11	0	253	235	0	0	0	0	0	0	0	0	0	0	0	0	0	0	0	51	0	0	12	0	0	0	6	0	0	0	0	4	0	0	0	0
Uniq_1627	cssDNA	Viruses,Phixviricota,Malgrandaviricetes,Petitvirales,Microviridae,,Capybara_microvirus_Cap1_SP_145,	227	78	177	92	103	28	153	871	920	288	1261	18	6	407	338	0	0	0	0	0	0	0	2	0	0	0	0	0	0	0	121	5	21	78	130	0	8	0	0	0	33	0	0	33	12	2	0
Uniq_881	cssDNA	Viruses,Phixviricota,Malgrandaviricetes,Petitvirales,Microviridae,,Capybara_microvirus_Cap1_SP_145,	200	138	780	137	104	14	152	1015	627	231	1627	23	0	462	477	0	0	0	0	0	0	0	0	0	0	0	0	0	0	0	8	8	26	157	0	17	0	3	2	0	3	0	0	16	14	0	0
Uniq_324	cssDNA	Viruses,Phixviricota,Malgrandaviricetes,Petitvirales,Microviridae,,Capybara_microvirus_Cap1_SP_145,	208	56	435	193	83	47	124	1210	931	392	1479	34	2	927	959	0	0	0	0	0	0	0	0	0	0	0	0	0	2	0	31	21	0	20	0	0	0	0	0	0	14	0	0	0	4	0	0
Uniq_2293	cssDNA	Viruses,Phixviricota,Malgrandaviricetes,Petitvirales,Microviridae,,Capybara_microvirus_Cap1_SP_151,	4	0	4	2	0	0	2	7	17	17	5	2	0	5	0	0	0	0	0	0	0	0	0	0	0	0	0	0	0	0	0	0	0	0	0	0	0	0	0	0	0	0	0	0	0	0	0
Uniq_2370	cssDNA	Viruses,Phixviricota,Malgrandaviricetes,Petitvirales,Microviridae,,Capybara_microvirus_Cap1_SP_161,	19	2	0	4	0	0	35	106	79	89	194	0	0	4	31	0	0	0	0	0	0	0	0	0	0	0	0	0	0	0	0	0	0	0	0	0	0	0	0	0	0	0	0	0	0	0	0
Uniq_192	cssDNA	Viruses,Phixviricota,Malgrandaviricetes,Petitvirales,Microviridae,,Capybara_microvirus_Cap1_SP_167,	0	0	0	2	10	0	2	4	3	0	8	0	0	2	0	0	0	0	0	0	0	0	0	0	0	0	0	0	0	0	0	0	0	0	122	0	0	0	0	0	0	0	0	7	0	0	0
Uniq_2803	cssDNA	Viruses,Phixviricota,Malgrandaviricetes,Petitvirales,Microviridae,,Capybara_microvirus_Cap1_SP_178,	2	0	0	0	0	2	2	0	14	0	4	0	0	0	2	0	0	0	0	0	0	0	0	0	0	0	0	0	0	0	0	0	0	0	0	0	0	141	116	0	0	4	0	40	0	0	0
Uniq_89430	cssDNA	Viruses,Phixviricota,Malgrandaviricetes,Petitvirales,Microviridae,,Capybara_microvirus_Cap1_SP_217,	96	28	153	38	9	6	31	259	249	78	346	10	0	22	29	0	0	0	0	0	0	0	0	0	0	0	0	0	0	0	0	0	0	45	4	0	0	0	4	0	10	0	0	0	4	0	0
Uniq_2262	cssDNA	Viruses,Phixviricota,Malgrandaviricetes,Petitvirales,Microviridae,,Capybara_microvirus_Cap1_SP_240,	6	0	13	2	2	3	20	219	67	17	67	0	0	22	13	0	0	0	0	0	0	0	0	0	0	0	0	0	0	0	0	0	0	0	0	0	0	0	0	0	0	0	0	0	0	0	0
Uniq_5953	cssDNA	Viruses,Phixviricota,Malgrandaviricetes,Petitvirales,Microviridae,,Capybara_microvirus_Cap1_SP_240,	176	31	268	99	25	8	192	728	685	265	584	4	0	199	170	0	0	0	0	0	0	0	0	0	0	0	2	0	0	0	14	0	0	3	0	0	0	0	3	0	0	0	178	20	0	0	0
Uniq_1142	cssDNA	Viruses,Phixviricota,Malgrandaviricetes,Petitvirales,Microviridae,,Capybara_microvirus_Cap1_SP_51,	417	129	168	189	31	0	351	10488	8513	1691	5281	15	0	167	164	0	0	0	0	0	0	0	0	0	0	0	0	0	0	0	0	4	3	541	0	0	0	2	0	0	13	0	0	2	4	0	0
Uniq_4603	cssDNA	Viruses,Phixviricota,Malgrandaviricetes,Petitvirales,Microviridae,,Capybara_microvirus_Cap1_SP_51,	769	185	533	318	98	26	478	12734	11209	2248	5776	43	2	362	402	0	0	0	0	0	0	0	0	0	0	0	0	0	0	0	12	4	10	1070	0	2	0	6	4	0	232	6	15	6	14	0	0
Uniq_125161	cssDNA	Viruses,Phixviricota,Malgrandaviricetes,Petitvirales,Microviridae,,Capybara_microvirus_Cap1_SP_70,	18	5	20	18	0	0	12	41	31	32	76	2	0	18	9	0	0	0	0	0	0	0	0	0	0	0	0	0	0	0	0	0	0	0	0	0	0	0	0	2	28	0	2	0	4	0	0
Uniq_2485	cssDNA	Viruses,Phixviricota,Malgrandaviricetes,Petitvirales,Microviridae,,Capybara_microvirus_Cap1_SP_82,	34	9	10	30	20	12	50	149	197	36	121	19	0	15	25	0	0	0	0	0	0	0	0	0	0	0	0	0	0	0	4	48	0	2	0	0	0	0	0	0	15	20	0	2	0	0	0
Uniq_2007	cssDNA	Viruses,Phixviricota,Malgrandaviricetes,Petitvirales,Microviridae,,Capybara_microvirus_Cap1_SP_83,	23	9	45	24	12	10	23	89	206	44	133	8	0	11	11	0	0	0	0	0	0	0	0	0	0	0	0	0	0	0	12	0	23	1117	0	28	0	0	2	0	174	10	0	0	0	0	0
Uniq_291154	cssDNA	Viruses,Phixviricota,Malgrandaviricetes,Petitvirales,Microviridae,,Capybara_microvirus_Cap3_SP_188,	69	22	152	51	25	7	118	600	431	50	196	4	4	39	38	4	3	4	0	0	2	0	3	0	2	2	2	0	0	0	4	4	0	2	0	6	0	0	0	0	0	0	0	0	0	0	0
Uniq_1264	cssDNA	Viruses,Phixviricota,Malgrandaviricetes,Petitvirales,Microviridae,,Capybara_microvirus_Cap3_SP_297,	91	17	93	43	14	2	81	2072	1772	384	927	5	0	30	51	0	0	0	0	0	0	0	0	0	0	0	0	0	0	0	0	0	0	39	0	0	0	0	0	0	610	0	0	0	0	0	0
Uniq_942	cssDNA	Viruses,Phixviricota,Malgrandaviricetes,Petitvirales,Microviridae,,Capybara_microvirus_Cap3_SP_297,	234	76	79	73	9	2	165	5054	4217	882	2503	8	0	146	122	0	0	0	0	0	0	0	0	0	0	0	0	0	0	0	7	0	0	1168	4	2	0	0	3	0	83	4	0	2	11	0	0
Uniq_49732	cssDNA	Viruses,Phixviricota,Malgrandaviricetes,Petitvirales,Microviridae,,Capybara_microvirus_Cap3_SP_316,	38	42	137	81	65	28	97	222	345	87	319	31	6	34	45	2	4	8	0	0	2	0	4	0	4	4	2	0	0	0	2	0	0	21	54	0	0	0	0	4	18	0	0	0	0	0	0
Uniq_59548	cssDNA	Viruses,Phixviricota,Malgrandaviricetes,Petitvirales,Microviridae,,Capybara_microvirus_Cap3_SP_347,	1447	270	1351	456	124	57	332	7263	5339	1368	5977	51	0	2477	2556	0	0	0	0	0	0	0	0	0	0	0	0	0	0	0	2	0	2	506	0	2	2	2	0	0	632	7	0	0	0	0	0
Uniq_2271	cssDNA	Viruses,Phixviricota,Malgrandaviricetes,Petitvirales,Microviridae,,Capybara_microvirus_Cap3_SP_391,	91	40	37	52	23	4	59	76	112	76	76	10	2	39	51	0	4	0	0	0	0	0	2	2	0	0	0	0	0	0	36	5	31	146	0	42	0	23	0	8	71	3	6	0	30	0	0
Uniq_11130	cssDNA	Viruses,Phixviricota,Malgrandaviricetes,Petitvirales,Microviridae,,Capybara_microvirus_Cap3_SP_433,	56	38	144	41	13	5	82	318	338	34	187	10	0	7	14	0	0	0	0	0	0	0	0	0	0	0	0	0	0	0	89	6	0	172	0	0	3	8	11	0	37	0	60	44	55	0	0
Uniq_1933	cssDNA	Viruses,Phixviricota,Malgrandaviricetes,Petitvirales,Microviridae,,Capybara_microvirus_Cap3_SP_437,	83	10	43	21	10	11	41	1352	1105	194	404	4	0	43	39	0	0	0	0	0	0	0	0	0	0	0	0	0	0	0	0	0	0	78	0	0	0	0	0	0	108	2	6	2	0	0	0
Uniq_189203	cssDNA	Viruses,Phixviricota,Malgrandaviricetes,Petitvirales,Microviridae,,Capybara_microvirus_Cap3_SP_441,	4	3	6	7	0	0	0	0	4	2	2	0	0	0	2	0	0	0	0	0	0	0	0	0	0	0	0	0	0	0	0	0	0	0	0	0	0	0	0	2	0	0	0	0	0	4	0
Uniq_2703	cssDNA	Viruses,Phixviricota,Malgrandaviricetes,Petitvirales,Microviridae,,Capybara_microvirus_Cap3_SP_441,	2	2	0	0	0	8	0	0	7	0	3	0	0	2	8	0	0	0	0	0	0	0	0	0	0	0	0	0	0	0	0	0	0	0	0	0	0	0	0	0	0	0	0	7	0	0	0
Uniq_2556	cssDNA	Viruses,Phixviricota,Malgrandaviricetes,Petitvirales,Microviridae,,Capybara_microvirus_Cap3_SP_441,	4	0	4	0	5	2	4	10	4	11	6	0	0	3	2	0	0	0	0	0	0	0	0	0	0	0	0	0	0	0	0	0	0	2	0	12	0	0	0	0	0	0	0	0	0	0	0
Uniq_3977	cssDNA	Viruses,Phixviricota,Malgrandaviricetes,Petitvirales,Microviridae,,Capybara_microvirus_Cap3_SP_441,	12	0	2	13	7	4	2	5	13	6	5	0	0	7	5	0	0	0	0	0	0	0	0	0	0	0	0	0	0	0	0	0	0	0	0	0	0	0	0	5	5	4	0	0	0	0	0
Uniq_3673	cssDNA	Viruses,Phixviricota,Malgrandaviricetes,Petitvirales,Microviridae,,Capybara_microvirus_Cap3_SP_441,	154	48	85	135	14	8	114	62	91	198	174	14	4	274	222	0	0	0	0	0	0	2	0	0	0	0	0	0	0	2	463	107	73	181	4	24	5	25	114	0	0	4	11	46	23	0	0
Uniq_2814	cssDNA	Viruses,Phixviricota,Malgrandaviricetes,Petitvirales,Microviridae,,Capybara_microvirus_Cap3_SP_443,	34	17	161	22	7	2	45	276	188	65	170	0	0	33	25	0	0	0	0	0	0	0	0	0	0	0	0	0	0	0	0	6	0	0	0	2	0	0	0	0	0	0	0	0	0	0	0
Uniq_210562	cssDNA	Viruses,Phixviricota,Malgrandaviricetes,Petitvirales,Microviridae,,Capybara_microvirus_Cap3_SP_444,	0	0	0	0	4	0	2	0	6	4	0	0	0	2	6	0	4	6	0	0	12	0	0	6	0	0	3	0	2	0	0	0	6	4	15	0	0	0	0	0	0	2	0	0	0	0	0
Uniq_3749	cssDNA	Viruses,Phixviricota,Malgrandaviricetes,Petitvirales,Microviridae,,Capybara_microvirus_Cap3_SP_444,	14	20	2	9	19	11	10	32	14	6	17	18	0	18	9	0	0	6	0	0	0	0	0	5	2	4	0	0	0	0	0	0	0	12	0	0	0	0	0	0	2	0	0	0	0	0	0
Uniq_1508	cssDNA	Viruses,Phixviricota,Malgrandaviricetes,Petitvirales,Microviridae,,Capybara_microvirus_Cap3_SP_444,	4	20	187	11	2	15	11	294	251	44	148	0	4	11	31	0	0	0	0	0	0	0	0	0	0	0	0	0	0	0	0	10	0	38	0	0	0	0	0	0	0	2	0	0	0	0	0
Uniq_826	cssDNA	Viruses,Phixviricota,Malgrandaviricetes,Petitvirales,Microviridae,,Capybara_microvirus_Cap3_SP_450,	0	0	5	0	2	6	2	0	0	0	0	4	0	4	2	0	0	0	0	0	0	2	2	0	0	0	0	0	2	0	0	0	0	2	0	0	0	0	0	0	0	0	0	0	0	0	0
Uniq_2608	cssDNA	Viruses,Phixviricota,Malgrandaviricetes,Petitvirales,Microviridae,,Capybara_microvirus_Cap3_SP_450,	0	0	0	4	5	0	0	0	0	2	18	0	0	0	0	0	0	0	0	0	0	0	0	0	0	0	0	0	0	0	6	0	0	0	0	0	0	0	0	0	0	0	0	0	0	0	0
Uniq_3793	cssDNA	Viruses,Phixviricota,Malgrandaviricetes,Petitvirales,Microviridae,,Capybara_microvirus_Cap3_SP_450,	4	9	16	2	0	0	4	10	4	3	0	0	0	0	0	0	0	0	0	0	0	0	0	0	0	0	0	0	0	0	0	0	0	5	0	0	0	0	0	0	2	26	0	0	0	0	0
Uniq_3837	cssDNA	Viruses,Phixviricota,Malgrandaviricetes,Petitvirales,Microviridae,,Capybara_microvirus_Cap3_SP_465,	0	0	0	10	0	0	0	16	10	2	3	0	0	2	0	0	0	0	0	0	0	0	0	0	0	0	0	0	0	0	0	0	0	0	0	0	0	0	0	0	0	0	0	0	0	0	0
Uniq_3916	cssDNA	Viruses,Phixviricota,Malgrandaviricetes,Petitvirales,Microviridae,,Capybara_microvirus_Cap3_SP_465,	3	4	79	11	0	0	12	172	192	38	62	0	0	6	24	0	0	0	0	0	0	0	0	0	0	0	0	0	0	0	0	0	0	4	0	0	0	0	0	0	5	0	0	0	0	0	0
Uniq_655	cssDNA	Viruses,Phixviricota,Malgrandaviricetes,Petitvirales,Microviridae,,Capybara_microvirus_Cap3_SP_472,	22	11	39	18	5	4	51	140	212	58	167	2	0	21	18	0	0	0	0	0	0	0	0	0	0	0	0	0	0	0	4	16	15	30	4	0	0	4	0	2	11	10	0	9	2	0	0
Uniq_1015	cssDNA	Viruses,Phixviricota,Malgrandaviricetes,Petitvirales,Microviridae,,Capybara_microvirus_Cap3_SP_475,	86	42	352	111	21	11	47	170	292	134	852	15	0	91	60	0	0	0	0	0	0	0	0	0	0	0	0	0	2	0	72	28	0	14	87	0	0	0	0	31	291	341	11	25	55	0	0
Uniq_192610	cssDNA	Viruses,Phixviricota,Malgrandaviricetes,Petitvirales,Microviridae,,Capybara_microvirus_Cap3_SP_475,	266	108	861	268	61	19	199	619	982	349	2215	88	0	163	191	0	0	0	0	0	0	0	0	0	0	0	0	0	0	0	940	199	11	223	107	6	17	78	8	5	129	103	51	74	254	0	0
Uniq_920	cssDNA	Viruses,Phixviricota,Malgrandaviricetes,Petitvirales,Microviridae,,Capybara_microvirus_Cap3_SP_475,	624	258	1963	336	146	72	511	5054	4517	994	4173	47	0	751	699	0	0	0	0	0	0	0	0	0	0	0	0	0	0	0	134	6	0	8	0	6	0	2	2	9	1394	58	2	41	20	0	0
Uniq_4843	cssDNA	Viruses,Phixviricota,Malgrandaviricetes,Petitvirales,Microviridae,,Capybara_microvirus_Cap3_SP_478,	17	4	33	17	17	10	13	14	11	31	53	0	2	6	2	0	0	0	0	0	0	0	0	0	0	0	0	0	0	0	0	0	0	0	0	0	4	0	0	0	0	0	0	0	0	0	0
Uniq_4846	cssDNA	Viruses,Phixviricota,Malgrandaviricetes,Petitvirales,Microviridae,,Capybara_microvirus_Cap3_SP_478,	35	0	0	10	2	0	10	68	115	25	107	2	0	2	5	0	0	0	0	0	0	0	0	0	0	0	0	0	0	0	14	0	0	0	0	0	0	0	0	0	0	0	0	47	0	0	0
Uniq_7317	cssDNA	Viruses,Phixviricota,Malgrandaviricetes,Petitvirales,Microviridae,,Capybara_microvirus_Cap3_SP_478,	343	86	327	136	35	9	183	542	604	45	225	10	0	14	16	0	0	0	0	0	0	0	0	0	0	0	0	0	0	0	18	0	2	0	0	106	0	0	0	0	0	14	0	0	0	0	0
Uniq_1704	cssDNA	Viruses,Phixviricota,Malgrandaviricetes,Petitvirales,Microviridae,,Capybara_microvirus_Cap3_SP_481,	6	2	4	2	0	0	0	0	2	2	8	0	0	11	0	0	0	0	0	0	0	0	0	0	0	0	0	0	0	0	0	0	0	0	0	0	0	0	0	0	0	0	0	0	2	0	0
Uniq_3779	cssDNA	Viruses,Phixviricota,Malgrandaviricetes,Petitvirales,Microviridae,,Capybara_microvirus_Cap3_SP_481,	2	0	0	5	0	0	11	16	37	13	36	0	0	4	5	0	0	0	0	0	0	0	0	0	0	0	0	0	0	0	0	0	8	0	0	2	0	0	0	0	40	0	0	0	0	0	0
Uniq_194	cssDNA	Viruses,Phixviricota,Malgrandaviricetes,Petitvirales,Microviridae,,Capybara_microvirus_Cap3_SP_550,	0	0	2	0	0	5	13	9	12	2	3	0	0	8	5	0	0	0	0	0	0	0	0	2	0	0	2	0	0	0	0	0	0	0	69	0	0	0	36	89	2	2	0	0	0	0	0
Uniq_2291	cssDNA	Viruses,Phixviricota,Malgrandaviricetes,Petitvirales,Microviridae,,Capybara_microvirus_Cap3_SP_550,	14	6	42	21	12	8	21	28	38	37	14	11	0	2	12	0	0	0	0	0	0	0	0	0	0	0	0	0	0	0	567	468	76	5	13	15	0	0	0	2992	30	935	10	2	0	0	0
Uniq_8295	cssDNA	Viruses,Phixviricota,Malgrandaviricetes,Petitvirales,Microviridae,,Capybara_microvirus_Cap3_SP_562,	49	28	217	27	26	5	59	816	876	109	155	0	0	24	23	0	0	0	0	0	0	0	0	0	0	0	0	0	0	0	42	0	2	5	0	0	0	0	0	0	73	0	0	0	0	0	0
Uniq_155758	cssDNA	Viruses,Phixviricota,Malgrandaviricetes,Petitvirales,Microviridae,,Capybara_microvirus_Cap3_SP_562,	1184	431	2534	903	603	175	485	3231	3713	2250	6631	80	13	1241	1249	0	0	0	0	0	0	0	2	0	0	0	0	0	0	0	23	7	0	22	4	3	4	2	0	0	0	0	0	29	6	0	0
Uniq_1723	cssDNA	Viruses,Phixviricota,Malgrandaviricetes,Petitvirales,Microviridae,,Capybara_microvirus_Cap3_SP_578,	67	24	14	31	17	14	34	90	113	19	96	14	0	32	39	0	0	0	0	0	0	0	0	0	0	0	0	0	0	0	0	0	0	2	0	4	0	0	0	4	10	112	0	0	0	0	0
Uniq_8668	cssDNA	Viruses,Phixviricota,Malgrandaviricetes,Petitvirales,Microviridae,,Capybara_microvirus_Cap3_SP_603,	5	0	4	4	0	2	2	62	47	2	48	0	0	0	2	0	0	0	0	0	0	0	4	0	0	0	0	0	0	0	2	0	0	0	0	0	0	0	0	0	6	21	0	0	18	0	0
Uniq_132482	cssDNA	Viruses,Phixviricota,Malgrandaviricetes,Petitvirales,Microviridae,,Capybara_microvirus_Cap3_SP_612,	63	17	270	15	21	6	32	215	273	85	289	0	0	108	81	0	0	0	0	0	0	0	0	0	0	0	0	0	0	0	0	0	0	2	0	0	0	0	0	0	3	0	0	0	4	0	2
Uniq_4347	cssDNA	Viruses,Phixviricota,Malgrandaviricetes,Petitvirales,Microviridae,,Capybara_microvirus_Cap3_SP_612,	120	26	197	82	14	6	127	905	773	201	503	0	0	95	121	0	0	0	0	0	0	0	0	0	0	0	0	0	0	0	0	0	0	0	0	0	0	0	0	0	0	0	0	0	0	0	0
Uniq_8019	cssDNA	Viruses,Phixviricota,Malgrandaviricetes,Petitvirales,Microviridae,,Capybara_microvirus_Cap3_SP_613,	0	0	0	0	0	0	0	0	0	0	0	0	0	0	0	0	0	0	0	0	0	0	0	0	0	0	0	0	0	0	10	0	0	0	0	0	0	0	0	448	55	159	0	0	0	0	0
Uniq_4104	cssDNA	Viruses,Phixviricota,Malgrandaviricetes,Petitvirales,Microviridae,,Capybara_microvirus_Cap3_SP_641,	2	0	4	6	7	0	8	7	8	2	5	3	0	8	0	0	0	0	0	0	0	0	0	0	0	0	0	0	0	0	0	0	0	12	0	0	0	0	0	0	0	0	0	0	0	0	0
Uniq_1923	cssDNA	Viruses,Phixviricota,Malgrandaviricetes,Petitvirales,Microviridae,,Capybara_microvirus_Cap3_SP_641,	12	0	0	12	0	4	0	21	49	20	5	4	0	4	4	0	0	0	0	0	0	0	0	0	0	0	0	0	0	0	0	0	38	2	2	17	0	0	14	0	0	14	3	38	86	0	0
Uniq_762	cssDNA	Viruses,Phixviricota,Malgrandaviricetes,Petitvirales,Microviridae,,Capybara_microvirus_Cap3_SP_645,	11	4	0	2	8	2	31	30	24	7	4	2	0	9	4	0	0	2	0	0	0	6	0	0	0	0	0	0	0	0	0	0	13	0	0	0	0	0	0	0	0	0	4	20	0	0	2
Uniq_9006	cssDNA	Viruses,Phixviricota,Malgrandaviricetes,Petitvirales,Microviridae,,Capybara_microvirus_Cap3_SP_646,	0	2	0	3	6	6	5	0	0	0	2	7	0	0	2	0	0	0	0	0	2	0	0	0	0	0	0	0	0	0	0	0	0	0	0	0	0	0	0	0	0	0	0	0	0	0	0
Uniq_4224	cssDNA	Viruses,Phixviricota,Malgrandaviricetes,Petitvirales,Microviridae,,Capybara_microvirus_Cap3_SP_646,	2	0	0	4	0	0	0	0	0	0	12	0	0	18	0	0	0	0	0	0	0	0	0	0	0	0	0	0	0	0	0	0	0	0	0	0	0	0	0	0	0	0	0	0	0	0	0
Uniq_400	cssDNA	Viruses,Phixviricota,Malgrandaviricetes,Petitvirales,Microviridae,,Capybara_microvirus_Cap3_SP_646,	3	6	0	0	0	10	3	2	3	4	2	4	0	0	0	0	0	0	0	0	0	0	0	0	0	0	2	0	0	0	0	0	0	0	0	0	0	0	0	0	0	0	0	0	0	0	0
Uniq_44217	cssDNA	Viruses,Phixviricota,Malgrandaviricetes,Petitvirales,Microviridae,,Capybara_microvirus_Cap3_SP_646,	0	0	2	14	3	2	2	0	0	5	4	6	0	0	0	0	0	0	0	0	2	0	0	0	0	0	0	0	0	0	0	0	0	0	0	0	0	0	0	0	0	0	0	0	0	0	0
Uniq_70238	cssDNA	Viruses,Phixviricota,Malgrandaviricetes,Petitvirales,Microviridae,,Capybara_microvirus_Cap3_SP_646,	21	27	14	22	30	25	19	13	14	17	31	30	0	6	3	2	0	0	2	0	4	0	2	0	0	0	2	0	2	0	2	0	0	14	0	0	0	2	0	0	0	0	0	0	0	0	0
Uniq_7754	cssDNA	Viruses,Phixviricota,Malgrandaviricetes,Petitvirales,Microviridae,,Capybara_microvirus_Cap3_SP_646,	70	22	34	63	30	0	37	0	4	19	273	8	0	69	67	0	0	0	0	0	0	0	0	0	0	0	0	0	0	0	0	0	0	0	0	0	0	0	0	0	0	0	0	0	0	0	0
Uniq_4664	cssDNA	Viruses,Phixviricota,Malgrandaviricetes,Petitvirales,Microviridae,,Capybara_microvirus_Cap3_SP_646,	71	64	105	36	80	14	85	58	32	74	195	19	0	39	54	0	0	0	0	0	0	0	0	0	0	0	0	0	0	0	0	0	0	3	0	0	0	0	0	0	0	2	0	0	0	0	0
Uniq_314	cssDNA	Viruses,Phixviricota,Malgrandaviricetes,Petitvirales,Microviridae,,Capybara_microvirus_Cap3_SP_646,	26	87	61	70	72	121	42	66	33	58	56	73	2	49	68	5	3	3	0	9	8	2	5	2	0	0	3	0	2	3	3	0	0	12	0	0	0	0	0	2	2	7	0	0	0	0	0
Uniq_2377	cssDNA	Viruses,Phixviricota,Malgrandaviricetes,Petitvirales,Microviridae,,Capybara_microvirus_Cap3_SP_646,	155	99	174	81	41	25	150	269	176	100	567	19	0	272	234	0	0	0	0	0	0	0	0	0	0	0	0	0	0	0	19	0	106	0	0	0	0	0	0	0	0	0	0	0	0	0	0
Uniq_2959	cssDNA	Viruses,Phixviricota,Malgrandaviricetes,Petitvirales,Microviridae,,Capybara_microvirus_Cap3_SP_646,	118	62	557	35	24	0	199	949	1093	86	340	6	0	192	167	0	0	0	0	0	0	0	0	0	0	0	0	0	0	0	28	0	0	16	0	0	0	0	0	0	0	0	0	0	0	0	0
Uniq_4494	cssDNA	Viruses,Phixviricota,Malgrandaviricetes,Petitvirales,Microviridae,,Capybara_microvirus_Cap3_SP_668,	6	0	37	8	8	0	6	51	39	5	52	2	0	10	20	0	0	0	0	0	0	0	0	0	0	0	0	0	0	0	0	0	0	0	0	0	0	0	0	0	22	5	0	0	0	0	0
Uniq_342	cssDNA	Viruses,Phixviricota,Malgrandaviricetes,Petitvirales,Microviridae,,Capybara_microvirus_Cap3_SP_668,	67	21	129	48	21	12	53	394	460	131	301	4	0	30	34	0	0	0	0	0	0	0	0	0	0	0	0	0	0	0	0	0	0	15	0	0	0	0	0	0	12	5	0	0	0	0	0
Uniq_2512	cssDNA	Viruses,Phixviricota,Malgrandaviricetes,Petitvirales,Microviridae,,Chimpanzee_faeces_associated_microphage_1,	6	5	28	3	0	8	8	33	26	14	31	0	0	19	22	0	0	0	0	0	0	0	0	0	0	0	0	0	0	0	0	0	0	0	0	0	0	0	0	0	0	0	0	0	0	0	0
Uniq_1899	cssDNA	Viruses,Phixviricota,Malgrandaviricetes,Petitvirales,Microviridae,,Chimpanzee_faeces_associated_microphage_1,	15	8	2	17	16	2	10	16	20	41	17	0	0	10	22	0	0	0	0	0	0	0	0	0	0	0	0	0	0	0	105	2	0	188	15	10	0	5	0	2	8	19	0	11	38	0	0
Uniq_556	cssDNA	Viruses,Phixviricota,Malgrandaviricetes,Petitvirales,Microviridae,,Chimpanzee_faeces_associated_microphage_1,	17	5	41	22	6	0	14	20	31	22	23	5	0	3	12	0	0	0	0	0	0	0	0	0	0	0	0	0	0	0	6	0	0	24	0	0	0	0	0	525	45	451	0	0	0	0	0
Uniq_540	cssDNA	Viruses,Phixviricota,Malgrandaviricetes,Petitvirales,Microviridae,,Chimpanzee_faeces_associated_microphage_2,	0	7	0	2	0	8	8	41	17	8	9	6	0	6	2	0	0	0	0	0	2	0	0	0	0	2	0	2	0	0	0	0	0	0	2	0	0	0	0	0	2	0	0	4	0	0	0
Uniq_6945	cssDNA	Viruses,Phixviricota,Malgrandaviricetes,Petitvirales,Microviridae,,Chimpanzee_faeces_associated_microphage_2,	5	0	6	0	12	0	3	34	53	18	11	0	0	5	12	0	0	0	0	0	0	0	0	0	0	0	0	0	0	0	0	0	0	0	0	0	0	0	0	0	10	2	0	0	0	2	0
Uniq_8282	cssDNA	Viruses,Phixviricota,Malgrandaviricetes,Petitvirales,Microviridae,,Chimpanzee_faeces_associated_microphage_2,	24	0	21	8	0	0	4	19	32	4	26	5	0	5	2	0	0	0	0	0	0	0	0	0	0	0	0	0	0	0	0	36	0	8	0	0	0	0	0	0	0	0	0	0	0	0	0
Uniq_8785	cssDNA	Viruses,Phixviricota,Malgrandaviricetes,Petitvirales,Microviridae,,Chimpanzee_faeces_associated_microphage_2,	0	0	0	0	0	0	0	2	0	0	0	0	0	0	0	0	0	0	0	0	0	0	0	0	0	0	0	0	0	0	0	0	0	0	0	0	0	0	0	0	235	0	0	0	0	0	0
Uniq_4985	cssDNA	Viruses,Phixviricota,Malgrandaviricetes,Petitvirales,Microviridae,,Chimpanzee_faeces_associated_microphage_2,	0	0	30	6	4	0	8	90	80	8	65	0	0	13	14	0	0	0	0	0	0	0	0	0	0	0	0	0	0	0	0	0	0	0	0	0	0	0	0	0	8	0	0	0	0	0	0
Uniq_8362	cssDNA	Viruses,Phixviricota,Malgrandaviricetes,Petitvirales,Microviridae,,Chimpanzee_faeces_associated_microphage_2,	9	2	12	7	5	0	18	154	87	17	80	0	0	13	13	0	0	0	0	0	0	0	0	0	0	0	0	0	0	0	0	0	0	0	0	0	0	0	0	0	18	0	0	0	0	0	0
Uniq_8319	cssDNA	Viruses,Phixviricota,Malgrandaviricetes,Petitvirales,Microviridae,,Chimpanzee_faeces_associated_microphage_2,	4	6	11	6	2	6	2	23	31	7	64	0	0	0	4	0	0	0	0	0	0	0	0	0	0	0	0	0	0	0	370	0	0	0	0	0	0	0	0	0	0	0	2	0	0	0	0
Uniq_7776	cssDNA	Viruses,Phixviricota,Malgrandaviricetes,Petitvirales,Microviridae,,Chimpanzee_faeces_associated_microphage_2,	14	0	45	10	0	0	17	69	64	3	20	0	0	0	6	0	0	0	0	0	0	0	0	0	0	0	0	0	0	0	0	0	0	4	0	0	0	0	0	2	337	2	0	0	0	0	0
Uniq_5252	cssDNA	Viruses,Phixviricota,Malgrandaviricetes,Petitvirales,Microviridae,,Chimpanzee_faeces_associated_microphage_2,	2	2	7	0	2	0	2	6	30	0	10	0	0	8	6	0	0	0	0	0	0	0	0	0	0	0	0	0	0	0	0	0	0	2	0	0	0	0	0	0	598	0	0	0	0	0	0
Uniq_627	cssDNA	Viruses,Phixviricota,Malgrandaviricetes,Petitvirales,Microviridae,,Chimpanzee_faeces_associated_microphage_2,	10	16	83	8	4	0	22	198	266	4	84	8	4	14	26	0	0	0	0	0	0	0	0	0	0	0	0	0	0	0	0	0	0	0	0	0	0	0	0	0	112	0	0	0	0	0	0
Uniq_8503	cssDNA	Viruses,Phixviricota,Malgrandaviricetes,Petitvirales,Microviridae,,Chimpanzee_faeces_associated_microphage_2,	22	2	10	0	0	0	4	43	34	4	27	4	0	2	0	0	0	0	0	0	0	0	0	0	0	0	0	0	0	0	0	0	10	0	0	0	0	0	0	2	783	0	0	0	0	0	0
Uniq_5992	cssDNA	Viruses,Phixviricota,Malgrandaviricetes,Petitvirales,Microviridae,,Chimpanzee_faeces_associated_microphage_2,	5	20	50	16	10	4	16	223	112	54	222	9	0	53	38	0	0	0	0	0	0	0	0	0	0	0	0	0	0	0	0	0	0	84	0	0	0	0	0	18	18	41	2	0	0	0	2
Uniq_7570	cssDNA	Viruses,Phixviricota,Malgrandaviricetes,Petitvirales,Microviridae,,Chimpanzee_faeces_associated_microphage_2,	30	2	173	25	8	4	40	266	326	38	108	0	0	16	34	0	0	0	0	0	0	0	0	0	0	0	0	0	0	0	8	0	0	42	0	2	0	0	0	0	2	2	0	0	0	0	0
Uniq_6269	cssDNA	Viruses,Phixviricota,Malgrandaviricetes,Petitvirales,Microviridae,,Chimpanzee_faeces_associated_microphage_2,	92	9	184	40	19	9	25	198	249	78	194	7	0	41	34	0	0	0	0	0	0	0	0	0	0	0	0	0	0	0	0	6	0	17	0	0	0	0	0	2	152	0	0	0	0	0	0
Uniq_231	cssDNA	Viruses,Phixviricota,Malgrandaviricetes,Petitvirales,Microviridae,,Chimpanzee_faeces_associated_microphage_2,	42	32	48	33	19	11	72	247	223	62	316	7	0	8	22	0	0	2	0	0	7	0	2	4	2	0	2	0	0	0	39	108	47	274	28	83	7	0	8	14	11	100	28	28	80	0	0
Uniq_7478	cssDNA	Viruses,Phixviricota,Malgrandaviricetes,Petitvirales,Microviridae,,Chimpanzee_faeces_associated_microphage_2,	15	11	124	29	15	0	62	606	556	81	487	8	0	59	29	0	0	0	0	0	0	0	0	0	0	0	0	0	0	0	4	0	0	0	0	0	0	0	0	0	6	0	0	0	0	0	0
Uniq_7800	cssDNA	Viruses,Phixviricota,Malgrandaviricetes,Petitvirales,Microviridae,,Chimpanzee_faeces_associated_microphage_2,	71	46	534	71	44	5	78	457	448	41	229	2	0	58	24	0	0	0	0	0	0	0	0	0	0	0	0	0	0	0	28	9	0	16	0	0	0	0	0	2	95	9	2	0	0	0	0
Uniq_7874	cssDNA	Viruses,Phixviricota,Malgrandaviricetes,Petitvirales,Microviridae,,Chimpanzee_faeces_associated_microphage_2,	75	8	278	69	61	16	129	715	598	187	294	11	2	41	46	0	0	0	0	0	0	0	0	0	0	0	0	0	0	0	3	2	6	7	0	2	0	0	0	4	69	6	0	0	0	0	0
Uniq_5910	cssDNA	Viruses,Phixviricota,Malgrandaviricetes,Petitvirales,Microviridae,,Chimpanzee_faeces_associated_microphage_2,	40	4	65	18	10	5	53	146	287	67	258	0	0	26	21	0	0	0	0	0	0	0	0	0	0	0	0	0	0	0	0	0	0	3	0	0	0	0	0	49	2848	57	0	0	0	0	0
Uniq_6543	cssDNA	Viruses,Phixviricota,Malgrandaviricetes,Petitvirales,Microviridae,,Chimpanzee_faeces_associated_microphage_2,	90	22	545	47	42	5	118	849	981	141	345	10	0	69	65	0	0	0	0	0	0	0	0	0	0	0	0	0	0	0	0	0	0	77	0	0	0	0	0	8	817	9	0	0	0	0	2
Uniq_5394	cssDNA	Viruses,Phixviricota,Malgrandaviricetes,Petitvirales,Microviridae,,Chimpanzee_faeces_associated_microphage_2,	74	21	246	79	33	12	121	803	1132	158	454	3	0	34	74	0	0	0	0	0	0	0	0	0	0	0	0	0	0	0	10	4	0	9	8	3	0	0	0	47	3670	125	26	0	36	0	0
Uniq_467	cssDNA	Viruses,Phixviricota,Malgrandaviricetes,Petitvirales,Microviridae,,Chimpanzee_faeces_associated_microphage_2,	171	59	689	139	117	20	317	2297	2942	490	1197	9	0	142	176	0	0	0	0	0	0	0	0	0	0	0	0	0	0	0	51	36	10	105	0	0	0	0	11	5	357	15	27	12	27	0	0
Uniq_7686	cssDNA	Viruses,Phixviricota,Malgrandaviricetes,Petitvirales,Microviridae,,Chimpanzee_faeces_associated_microphage_2,	194	58	1127	239	99	12	364	2508	2627	806	1734	54	0	157	196	0	0	0	0	0	0	0	0	0	0	0	0	0	0	0	412	72	0	16	3	20	0	0	17	23	131	93	40	29	2	0	0
Uniq_8199	cssDNA	Viruses,Phixviricota,Malgrandaviricetes,Petitvirales,Microviridae,,Chimpanzee_faeces_associated_microphage_2,	364	60	2045	178	136	26	354	3456	4487	529	1362	38	2	331	290	0	0	0	0	0	0	0	0	0	0	0	0	0	0	0	21	2	2	158	4	4	0	0	0	3	1035	9	0	0	14	0	0
Uniq_8859	cssDNA	Viruses,Phixviricota,Malgrandaviricetes,Petitvirales,Microviridae,,Eel_River_basin_pequenovirus,	8	0	0	0	0	0	0	0	50	0	8	0	0	0	0	0	0	0	0	0	0	0	0	0	0	0	0	0	0	0	0	0	2	0	0	0	0	0	0	0	0	9	0	0	0	0	0
Uniq_770	cssDNA	Viruses,Phixviricota,Malgrandaviricetes,Petitvirales,Microviridae,,Eel_River_basin_pequenovirus,	5	0	0	8	3	0	15	34	53	2	36	0	0	7	14	0	0	0	0	0	0	0	0	0	0	0	0	0	0	0	6	0	0	0	0	0	0	0	0	0	0	0	0	0	0	0	0
Uniq_8240	cssDNA	Viruses,Phixviricota,Malgrandaviricetes,Petitvirales,Microviridae,,Eel_River_basin_pequenovirus,	6	11	4	9	2	2	0	48	102	23	36	0	0	2	0	0	0	0	0	0	0	0	0	0	0	0	0	0	0	0	0	0	0	0	0	0	0	0	0	0	0	18	0	0	0	0	0
Uniq_1625	cssDNA	Viruses,Phixviricota,Malgrandaviricetes,Petitvirales,Microviridae,,Eel_River_basin_pequenovirus,	34	11	0	29	2	0	40	229	264	68	449	0	0	14	17	0	0	0	0	0	0	0	0	0	0	0	0	0	0	0	6	0	2	0	0	0	0	0	0	0	0	6	0	2	10	0	0
Uniq_1684	cssDNA	Viruses,Phixviricota,Malgrandaviricetes,Petitvirales,Microviridae,,Escherichia_phage_Lilleen,	0	2184	44693	0	4386	3788	0	0	0	0	20592	2001	0	0	0	0	0	0	0	0	0	0	0	0	0	0	0	0	0	0	0	0	0	0	0	0	0	0	0	0	0	0	0	0	0	0	0
Uniq_2551	cssDNA	Viruses,Phixviricota,Malgrandaviricetes,Petitvirales,Microviridae,,Gokushovirinae_environmental_samples,	0	11	10	2	0	0	0	4	14	0	16	2	0	0	0	0	0	0	0	0	0	0	0	0	0	0	0	0	0	0	0	0	0	4	0	0	0	0	0	0	0	0	0	0	0	0	0
Uniq_781	cssDNA	Viruses,Phixviricota,Malgrandaviricetes,Petitvirales,Microviridae,,Gokushovirinae_environmental_samples,	198	31	316	137	49	21	35	576	371	196	861	12	0	451	440	0	0	0	0	0	0	0	0	0	0	0	0	0	0	0	245	0	0	57	0	0	32	0	0	0	4	2	0	23	0	0	0
Uniq_1352	cssDNA	Viruses,Phixviricota,Malgrandaviricetes,Petitvirales,Microviridae,,Gokushovirinae_environmental_samples,	206	163	754	138	213	141	576	913	808	357	322	94	0	292	294	0	0	0	0	0	0	0	0	0	0	0	0	0	0	0	816	533	122	1465	152	146	44	115	154	799	17355	2158	119	370	432	0	0
Uniq_3825	cssDNA	Viruses,Phixviricota,Malgrandaviricetes,Petitvirales,Microviridae,,Gokushovirinae_sp._SC_5_H2H4_2017,	0	0	0	0	2	0	0	12	5	0	14	0	0	0	0	0	0	0	0	0	0	0	0	0	0	0	0	0	0	0	0	0	0	0	0	0	0	0	0	0	0	0	0	0	0	0	0
Uniq_8757	cssDNA	Viruses,Phixviricota,Malgrandaviricetes,Petitvirales,Microviridae,,Gokushovirus_MK-2017,	47	16	64	45	5	0	31	268	338	56	260	11	4	32	15	0	0	0	0	0	0	0	0	0	0	0	0	0	0	0	0	0	0	0	0	0	0	0	0	0	19	2	0	0	0	0	0
Uniq_2820	cssDNA	Viruses,Phixviricota,Malgrandaviricetes,Petitvirales,Microviridae,,Gokushovirus_WZ-2015a,	8	0	6	0	0	0	2	0	2	0	2	0	0	0	2	0	0	0	0	2	0	0	0	0	0	0	0	0	0	0	0	0	0	0	0	0	0	0	0	0	0	0	0	0	0	0	0
Uniq_1198	cssDNA	Viruses,Phixviricota,Malgrandaviricetes,Petitvirales,Microviridae,,Gokushovirus_WZ-2015a,	5	4	8	0	2	0	2	2	0	0	8	0	0	0	0	0	0	0	0	0	0	0	0	0	0	0	0	0	0	0	0	0	0	0	0	0	0	0	0	0	0	0	0	0	0	0	0
Uniq_3001	cssDNA	Viruses,Phixviricota,Malgrandaviricetes,Petitvirales,Microviridae,,Gokushovirus_WZ-2015a,	18	0	0	0	0	0	0	4	0	2	4	0	0	0	0	0	0	0	0	0	0	2	0	0	0	0	0	0	0	0	0	0	0	0	2	0	0	0	0	0	0	0	0	0	0	0	0
Uniq_947	cssDNA	Viruses,Phixviricota,Malgrandaviricetes,Petitvirales,Microviridae,,Gokushovirus_WZ-2015a,	3	6	0	6	0	0	0	4	2	5	2	0	0	0	2	0	0	0	0	0	0	0	0	0	0	0	0	0	0	0	0	0	0	0	2	0	0	0	0	0	0	0	0	0	0	0	0
Uniq_9061	cssDNA	Viruses,Phixviricota,Malgrandaviricetes,Petitvirales,Microviridae,,Gokushovirus_WZ-2015a,	0	0	0	0	0	0	0	0	0	0	0	0	0	0	0	0	0	0	0	0	0	0	0	0	0	0	0	0	0	0	0	0	0	0	0	0	0	0	0	0	33	0	0	0	0	0	0
Uniq_5070	cssDNA	Viruses,Phixviricota,Malgrandaviricetes,Petitvirales,Microviridae,,Gokushovirus_WZ-2015a,	0	0	0	2	2	0	0	22	8	0	0	0	0	0	0	0	0	0	0	0	0	0	0	0	0	0	0	0	0	0	0	0	0	0	0	0	0	0	0	0	0	0	0	0	0	0	0
Uniq_5725	cssDNA	Viruses,Phixviricota,Malgrandaviricetes,Petitvirales,Microviridae,,Gokushovirus_WZ-2015a,	0	0	0	0	0	0	0	20	3	0	14	0	0	0	0	0	0	0	0	0	0	0	0	0	0	0	0	0	0	0	0	0	0	0	0	0	0	0	0	0	0	0	0	0	0	0	0
Uniq_4036	cssDNA	Viruses,Phixviricota,Malgrandaviricetes,Petitvirales,Microviridae,,Gokushovirus_WZ-2015a,	0	4	0	0	0	0	0	2	0	0	24	0	0	2	6	0	0	0	0	0	0	0	0	0	0	0	0	0	0	0	0	0	0	0	0	0	0	0	0	0	0	0	0	0	0	0	0
Uniq_2566	cssDNA	Viruses,Phixviricota,Malgrandaviricetes,Petitvirales,Microviridae,,Gokushovirus_WZ-2015a,	0	0	0	0	0	2	0	16	3	8	8	0	0	0	3	0	0	0	0	0	0	0	0	0	0	0	0	0	0	0	0	0	0	0	0	0	0	0	0	0	0	0	0	0	0	0	0
Uniq_45	cssDNA	Viruses,Phixviricota,Malgrandaviricetes,Petitvirales,Microviridae,,Gokushovirus_WZ-2015a,	0	0	0	4	0	0	6	0	2	2	8	0	0	9	8	2	0	0	0	0	0	0	0	0	0	0	0	0	0	0	0	0	0	0	0	0	0	0	0	0	0	0	0	0	0	0	0
Uniq_1320	cssDNA	Viruses,Phixviricota,Malgrandaviricetes,Petitvirales,Microviridae,,Gokushovirus_WZ-2015a,	3	0	0	0	0	0	0	15	26	0	0	0	0	0	0	0	0	0	0	0	0	0	0	0	0	0	0	0	0	0	0	0	0	0	0	0	0	0	0	0	0	0	0	0	0	0	0
Uniq_171776	cssDNA	Viruses,Phixviricota,Malgrandaviricetes,Petitvirales,Microviridae,,Gokushovirus_WZ-2015a,	5	0	0	4	4	0	0	0	3	2	6	0	0	0	0	0	0	0	0	0	0	0	0	0	0	0	0	0	0	0	0	2	0	4	0	0	0	0	0	0	0	0	0	12	2	0	0
Uniq_8955	cssDNA	Viruses,Phixviricota,Malgrandaviricetes,Petitvirales,Microviridae,,Gokushovirus_WZ-2015a,	6	0	4	0	0	0	2	9	4	2	12	0	0	6	0	0	0	0	0	0	0	0	0	0	0	0	0	0	0	0	0	0	0	0	0	0	0	0	0	0	0	0	0	0	0	0	0
Uniq_546	cssDNA	Viruses,Phixviricota,Malgrandaviricetes,Petitvirales,Microviridae,,Gokushovirus_WZ-2015a,	2	2	0	0	5	2	0	31	0	0	0	0	0	0	2	0	0	0	0	0	0	0	0	0	0	0	0	0	0	0	0	0	0	0	0	0	0	0	0	0	3	0	0	0	0	0	0
Uniq_1994	cssDNA	Viruses,Phixviricota,Malgrandaviricetes,Petitvirales,Microviridae,,Gokushovirus_WZ-2015a,	0	0	3	2	0	0	0	14	0	5	6	0	0	14	0	0	0	0	0	0	0	0	0	0	0	0	0	0	0	0	0	0	0	0	0	0	0	0	0	0	4	0	0	0	0	0	0
Uniq_2240	cssDNA	Viruses,Phixviricota,Malgrandaviricetes,Petitvirales,Microviridae,,Gokushovirus_WZ-2015a,	0	0	0	0	0	0	5	0	4	0	2	0	2	2	2	0	0	0	0	0	0	0	0	0	0	0	0	0	0	0	0	0	0	9	5	4	0	0	0	0	0	0	0	13	0	0	0
Uniq_8307	cssDNA	Viruses,Phixviricota,Malgrandaviricetes,Petitvirales,Microviridae,,Gokushovirus_WZ-2015a,	4	0	4	6	0	0	11	20	2	0	0	2	0	0	0	0	0	0	0	0	0	0	0	0	0	0	0	0	0	0	0	0	0	0	0	0	0	0	0	0	0	0	0	0	0	0	0
Uniq_8844	cssDNA	Viruses,Phixviricota,Malgrandaviricetes,Petitvirales,Microviridae,,Gokushovirus_WZ-2015a,	0	0	0	0	0	0	2	10	23	0	11	0	0	2	6	0	0	0	0	0	0	0	0	0	0	0	0	0	0	0	0	0	0	0	0	0	0	0	0	0	0	0	0	0	0	0	0
Uniq_2732	cssDNA	Viruses,Phixviricota,Malgrandaviricetes,Petitvirales,Microviridae,,Gokushovirus_WZ-2015a,	6	0	0	2	0	4	3	0	0	0	4	0	0	0	0	0	0	0	0	0	0	0	0	0	0	0	0	0	0	0	0	0	0	0	12	0	24	0	0	0	0	0	0	0	0	0	0
Uniq_6983	cssDNA	Viruses,Phixviricota,Malgrandaviricetes,Petitvirales,Microviridae,,Gokushovirus_WZ-2015a,	0	0	0	0	0	0	2	23	14	0	12	0	0	2	5	0	0	0	0	0	0	0	0	0	0	0	0	0	0	0	0	0	0	0	0	0	0	0	0	0	0	0	0	0	0	0	0
Uniq_183118	cssDNA	Viruses,Phixviricota,Malgrandaviricetes,Petitvirales,Microviridae,,Gokushovirus_WZ-2015a,	0	0	0	0	0	0	13	40	5	0	0	0	0	0	2	0	0	0	0	0	0	0	0	0	0	0	0	0	0	0	0	0	0	0	0	0	0	0	0	0	0	0	0	0	0	0	0
Uniq_1910	cssDNA	Viruses,Phixviricota,Malgrandaviricetes,Petitvirales,Microviridae,,Gokushovirus_WZ-2015a,	0	10	2	5	0	0	5	2	20	11	2	0	0	6	0	0	0	0	0	0	0	0	0	0	0	0	0	0	0	0	0	0	0	0	0	0	0	0	0	0	0	5	0	0	0	0	0
Uniq_4391	cssDNA	Viruses,Phixviricota,Malgrandaviricetes,Petitvirales,Microviridae,,Gokushovirus_WZ-2015a,	0	0	2	0	0	0	4	10	10	0	21	0	0	0	0	0	0	0	0	0	0	0	0	0	0	0	0	0	0	0	0	0	0	4	0	0	0	0	0	0	18	0	0	0	0	0	0
Uniq_4320	cssDNA	Viruses,Phixviricota,Malgrandaviricetes,Petitvirales,Microviridae,,Gokushovirus_WZ-2015a,	2	0	0	2	0	0	8	0	0	0	0	8	2	0	0	6	0	2	4	0	2	6	0	2	4	0	2	0	11	2	0	0	0	0	0	0	0	6	0	0	0	5	0	0	0	0	0
Uniq_5819	cssDNA	Viruses,Phixviricota,Malgrandaviricetes,Petitvirales,Microviridae,,Gokushovirus_WZ-2015a,	6	0	14	0	2	0	10	28	11	0	0	4	0	0	0	0	0	0	0	0	0	0	0	0	0	0	0	0	0	0	0	0	0	0	0	0	0	0	0	0	0	0	0	0	0	0	0
Uniq_4822	cssDNA	Viruses,Phixviricota,Malgrandaviricetes,Petitvirales,Microviridae,,Gokushovirus_WZ-2015a,	0	0	8	2	0	0	0	17	15	3	14	0	0	2	16	0	0	0	0	0	0	0	0	0	0	0	0	0	0	0	0	0	0	0	0	0	0	0	0	0	0	0	0	0	0	0	0
Uniq_8522	cssDNA	Viruses,Phixviricota,Malgrandaviricetes,Petitvirales,Microviridae,,Gokushovirus_WZ-2015a,	2	0	20	0	0	0	0	35	0	4	14	0	0	2	0	0	0	0	0	0	0	0	0	0	0	0	0	0	0	0	0	0	0	0	0	0	0	0	0	0	0	0	0	0	0	0	0
Uniq_8899	cssDNA	Viruses,Phixviricota,Malgrandaviricetes,Petitvirales,Microviridae,,Gokushovirus_WZ-2015a,	0	4	0	2	2	0	14	12	3	0	29	0	0	2	12	0	0	0	0	0	0	0	0	0	0	0	0	0	0	0	0	0	0	0	0	0	0	0	0	0	0	0	0	0	0	0	0
Uniq_4425	cssDNA	Viruses,Phixviricota,Malgrandaviricetes,Petitvirales,Microviridae,,Gokushovirus_WZ-2015a,	6	0	0	4	3	0	5	9	14	13	13	6	0	0	10	0	0	0	0	0	0	0	0	0	0	0	0	0	0	0	0	0	0	0	0	0	0	0	0	0	0	0	0	0	0	0	0
Uniq_5655	cssDNA	Viruses,Phixviricota,Malgrandaviricetes,Petitvirales,Microviridae,,Gokushovirus_WZ-2015a,	2	0	0	0	0	2	2	22	0	2	43	0	0	4	2	0	0	0	0	0	0	0	0	0	0	0	0	0	4	0	0	0	0	0	0	0	0	0	0	0	2	0	0	0	0	0	0
Uniq_8763	cssDNA	Viruses,Phixviricota,Malgrandaviricetes,Petitvirales,Microviridae,,Gokushovirus_WZ-2015a,	2	2	0	0	2	0	0	20	24	0	25	0	0	0	6	0	0	0	0	0	0	0	0	0	0	0	0	0	0	0	0	2	0	0	0	0	0	0	0	0	2	0	0	0	0	0	0
Uniq_8652	cssDNA	Viruses,Phixviricota,Malgrandaviricetes,Petitvirales,Microviridae,,Gokushovirus_WZ-2015a,	2	0	13	2	0	0	0	2	16	2	43	0	0	0	4	0	0	0	0	0	0	0	0	0	0	0	0	0	0	0	0	0	0	0	0	0	0	0	0	0	2	0	0	0	0	0	0
Uniq_8335	cssDNA	Viruses,Phixviricota,Malgrandaviricetes,Petitvirales,Microviridae,,Gokushovirus_WZ-2015a,	0	0	10	2	0	0	8	17	28	0	10	0	0	2	2	0	0	0	0	0	0	0	0	0	0	0	0	0	0	0	0	0	0	10	0	0	0	0	0	0	0	0	0	0	0	0	0
Uniq_1486	cssDNA	Viruses,Phixviricota,Malgrandaviricetes,Petitvirales,Microviridae,,Gokushovirus_WZ-2015a,	10	0	12	0	5	0	6	13	23	14	2	0	0	9	0	0	0	0	0	0	0	0	0	0	0	0	0	0	0	0	0	0	0	0	0	0	0	0	0	0	0	0	0	0	0	0	0
Uniq_6886	cssDNA	Viruses,Phixviricota,Malgrandaviricetes,Petitvirales,Microviridae,,Gokushovirus_WZ-2015a,	3	0	0	4	6	4	5	12	9	6	16	0	0	2	3	0	0	0	0	0	0	0	0	0	0	0	0	0	0	0	0	0	2	14	0	2	0	0	0	0	4	0	0	0	0	0	0
Uniq_780	cssDNA	Viruses,Phixviricota,Malgrandaviricetes,Petitvirales,Microviridae,,Gokushovirus_WZ-2015a,	6	3	0	0	0	0	0	13	14	8	23	0	0	5	24	0	0	0	0	0	0	0	0	0	0	0	0	0	0	0	0	0	0	0	0	0	0	0	0	0	0	0	0	0	0	0	0
Uniq_1509	cssDNA	Viruses,Phixviricota,Malgrandaviricetes,Petitvirales,Microviridae,,Gokushovirus_WZ-2015a,	0	0	4	0	2	0	2	0	0	2	9	0	0	3	0	0	0	0	0	0	0	0	0	0	0	0	0	0	0	0	0	0	0	0	0	0	0	0	0	4	72	0	0	0	0	0	0
Uniq_1103	cssDNA	Viruses,Phixviricota,Malgrandaviricetes,Petitvirales,Microviridae,,Gokushovirus_WZ-2015a,	2	0	0	0	6	0	2	0	0	12	74	2	0	3	0	0	0	0	0	0	0	0	0	0	0	0	0	0	0	0	0	0	0	0	0	0	0	0	0	0	0	0	0	0	0	0	0
Uniq_6716	cssDNA	Viruses,Phixviricota,Malgrandaviricetes,Petitvirales,Microviridae,,Gokushovirus_WZ-2015a,	0	0	0	0	0	0	0	66	13	6	14	0	0	0	0	0	0	0	0	0	0	0	0	0	0	0	0	0	0	0	0	0	0	0	0	0	0	0	0	2	0	0	0	0	0	0	0
Uniq_1460	cssDNA	Viruses,Phixviricota,Malgrandaviricetes,Petitvirales,Microviridae,,Gokushovirus_WZ-2015a,	0	0	102	0	0	0	0	0	0	0	0	0	0	0	0	0	0	0	0	0	0	0	0	0	0	0	0	0	0	0	0	0	0	0	0	0	0	0	0	0	0	0	0	0	0	0	0
Uniq_2474	cssDNA	Viruses,Phixviricota,Malgrandaviricetes,Petitvirales,Microviridae,,Gokushovirus_WZ-2015a,	13	0	0	2	0	2	0	9	2	7	6	0	0	4	8	0	0	0	0	0	0	0	0	0	0	0	0	0	0	0	7	0	12	8	0	0	0	0	0	0	0	0	4	12	6	0	0
Uniq_4978	cssDNA	Viruses,Phixviricota,Malgrandaviricetes,Petitvirales,Microviridae,,Gokushovirus_WZ-2015a,	5	2	0	4	0	0	0	44	10	14	4	0	0	11	0	0	0	0	0	0	0	0	0	0	0	0	0	0	0	0	0	0	0	8	0	0	0	0	0	0	0	0	0	0	0	0	0
Uniq_199819	cssDNA	Viruses,Phixviricota,Malgrandaviricetes,Petitvirales,Microviridae,,Gokushovirus_WZ-2015a,	11	0	42	0	4	0	0	32	10	2	0	0	0	2	3	0	0	0	0	0	0	0	0	0	0	0	0	0	0	0	0	0	0	0	0	0	0	0	0	0	0	0	0	0	0	0	0
Uniq_729	cssDNA	Viruses,Phixviricota,Malgrandaviricetes,Petitvirales,Microviridae,,Gokushovirus_WZ-2015a,	6	0	17	0	0	0	0	39	10	6	12	0	0	12	2	0	0	0	0	0	0	0	0	0	0	0	0	0	0	0	0	0	0	0	0	0	0	0	0	0	5	0	0	0	0	0	0
Uniq_5367	cssDNA	Viruses,Phixviricota,Malgrandaviricetes,Petitvirales,Microviridae,,Gokushovirus_WZ-2015a,	8	4	9	0	0	0	5	19	29	10	26	2	0	0	0	0	0	0	0	0	0	0	0	0	0	0	0	0	0	0	0	0	0	0	0	0	0	0	0	0	0	0	0	0	0	0	0
Uniq_8042	cssDNA	Viruses,Phixviricota,Malgrandaviricetes,Petitvirales,Microviridae,,Gokushovirus_WZ-2015a,	4	0	4	0	0	0	0	55	28	2	12	0	0	5	4	0	0	0	0	0	0	0	0	0	0	0	0	0	0	0	0	0	0	0	0	0	0	0	0	0	0	0	0	0	0	0	0
Uniq_8752	cssDNA	Viruses,Phixviricota,Malgrandaviricetes,Petitvirales,Microviridae,,Gokushovirus_WZ-2015a,	6	0	13	0	0	0	0	30	30	0	30	2	0	0	5	0	0	0	0	0	0	0	0	0	0	0	0	0	0	0	0	0	0	0	0	0	0	0	0	0	0	0	0	0	0	0	0
Uniq_7788	cssDNA	Viruses,Phixviricota,Malgrandaviricetes,Petitvirales,Microviridae,,Gokushovirus_WZ-2015a,	2	0	0	0	2	0	0	50	43	0	8	0	0	2	4	0	0	0	0	0	0	0	0	0	0	0	0	0	0	0	0	0	0	0	0	0	0	0	0	0	7	0	0	0	0	0	0
Uniq_6319	cssDNA	Viruses,Phixviricota,Malgrandaviricetes,Petitvirales,Microviridae,,Gokushovirus_WZ-2015a,	4	0	2	9	0	0	2	52	27	0	14	0	0	6	2	0	0	0	0	0	0	0	0	0	0	0	0	0	0	0	0	0	0	2	0	0	0	0	0	0	0	0	0	0	0	0	0
Uniq_6730	cssDNA	Viruses,Phixviricota,Malgrandaviricetes,Petitvirales,Microviridae,,Gokushovirus_WZ-2015a,	0	2	16	2	0	0	2	38	32	4	14	0	0	0	2	0	0	0	0	0	0	0	0	0	0	0	0	0	0	0	0	0	0	2	0	0	0	0	0	0	4	2	0	0	0	0	0
Uniq_2480	cssDNA	Viruses,Phixviricota,Malgrandaviricetes,Petitvirales,Microviridae,,Gokushovirus_WZ-2015a,	0	0	0	0	10	0	7	62	33	2	8	0	0	0	0	0	0	0	0	0	0	0	0	0	0	0	0	0	0	0	0	0	0	2	0	0	0	0	0	0	0	0	0	0	0	0	0
Uniq_7491	cssDNA	Viruses,Phixviricota,Malgrandaviricetes,Petitvirales,Microviridae,,Gokushovirus_WZ-2015a,	14	0	14	3	0	0	2	11	27	0	53	0	0	0	3	0	0	0	0	0	0	0	0	0	0	0	0	0	0	0	0	0	0	2	0	0	0	0	0	0	2	0	0	0	0	0	0
Uniq_4063	cssDNA	Viruses,Phixviricota,Malgrandaviricetes,Petitvirales,Microviridae,,Gokushovirus_WZ-2015a,	0	0	0	0	0	0	0	0	0	0	0	0	0	0	0	0	0	0	0	0	0	0	0	0	0	0	0	0	0	0	0	0	0	0	0	0	0	0	0	0	132	0	0	0	0	0	0
Uniq_3019	cssDNA	Viruses,Phixviricota,Malgrandaviricetes,Petitvirales,Microviridae,,Gokushovirus_WZ-2015a,	8	0	0	6	0	0	16	32	0	14	44	0	0	6	4	0	0	0	0	0	0	0	0	0	0	0	0	0	0	0	0	0	0	0	0	0	0	0	0	0	3	0	0	0	0	0	0
Uniq_5980	cssDNA	Viruses,Phixviricota,Malgrandaviricetes,Petitvirales,Microviridae,,Gokushovirus_WZ-2015a,	4	0	4	5	3	0	0	15	17	9	14	0	0	4	0	0	0	0	0	0	0	0	0	0	0	0	0	0	0	0	0	0	0	47	0	8	0	2	0	0	0	0	0	0	0	2	0
Uniq_6788	cssDNA	Viruses,Phixviricota,Malgrandaviricetes,Petitvirales,Microviridae,,Gokushovirus_WZ-2015a,	5	0	32	0	6	0	2	32	12	10	12	0	0	8	6	0	0	0	0	0	0	0	0	0	0	0	0	0	0	0	0	0	0	0	0	0	0	0	0	0	14	0	0	0	0	0	0
Uniq_62539	cssDNA	Viruses,Phixviricota,Malgrandaviricetes,Petitvirales,Microviridae,,Gokushovirus_WZ-2015a,	13	6	2	4	11	2	0	3	9	24	54	6	0	0	11	0	0	0	0	0	0	0	0	0	0	0	0	0	0	0	0	0	0	0	0	0	0	0	0	0	0	0	0	0	0	0	0
Uniq_7268	cssDNA	Viruses,Phixviricota,Malgrandaviricetes,Petitvirales,Microviridae,,Gokushovirus_WZ-2015a,	0	0	0	0	0	0	2	73	29	17	14	0	0	0	0	0	0	0	0	0	0	0	0	0	0	0	0	0	0	0	0	0	0	0	0	0	0	0	0	0	9	0	0	0	0	0	0
Uniq_2549	cssDNA	Viruses,Phixviricota,Malgrandaviricetes,Petitvirales,Microviridae,,Gokushovirus_WZ-2015a,	5	4	0	7	0	3	5	0	20	4	24	0	0	6	2	0	0	0	0	0	2	0	0	0	0	0	0	0	0	0	2	0	0	21	0	4	0	0	0	2	7	14	0	15	0	0	0
Uniq_739	cssDNA	Viruses,Phixviricota,Malgrandaviricetes,Petitvirales,Microviridae,,Gokushovirus_WZ-2015a,	4	2	0	0	0	0	6	31	66	0	18	0	0	10	4	0	0	0	0	0	0	0	2	0	0	0	0	0	0	0	0	6	0	2	0	0	0	0	0	0	0	4	0	0	0	0	0
Uniq_7142	cssDNA	Viruses,Phixviricota,Malgrandaviricetes,Petitvirales,Microviridae,,Gokushovirus_WZ-2015a,	2	8	0	2	0	0	0	6	62	5	13	0	0	2	13	0	0	0	0	0	0	0	0	0	0	0	0	0	0	0	0	0	0	0	0	0	0	0	0	0	42	0	0	0	0	0	0
Uniq_6698	cssDNA	Viruses,Phixviricota,Malgrandaviricetes,Petitvirales,Microviridae,,Gokushovirus_WZ-2015a,	3	8	0	0	0	0	2	21	15	0	38	0	0	3	0	0	0	0	0	0	0	0	0	0	0	0	0	0	0	0	55	0	0	0	0	0	0	0	0	0	2	12	0	0	0	0	0
Uniq_1183	cssDNA	Viruses,Phixviricota,Malgrandaviricetes,Petitvirales,Microviridae,,Gokushovirus_WZ-2015a,	0	2	0	2	6	0	0	38	79	19	0	0	0	8	6	0	0	0	0	0	0	0	0	0	0	0	0	0	0	0	0	0	0	0	0	0	0	0	0	0	0	0	0	0	0	0	0
Uniq_5635	cssDNA	Viruses,Phixviricota,Malgrandaviricetes,Petitvirales,Microviridae,,Gokushovirus_WZ-2015a,	4	0	42	4	0	0	2	10	6	0	9	0	0	0	0	0	0	0	0	0	0	0	0	0	0	0	0	0	0	0	0	0	0	0	0	0	0	0	0	0	90	0	0	0	0	0	0
Uniq_2500	cssDNA	Viruses,Phixviricota,Malgrandaviricetes,Petitvirales,Microviridae,,Gokushovirus_WZ-2015a,	0	7	10	5	2	3	5	31	29	2	9	11	0	2	3	0	0	0	0	0	0	0	0	0	0	0	0	0	0	0	2	0	0	15	0	0	0	0	0	0	0	0	6	23	4	0	0
Uniq_1828	cssDNA	Viruses,Phixviricota,Malgrandaviricetes,Petitvirales,Microviridae,,Gokushovirus_WZ-2015a,	2	0	2	7	0	2	2	16	35	10	90	0	0	3	3	0	0	0	0	0	0	0	0	0	0	0	0	0	0	0	0	0	0	0	0	0	0	0	0	0	2	0	0	0	0	0	0
Uniq_6282	cssDNA	Viruses,Phixviricota,Malgrandaviricetes,Petitvirales,Microviridae,,Gokushovirus_WZ-2015a,	2	0	30	2	2	0	8	28	14	10	42	0	0	26	6	0	0	0	0	0	0	0	0	0	0	0	0	0	0	0	0	0	0	0	0	0	0	0	0	0	7	0	0	0	0	0	0
Uniq_8646	cssDNA	Viruses,Phixviricota,Malgrandaviricetes,Petitvirales,Microviridae,,Gokushovirus_WZ-2015a,	8	2	30	0	2	0	2	13	25	15	12	0	0	4	6	0	0	0	0	0	0	0	0	0	0	0	0	0	0	0	21	18	0	0	2	0	0	0	0	0	6	3	8	2	0	0	0
Uniq_3729	cssDNA	Viruses,Phixviricota,Malgrandaviricetes,Petitvirales,Microviridae,,Gokushovirus_WZ-2015a,	4	0	2	5	3	0	21	28	14	2	2	0	0	10	14	0	0	0	0	0	0	0	0	0	0	0	0	0	0	0	0	8	34	0	0	24	0	0	0	0	0	6	2	0	2	0	0
Uniq_6178	cssDNA	Viruses,Phixviricota,Malgrandaviricetes,Petitvirales,Microviridae,,Gokushovirus_WZ-2015a,	4	2	3	6	0	0	21	32	24	16	44	0	0	22	12	0	0	0	0	0	0	0	0	0	0	0	0	0	0	0	0	0	0	0	0	0	0	0	0	0	0	0	0	0	0	0	0
Uniq_963	cssDNA	Viruses,Phixviricota,Malgrandaviricetes,Petitvirales,Microviridae,,Gokushovirus_WZ-2015a,	11	2	4	0	0	6	4	4	42	14	94	4	0	7	0	0	0	0	0	0	0	0	0	0	0	0	0	0	0	0	0	0	0	0	0	0	0	0	0	0	0	0	0	0	0	0	0
Uniq_2517	cssDNA	Viruses,Phixviricota,Malgrandaviricetes,Petitvirales,Microviridae,,Gokushovirus_WZ-2015a,	0	2	0	18	2	2	8	18	55	3	16	2	0	0	2	0	0	0	0	0	0	0	0	0	0	0	0	0	0	0	0	0	0	65	0	0	0	0	0	0	0	0	0	0	0	0	0
Uniq_7560	cssDNA	Viruses,Phixviricota,Malgrandaviricetes,Petitvirales,Microviridae,,Gokushovirus_WZ-2015a,	0	0	0	0	0	0	0	0	0	0	0	0	0	0	0	0	0	0	0	0	0	0	0	0	0	0	0	0	0	0	0	0	0	0	0	0	0	0	0	4	184	6	0	0	0	0	0
Uniq_8500	cssDNA	Viruses,Phixviricota,Malgrandaviricetes,Petitvirales,Microviridae,,Gokushovirus_WZ-2015a,	25	4	32	14	6	4	2	23	24	18	34	0	0	4	4	0	0	0	0	0	0	0	0	0	0	0	0	0	0	0	0	0	0	0	0	0	0	0	0	0	0	0	0	0	0	0	0
Uniq_8337	cssDNA	Viruses,Phixviricota,Malgrandaviricetes,Petitvirales,Microviridae,,Gokushovirus_WZ-2015a,	0	0	109	5	0	0	0	2	24	0	43	2	0	0	6	0	0	0	0	0	0	0	0	0	0	0	0	0	0	0	0	0	2	2	0	0	0	0	0	0	0	0	0	0	0	0	0
Uniq_4541	cssDNA	Viruses,Phixviricota,Malgrandaviricetes,Petitvirales,Microviridae,,Gokushovirus_WZ-2015a,	2	0	0	0	0	0	0	56	49	2	20	2	0	4	6	0	0	0	0	0	0	0	0	0	0	0	0	0	0	0	0	0	0	0	0	0	0	0	0	0	70	0	0	0	0	0	0
Uniq_4977	cssDNA	Viruses,Phixviricota,Malgrandaviricetes,Petitvirales,Microviridae,,Gokushovirus_WZ-2015a,	4	8	10	0	0	4	9	81	17	20	53	0	0	0	5	0	0	0	0	0	0	0	0	0	0	0	0	0	0	0	0	0	0	0	0	0	0	0	0	0	0	0	0	0	0	0	0
Uniq_5427	cssDNA	Viruses,Phixviricota,Malgrandaviricetes,Petitvirales,Microviridae,,Gokushovirus_WZ-2015a,	6	0	25	17	7	0	6	19	51	14	39	7	0	17	3	0	0	0	0	0	0	0	0	0	0	0	0	0	0	0	0	0	0	0	0	0	0	0	0	0	2	0	0	0	0	0	0
Uniq_6431	cssDNA	Viruses,Phixviricota,Malgrandaviricetes,Petitvirales,Microviridae,,Gokushovirus_WZ-2015a,	4	5	4	0	0	0	3	95	64	10	22	0	0	5	0	0	0	0	0	0	0	0	0	0	0	0	0	0	0	0	0	0	0	0	0	0	0	0	0	0	4	0	0	0	0	0	0
Uniq_7762	cssDNA	Viruses,Phixviricota,Malgrandaviricetes,Petitvirales,Microviridae,,Gokushovirus_WZ-2015a,	22	0	0	0	0	10	13	94	32	6	26	0	0	0	7	0	0	0	0	0	0	0	0	0	0	0	0	0	0	0	0	0	0	4	0	0	0	0	0	0	2	0	0	0	0	0	0
Uniq_4901	cssDNA	Viruses,Phixviricota,Malgrandaviricetes,Petitvirales,Microviridae,,Gokushovirus_WZ-2015a,	0	4	7	5	4	0	7	70	47	21	28	0	0	3	9	0	0	0	0	0	0	0	0	0	0	0	0	0	0	0	0	0	0	0	0	0	0	0	0	0	9	2	0	2	0	0	0
Uniq_8554	cssDNA	Viruses,Phixviricota,Malgrandaviricetes,Petitvirales,Microviridae,,Gokushovirus_WZ-2015a,	5	11	13	7	8	2	2	30	38	9	24	6	2	14	6	0	0	0	0	0	0	0	0	0	0	0	0	0	0	0	0	0	0	0	0	0	0	0	0	0	41	2	0	0	0	0	0
Uniq_5316	cssDNA	Viruses,Phixviricota,Malgrandaviricetes,Petitvirales,Microviridae,,Gokushovirus_WZ-2015a,	2	0	41	6	0	0	8	39	32	8	35	0	0	10	0	0	0	0	0	0	0	0	0	0	0	0	0	0	0	0	0	0	0	0	0	0	0	0	0	0	42	0	0	0	0	0	0
Uniq_6483	cssDNA	Viruses,Phixviricota,Malgrandaviricetes,Petitvirales,Microviridae,,Gokushovirus_WZ-2015a,	6	12	6	4	2	2	12	51	80	6	41	2	0	10	5	0	0	0	0	0	0	0	0	0	0	0	0	0	0	0	0	0	0	0	0	0	0	0	0	0	7	0	0	0	0	0	0
Uniq_8577	cssDNA	Viruses,Phixviricota,Malgrandaviricetes,Petitvirales,Microviridae,,Gokushovirus_WZ-2015a,	0	6	54	6	0	0	6	55	49	12	55	0	0	0	3	0	0	0	0	0	0	0	0	0	0	0	0	0	0	0	0	0	0	0	0	2	0	0	0	0	0	0	0	0	0	0	0
Uniq_5194	cssDNA	Viruses,Phixviricota,Malgrandaviricetes,Petitvirales,Microviridae,,Gokushovirus_WZ-2015a,	7	2	0	6	0	0	4	112	28	5	81	0	0	5	2	0	0	0	0	0	0	0	0	0	0	0	0	0	0	0	0	0	0	0	0	0	0	0	0	0	0	0	0	0	0	0	0
Uniq_2429	cssDNA	Viruses,Phixviricota,Malgrandaviricetes,Petitvirales,Microviridae,,Gokushovirus_WZ-2015a,	11	0	27	0	2	2	18	40	68	10	46	2	0	14	9	0	0	0	0	0	0	0	0	0	0	0	0	0	0	0	0	7	0	0	0	0	0	0	0	0	0	0	0	0	0	0	0
Uniq_1572	cssDNA	Viruses,Phixviricota,Malgrandaviricetes,Petitvirales,Microviridae,,Gokushovirus_WZ-2015a,	26	6	31	3	4	0	10	67	57	19	27	2	0	16	16	0	0	0	0	0	0	0	0	0	0	0	0	0	0	0	0	0	0	0	0	0	0	0	0	0	0	0	4	0	0	0	0
Uniq_8737	cssDNA	Viruses,Phixviricota,Malgrandaviricetes,Petitvirales,Microviridae,,Gokushovirus_WZ-2015a,	2	0	18	14	8	0	17	30	42	40	101	0	0	0	5	0	0	0	0	0	0	0	0	0	0	0	0	0	0	0	2	16	0	0	0	0	0	0	0	0	2	0	0	0	0	0	0
Uniq_8748	cssDNA	Viruses,Phixviricota,Malgrandaviricetes,Petitvirales,Microviridae,,Gokushovirus_WZ-2015a,	52	14	20	15	8	17	11	12	37	10	72	0	0	10	8	0	0	0	0	0	0	0	0	0	0	0	0	0	0	0	0	0	0	2	0	0	0	0	0	0	0	16	0	0	0	0	0
Uniq_8052	cssDNA	Viruses,Phixviricota,Malgrandaviricetes,Petitvirales,Microviridae,,Gokushovirus_WZ-2015a,	7	0	128	2	15	0	5	49	32	12	22	4	0	6	4	0	0	0	0	0	0	0	0	0	0	0	0	0	0	0	0	0	0	0	0	0	0	0	0	0	24	0	0	0	0	0	0
Uniq_6385	cssDNA	Viruses,Phixviricota,Malgrandaviricetes,Petitvirales,Microviridae,,Gokushovirus_WZ-2015a,	0	0	6	0	0	0	0	22	22	0	12	2	0	6	0	0	0	0	0	0	0	0	0	0	0	0	0	0	0	0	0	0	0	2	0	0	0	0	0	0	236	4	0	0	0	0	0
Uniq_4016	cssDNA	Viruses,Phixviricota,Malgrandaviricetes,Petitvirales,Microviridae,,Gokushovirus_WZ-2015a,	3	0	115	8	0	3	0	34	66	9	44	6	0	14	4	0	0	0	0	0	0	0	2	0	0	0	0	0	0	0	2	0	0	0	0	0	0	0	0	0	0	0	0	0	4	0	0
Uniq_6891	cssDNA	Viruses,Phixviricota,Malgrandaviricetes,Petitvirales,Microviridae,,Gokushovirus_WZ-2015a,	23	6	38	9	0	2	15	68	53	8	76	5	0	21	2	0	0	0	0	0	0	0	0	0	0	0	0	0	0	0	0	0	0	2	0	0	0	0	0	0	0	0	0	0	0	0	0
Uniq_8643	cssDNA	Viruses,Phixviricota,Malgrandaviricetes,Petitvirales,Microviridae,,Gokushovirus_WZ-2015a,	16	10	0	6	0	4	5	55	95	9	88	0	0	0	0	0	0	0	0	0	0	0	0	0	0	0	0	0	0	0	45	0	0	0	0	0	0	0	0	0	2	0	0	0	0	0	0
Uniq_9246	cssDNA	Viruses,Phixviricota,Malgrandaviricetes,Petitvirales,Microviridae,,Gokushovirus_WZ-2015a,	30	0	25	16	3	0	9	18	65	8	111	4	0	10	14	0	0	0	0	0	0	0	0	0	0	0	0	0	0	0	0	0	0	0	0	0	2	0	0	0	0	24	0	0	0	0	0
Uniq_8576	cssDNA	Viruses,Phixviricota,Malgrandaviricetes,Petitvirales,Microviridae,,Gokushovirus_WZ-2015a,	21	0	27	7	9	0	9	68	52	29	82	15	0	11	0	0	0	0	0	0	0	0	0	0	0	0	0	0	0	0	0	0	2	9	0	0	0	0	0	0	0	0	0	0	0	0	0
Uniq_8309	cssDNA	Viruses,Phixviricota,Malgrandaviricetes,Petitvirales,Microviridae,,Gokushovirus_WZ-2015a,	2	0	0	0	0	0	0	8	3	2	0	0	0	0	0	0	0	0	0	0	0	0	0	0	0	0	0	0	0	0	0	0	0	0	0	0	0	0	0	2	320	2	0	0	0	2	0
Uniq_8667	cssDNA	Viruses,Phixviricota,Malgrandaviricetes,Petitvirales,Microviridae,,Gokushovirus_WZ-2015a,	21	14	68	14	2	0	5	50	65	18	67	5	2	16	6	0	0	0	0	0	0	0	0	0	0	0	0	0	0	0	0	0	0	0	0	0	0	0	0	0	4	0	0	0	0	0	0
Uniq_2290	cssDNA	Viruses,Phixviricota,Malgrandaviricetes,Petitvirales,Microviridae,,Gokushovirus_WZ-2015a,	21	4	24	19	0	0	10	64	66	21	49	2	0	29	35	0	0	0	0	0	0	0	0	0	0	0	0	0	0	0	0	0	0	0	0	0	0	0	6	0	8	0	0	0	0	0	0
Uniq_5609	cssDNA	Viruses,Phixviricota,Malgrandaviricetes,Petitvirales,Microviridae,,Gokushovirus_WZ-2015a,	13	18	16	14	8	2	16	64	56	14	135	3	0	2	3	0	0	0	0	0	0	0	0	0	0	0	0	0	0	0	0	0	0	0	0	0	0	0	0	0	0	0	0	0	0	0	0
Uniq_8263	cssDNA	Viruses,Phixviricota,Malgrandaviricetes,Petitvirales,Microviridae,,Gokushovirus_WZ-2015a,	26	6	71	27	20	20	4	4	5	67	76	2	2	8	14	0	0	0	0	0	0	2	0	0	0	0	0	0	0	0	0	0	8	0	0	0	0	0	0	0	0	0	0	14	6	0	0
Uniq_2786	cssDNA	Viruses,Phixviricota,Malgrandaviricetes,Petitvirales,Microviridae,,Gokushovirus_WZ-2015a,	0	4	43	2	0	0	16	80	49	15	113	2	0	33	30	0	0	0	0	0	0	0	0	0	0	0	0	0	0	0	0	0	0	0	0	0	0	0	0	0	0	0	0	0	0	0	0
Uniq_5136	cssDNA	Viruses,Phixviricota,Malgrandaviricetes,Petitvirales,Microviridae,,Gokushovirus_WZ-2015a,	33	20	14	12	0	0	18	75	129	17	55	0	0	8	6	0	0	0	0	0	0	0	0	0	0	0	0	0	0	0	0	0	0	0	0	0	0	0	0	0	21	0	0	0	0	0	0
Uniq_2153	cssDNA	Viruses,Phixviricota,Malgrandaviricetes,Petitvirales,Microviridae,,Gokushovirus_WZ-2015a,	20	2	0	14	23	2	9	22	200	30	51	0	0	18	4	0	0	0	0	0	0	0	0	0	0	0	0	0	0	0	11	0	0	0	0	0	0	0	0	0	0	6	0	0	0	0	0
Uniq_5802	cssDNA	Viruses,Phixviricota,Malgrandaviricetes,Petitvirales,Microviridae,,Gokushovirus_WZ-2015a,	26	10	0	12	7	0	3	121	34	18	88	4	0	26	45	0	0	0	0	0	0	0	0	0	2	0	0	0	2	0	0	0	10	2	0	0	0	0	0	0	0	0	2	7	0	0	0
Uniq_118	cssDNA	Viruses,Phixviricota,Malgrandaviricetes,Petitvirales,Microviridae,,Gokushovirus_WZ-2015a,	20	4	71	16	8	0	30	123	87	14	12	0	0	17	13	0	0	0	0	0	0	0	0	0	0	0	0	0	0	0	0	0	0	0	0	0	0	0	0	0	5	0	0	0	0	0	0
Uniq_6275	cssDNA	Viruses,Phixviricota,Malgrandaviricetes,Petitvirales,Microviridae,,Gokushovirus_WZ-2015a,	35	0	35	7	0	2	4	7	33	10	11	0	0	6	6	0	0	0	0	0	0	0	0	0	0	0	0	0	0	0	44	26	7	0	0	0	2	0	10	0	9	0	67	40	76	0	0
Uniq_6272	cssDNA	Viruses,Phixviricota,Malgrandaviricetes,Petitvirales,Microviridae,,Gokushovirus_WZ-2015a,	29	0	11	11	21	0	52	94	129	16	71	0	0	9	0	0	0	0	0	0	0	0	0	2	0	0	0	0	0	0	4	0	0	0	0	2	0	0	0	0	0	0	0	0	0	0	0
Uniq_9278	cssDNA	Viruses,Phixviricota,Malgrandaviricetes,Petitvirales,Microviridae,,Gokushovirus_WZ-2015a,	10	0	0	2	0	0	6	264	156	0	4	0	0	14	0	0	0	0	0	0	0	0	0	0	0	0	0	0	0	0	0	0	0	0	0	0	0	0	0	0	0	0	0	0	0	0	0
Uniq_9247	cssDNA	Viruses,Phixviricota,Malgrandaviricetes,Petitvirales,Microviridae,,Gokushovirus_WZ-2015a,	2	0	39	8	2	0	10	59	126	16	44	2	0	75	76	0	0	0	0	0	0	0	0	0	0	0	0	0	0	0	0	0	0	0	0	0	0	0	0	0	0	0	0	0	0	0	0
Uniq_7873	cssDNA	Viruses,Phixviricota,Malgrandaviricetes,Petitvirales,Microviridae,,Gokushovirus_WZ-2015a,	0	0	0	0	6	2	24	78	185	12	143	2	0	0	8	0	0	0	0	0	0	0	0	0	0	0	0	0	0	0	0	0	0	0	0	0	0	0	0	0	0	0	0	0	0	0	0
Uniq_8966	cssDNA	Viruses,Phixviricota,Malgrandaviricetes,Petitvirales,Microviridae,,Gokushovirus_WZ-2015a,	8	6	39	5	2	6	14	42	80	28	217	2	0	0	2	0	0	0	0	0	0	0	0	0	0	0	0	0	2	0	22	0	0	0	0	0	0	0	0	0	2	0	0	0	0	0	0
Uniq_3906	cssDNA	Viruses,Phixviricota,Malgrandaviricetes,Petitvirales,Microviridae,,Gokushovirus_WZ-2015a,	16	0	57	12	4	0	2	85	135	32	105	0	0	17	13	0	0	0	0	0	0	0	0	0	0	0	0	0	0	0	0	0	0	0	0	0	0	0	0	0	0	0	0	0	2	0	0
Uniq_8405	cssDNA	Viruses,Phixviricota,Malgrandaviricetes,Petitvirales,Microviridae,,Gokushovirus_WZ-2015a,	17	4	12	9	14	5	8	132	157	35	57	0	0	14	8	0	0	0	0	0	0	0	0	0	0	0	0	0	0	0	0	0	0	0	0	0	0	0	0	0	10	0	0	0	0	0	0
Uniq_6245	cssDNA	Viruses,Phixviricota,Malgrandaviricetes,Petitvirales,Microviridae,,Gokushovirus_WZ-2015a,	13	5	50	11	7	7	16	60	154	31	91	9	0	20	10	0	0	0	0	0	0	0	0	0	0	0	0	0	0	0	0	0	0	0	0	0	0	0	0	0	0	0	0	0	0	0	0
Uniq_7507	cssDNA	Viruses,Phixviricota,Malgrandaviricetes,Petitvirales,Microviridae,,Gokushovirus_WZ-2015a,	34	0	0	30	0	4	26	153	109	10	76	2	0	32	6	0	0	0	0	0	0	0	0	0	0	0	0	2	0	0	0	0	0	0	0	0	0	0	0	0	0	0	0	2	0	0	0
Uniq_5261	cssDNA	Viruses,Phixviricota,Malgrandaviricetes,Petitvirales,Microviridae,,Gokushovirus_WZ-2015a,	15	3	8	17	4	0	12	72	93	9	64	4	0	10	5	0	0	0	0	0	0	0	0	0	0	0	0	0	0	0	4	0	2	137	0	10	0	0	0	0	0	0	0	0	19	0	0
Uniq_6654	cssDNA	Viruses,Phixviricota,Malgrandaviricetes,Petitvirales,Microviridae,,Gokushovirus_WZ-2015a,	31	8	71	27	19	0	16	31	60	50	109	4	0	32	36	0	0	0	0	0	0	0	0	0	0	0	0	0	0	0	0	0	0	0	0	0	0	0	0	0	3	0	0	0	0	0	0
Uniq_8563	cssDNA	Viruses,Phixviricota,Malgrandaviricetes,Petitvirales,Microviridae,,Gokushovirus_WZ-2015a,	26	4	4	8	5	0	32	147	165	23	71	0	0	6	6	0	0	0	0	0	0	0	0	0	0	0	0	0	0	0	0	0	0	0	0	0	0	0	0	0	32	0	0	0	0	0	0
Uniq_6449	cssDNA	Viruses,Phixviricota,Malgrandaviricetes,Petitvirales,Microviridae,,Gokushovirus_WZ-2015a,	24	9	99	5	0	7	8	116	83	42	119	0	0	14	4	0	0	0	0	0	0	0	0	0	0	0	0	0	0	0	0	0	0	2	0	0	0	0	0	0	0	0	0	0	0	0	0
Uniq_5518	cssDNA	Viruses,Phixviricota,Malgrandaviricetes,Petitvirales,Microviridae,,Gokushovirus_WZ-2015a,	72	4	27	34	27	15	10	34	38	26	127	2	0	23	61	0	0	0	0	0	0	0	0	0	0	0	0	0	0	0	0	0	0	0	0	0	0	0	0	0	43	9	0	0	0	0	0
Uniq_109188	cssDNA	Viruses,Phixviricota,Malgrandaviricetes,Petitvirales,Microviridae,,Gokushovirus_WZ-2015a,	10	4	7	16	4	0	16	17	44	13	17	2	0	18	7	0	0	0	0	0	0	0	0	0	0	2	0	0	0	0	19	3	11	275	0	3	0	0	0	0	40	6	0	9	7	4	2
Uniq_1172	cssDNA	Viruses,Phixviricota,Malgrandaviricetes,Petitvirales,Microviridae,,Gokushovirus_WZ-2015a,	5	9	18	7	4	0	14	131	98	17	92	0	0	24	6	0	0	0	0	0	0	0	0	0	0	0	0	0	0	0	0	0	0	75	0	0	0	0	0	2	39	20	0	0	0	0	0
Uniq_34653	cssDNA	Viruses,Phixviricota,Malgrandaviricetes,Petitvirales,Microviridae,,Gokushovirus_WZ-2015a,	22	10	28	24	4	0	18	103	144	47	145	5	0	16	6	0	0	0	0	0	0	0	0	0	0	0	0	0	0	0	5	0	0	0	4	0	0	2	0	0	0	5	0	0	0	0	0
Uniq_6382	cssDNA	Viruses,Phixviricota,Malgrandaviricetes,Petitvirales,Microviridae,,Gokushovirus_WZ-2015a,	17	2	45	20	8	0	27	86	180	12	119	0	0	23	50	0	0	0	0	0	0	2	0	0	0	0	0	0	0	0	10	0	0	0	0	0	0	0	0	0	0	0	0	4	0	0	0
Uniq_776	cssDNA	Viruses,Phixviricota,Malgrandaviricetes,Petitvirales,Microviridae,,Gokushovirus_WZ-2015a,	23	18	25	20	14	0	3	86	92	59	197	0	0	41	28	0	0	2	0	0	0	0	0	0	0	0	0	0	0	0	0	0	0	0	0	6	0	0	0	0	0	2	0	0	0	0	0
Uniq_2956	cssDNA	Viruses,Phixviricota,Malgrandaviricetes,Petitvirales,Microviridae,,Gokushovirus_WZ-2015a,	0	4	230	13	6	0	14	133	111	14	64	0	0	12	5	0	0	0	0	0	0	0	0	0	0	0	0	0	0	0	22	0	0	0	0	0	0	0	0	0	2	0	0	0	0	0	0
Uniq_5922	cssDNA	Viruses,Phixviricota,Malgrandaviricetes,Petitvirales,Microviridae,,Gokushovirus_WZ-2015a,	35	32	54	14	0	0	37	230	142	26	32	0	2	19	14	0	0	0	0	0	0	0	0	0	0	0	0	0	0	0	0	0	2	2	0	0	0	0	0	0	2	0	0	0	0	0	0
Uniq_4947	cssDNA	Viruses,Phixviricota,Malgrandaviricetes,Petitvirales,Microviridae,,Gokushovirus_WZ-2015a,	22	2	81	21	9	10	4	131	113	74	138	0	0	13	22	0	0	0	0	0	0	2	0	0	0	0	0	0	0	0	0	0	0	2	0	0	0	0	0	0	9	0	0	0	0	0	0
Uniq_8261	cssDNA	Viruses,Phixviricota,Malgrandaviricetes,Petitvirales,Microviridae,,Gokushovirus_WZ-2015a,	33	20	77	23	29	3	6	56	65	66	191	7	2	14	35	0	0	0	0	0	0	0	0	0	0	0	0	0	0	0	2	0	0	0	0	0	0	0	0	6	11	8	0	0	0	0	0
Uniq_9253	cssDNA	Viruses,Phixviricota,Malgrandaviricetes,Petitvirales,Microviridae,,Gokushovirus_WZ-2015a,	5	21	41	23	2	0	16	259	101	79	101	0	0	7	0	0	0	0	0	0	0	0	0	0	0	0	0	0	0	0	2	0	0	0	0	0	0	0	2	0	0	0	0	5	0	0	0
Uniq_8729	cssDNA	Viruses,Phixviricota,Malgrandaviricetes,Petitvirales,Microviridae,,Gokushovirus_WZ-2015a,	16	3	3	30	19	0	27	86	42	20	292	13	0	59	51	0	0	0	0	0	0	0	0	0	0	0	0	0	0	0	0	0	0	0	0	0	0	0	0	0	0	0	0	0	0	0	0
Uniq_5459	cssDNA	Viruses,Phixviricota,Malgrandaviricetes,Petitvirales,Microviridae,,Gokushovirus_WZ-2015a,	23	10	5	25	14	2	16	158	209	42	142	4	0	11	2	0	0	0	0	0	0	0	0	0	0	0	0	0	0	0	0	0	0	0	0	0	0	0	0	0	7	0	0	0	0	0	0
Uniq_62454	cssDNA	Viruses,Phixviricota,Malgrandaviricetes,Petitvirales,Microviridae,,Gokushovirus_WZ-2015a,	18	2	44	30	0	0	35	151	182	41	154	0	0	9	12	0	0	0	0	0	0	0	0	0	0	0	0	0	0	0	0	0	0	0	0	0	0	0	0	0	0	0	0	0	0	0	0
Uniq_6958	cssDNA	Viruses,Phixviricota,Malgrandaviricetes,Petitvirales,Microviridae,,Gokushovirus_WZ-2015a,	43	19	29	8	6	0	17	204	171	50	109	0	0	15	10	0	0	0	0	0	0	0	0	0	0	0	0	0	0	0	0	0	0	0	0	0	0	0	0	0	0	0	0	0	0	0	0
Uniq_267945	cssDNA	Viruses,Phixviricota,Malgrandaviricetes,Petitvirales,Microviridae,,Gokushovirus_WZ-2015a,	38	19	41	38	17	13	17	99	98	39	69	2	0	54	50	0	0	0	0	0	0	0	0	0	0	0	0	0	2	0	6	8	14	61	0	2	0	0	0	2	0	0	0	0	3	0	0
Uniq_1092	cssDNA	Viruses,Phixviricota,Malgrandaviricetes,Petitvirales,Microviridae,,Gokushovirus_WZ-2015a,	36	19	72	5	6	2	16	200	163	30	72	5	0	39	15	0	0	0	0	0	0	0	0	0	0	0	0	0	0	0	0	0	0	0	0	0	0	0	0	0	17	0	4	0	0	0	0
Uniq_8074	cssDNA	Viruses,Phixviricota,Malgrandaviricetes,Petitvirales,Microviridae,,Gokushovirus_WZ-2015a,	18	6	122	12	8	0	30	166	149	28	93	0	4	23	30	0	0	0	0	0	0	0	0	0	0	0	0	0	0	0	0	0	0	0	0	0	0	0	0	0	17	0	0	0	0	0	0
Uniq_6302	cssDNA	Viruses,Phixviricota,Malgrandaviricetes,Petitvirales,Microviridae,,Gokushovirus_WZ-2015a,	11	10	16	2	3	0	23	218	188	54	170	6	0	2	18	0	0	0	0	0	0	0	0	0	0	0	0	0	0	0	0	0	0	0	0	0	0	0	0	0	0	0	0	0	0	0	0
Uniq_5265	cssDNA	Viruses,Phixviricota,Malgrandaviricetes,Petitvirales,Microviridae,,Gokushovirus_WZ-2015a,	35	4	29	4	14	0	9	255	138	35	137	4	0	8	21	0	0	0	0	0	0	0	0	0	0	0	0	0	0	0	0	0	0	0	0	0	0	0	0	0	63	0	0	0	0	0	0
Uniq_5587	cssDNA	Viruses,Phixviricota,Malgrandaviricetes,Petitvirales,Microviridae,,Gokushovirus_WZ-2015a,	28	7	3	10	4	4	11	93	47	28	101	0	0	8	6	0	0	0	0	0	0	0	0	0	0	0	0	0	0	0	38	4	11	314	0	6	0	0	0	2	12	21	2	0	0	0	0
Uniq_6507	cssDNA	Viruses,Phixviricota,Malgrandaviricetes,Petitvirales,Microviridae,,Gokushovirus_WZ-2015a,	17	22	47	21	2	6	16	102	103	41	329	14	0	8	8	0	0	0	0	0	0	0	0	0	0	0	0	0	0	0	18	0	2	0	0	0	0	0	0	2	6	0	0	0	0	0	0
Uniq_7909	cssDNA	Viruses,Phixviricota,Malgrandaviricetes,Petitvirales,Microviridae,,Gokushovirus_WZ-2015a,	30	16	16	15	6	0	6	57	83	29	130	9	0	8	0	0	0	0	0	0	0	0	0	0	0	0	0	0	2	0	306	0	0	8	0	0	48	0	0	0	0	0	0	0	0	0	0
Uniq_6672	cssDNA	Viruses,Phixviricota,Malgrandaviricetes,Petitvirales,Microviridae,,Gokushovirus_WZ-2015a,	54	7	70	24	14	0	14	55	56	57	289	5	2	50	86	0	0	0	0	0	0	0	0	0	0	0	0	0	0	0	0	0	0	3	0	0	2	0	0	0	5	0	0	0	0	0	0
Uniq_6180	cssDNA	Viruses,Phixviricota,Malgrandaviricetes,Petitvirales,Microviridae,,Gokushovirus_WZ-2015a,	58	21	66	25	2	0	23	130	147	38	234	14	0	13	17	0	0	0	0	0	0	0	0	0	0	0	0	0	0	0	0	0	0	0	0	0	0	4	0	0	12	0	0	0	0	0	0
Uniq_5602	cssDNA	Viruses,Phixviricota,Malgrandaviricetes,Petitvirales,Microviridae,,Gokushovirus_WZ-2015a,	30	29	24	35	5	0	39	217	210	44	113	3	0	31	19	0	0	0	0	0	0	0	0	0	0	0	0	0	0	0	0	0	0	2	0	0	0	0	0	0	6	0	0	0	0	0	0
Uniq_7060	cssDNA	Viruses,Phixviricota,Malgrandaviricetes,Petitvirales,Microviridae,,Gokushovirus_WZ-2015a,	38	7	96	13	11	3	17	159	243	33	124	6	0	20	24	0	0	0	0	0	0	0	0	0	0	0	0	0	0	0	0	4	0	0	0	0	0	0	0	0	8	0	0	4	0	0	0
Uniq_3755	cssDNA	Viruses,Phixviricota,Malgrandaviricetes,Petitvirales,Microviridae,,Gokushovirus_WZ-2015a,	13	13	4	9	11	2	17	154	406	54	76	5	0	13	12	0	0	0	0	0	0	0	0	0	0	0	0	0	0	0	15	0	9	0	0	0	0	2	0	0	0	2	0	0	0	0	0
Uniq_7195	cssDNA	Viruses,Phixviricota,Malgrandaviricetes,Petitvirales,Microviridae,,Gokushovirus_WZ-2015a,	11	0	49	2	0	3	5	332	158	44	121	0	0	12	12	0	0	0	0	0	0	0	0	0	0	0	0	0	0	0	0	2	0	0	0	0	0	0	0	0	68	0	0	0	0	0	0
Uniq_8727	cssDNA	Viruses,Phixviricota,Malgrandaviricetes,Petitvirales,Microviridae,,Gokushovirus_WZ-2015a,	56	7	43	27	0	0	40	73	87	20	307	2	0	115	57	0	0	0	0	0	0	0	0	0	0	0	0	0	0	0	0	0	0	0	0	0	0	0	0	0	0	0	0	0	0	0	0
Uniq_4246	cssDNA	Viruses,Phixviricota,Malgrandaviricetes,Petitvirales,Microviridae,,Gokushovirus_WZ-2015a,	41	12	66	28	20	4	24	148	151	49	239	8	0	31	11	0	0	0	0	0	0	0	0	0	0	0	0	0	0	0	2	0	0	6	0	0	0	0	0	0	0	0	0	0	4	0	0
Uniq_6899	cssDNA	Viruses,Phixviricota,Malgrandaviricetes,Petitvirales,Microviridae,,Gokushovirus_WZ-2015a,	24	0	23	12	8	0	18	204	161	117	178	0	0	16	10	0	0	0	0	0	0	0	0	0	0	0	0	0	0	0	0	0	2	0	0	0	24	0	0	0	0	0	0	51	0	0	0
Uniq_2005	cssDNA	Viruses,Phixviricota,Malgrandaviricetes,Petitvirales,Microviridae,,Gokushovirus_WZ-2015a,	19	4	60	20	10	0	29	237	222	74	96	4	0	52	46	0	0	0	0	0	0	0	0	0	0	0	0	0	0	0	0	0	0	0	0	0	0	0	0	0	0	0	0	0	0	0	0
Uniq_9276	cssDNA	Viruses,Phixviricota,Malgrandaviricetes,Petitvirales,Microviridae,,Gokushovirus_WZ-2015a,	44	14	2	32	12	0	21	71	97	29	421	18	0	4	19	0	0	0	0	0	0	0	0	0	0	0	0	0	0	0	18	2	0	0	0	2	8	2	17	2	4	12	0	39	0	0	0
Uniq_8877	cssDNA	Viruses,Phixviricota,Malgrandaviricetes,Petitvirales,Microviridae,,Gokushovirus_WZ-2015a,	43	19	86	58	21	4	19	97	203	67	190	4	6	19	24	0	0	0	0	0	0	0	0	0	0	0	0	0	0	0	0	2	0	0	0	29	0	0	0	0	2	4	0	2	0	0	0
Uniq_4621	cssDNA	Viruses,Phixviricota,Malgrandaviricetes,Petitvirales,Microviridae,,Gokushovirus_WZ-2015a,	6	2	122	7	13	3	12	206	135	34	215	4	0	57	57	0	0	0	0	0	0	0	0	0	0	0	0	0	0	0	0	0	0	14	0	0	0	0	0	5	22	0	0	0	0	0	0
Uniq_1543	cssDNA	Viruses,Phixviricota,Malgrandaviricetes,Petitvirales,Microviridae,,Gokushovirus_WZ-2015a,	17	4	109	13	18	0	7	293	229	42	173	0	0	6	22	0	0	0	0	0	0	0	0	0	0	0	0	0	0	0	0	0	0	0	0	0	0	0	0	0	0	0	0	0	0	0	0
Uniq_1140	cssDNA	Viruses,Phixviricota,Malgrandaviricetes,Petitvirales,Microviridae,,Gokushovirus_WZ-2015a,	15	18	153	26	21	4	25	159	130	44	102	7	0	28	28	0	0	0	0	0	0	0	0	0	0	0	0	0	0	0	0	0	0	0	0	0	0	0	0	0	183	0	0	0	0	0	0
Uniq_8648	cssDNA	Viruses,Phixviricota,Malgrandaviricetes,Petitvirales,Microviridae,,Gokushovirus_WZ-2015a,	12	8	82	10	7	2	20	193	136	37	131	4	0	33	24	0	0	0	0	0	0	0	0	0	0	0	0	0	0	0	0	0	2	23	0	0	0	0	0	0	221	0	0	0	0	0	0
Uniq_9126	cssDNA	Viruses,Phixviricota,Malgrandaviricetes,Petitvirales,Microviridae,,Gokushovirus_WZ-2015a,	27	5	137	25	2	0	26	278	340	23	82	9	0	13	15	0	0	0	0	0	0	0	0	0	0	0	0	0	0	0	0	0	0	0	0	0	0	0	0	0	23	0	0	0	0	0	0
Uniq_7932	cssDNA	Viruses,Phixviricota,Malgrandaviricetes,Petitvirales,Microviridae,,Gokushovirus_WZ-2015a,	68	4	39	21	22	3	45	165	188	72	363	0	0	9	21	0	0	0	0	0	0	0	0	0	0	0	0	0	0	0	0	0	0	0	0	0	0	0	0	0	0	0	0	0	0	0	0
Uniq_6845	cssDNA	Viruses,Phixviricota,Malgrandaviricetes,Petitvirales,Microviridae,,Gokushovirus_WZ-2015a,	52	20	78	34	11	8	40	188	178	63	242	11	0	68	40	0	0	0	0	0	0	0	0	0	0	0	0	0	0	0	0	0	0	0	0	0	0	0	0	0	0	0	0	0	0	0	0
Uniq_1002	cssDNA	Viruses,Phixviricota,Malgrandaviricetes,Petitvirales,Microviridae,,Gokushovirus_WZ-2015a,	8	8	55	21	11	2	28	252	259	56	231	8	0	40	20	0	0	0	0	0	0	0	0	0	0	0	0	0	0	0	0	0	0	8	0	0	0	0	0	0	9	34	0	6	0	0	0
Uniq_8564	cssDNA	Viruses,Phixviricota,Malgrandaviricetes,Petitvirales,Microviridae,,Gokushovirus_WZ-2015a,	61	10	209	12	4	0	23	284	259	42	133	0	0	9	19	0	0	0	0	0	0	0	0	0	0	0	0	0	0	0	0	0	0	0	0	0	0	0	0	0	0	0	0	0	0	0	0
Uniq_8013	cssDNA	Viruses,Phixviricota,Malgrandaviricetes,Petitvirales,Microviridae,,Gokushovirus_WZ-2015a,	44	13	71	11	7	2	53	460	123	70	180	2	0	8	31	0	0	0	0	0	0	0	0	0	0	0	0	0	0	0	0	0	0	0	0	0	0	0	0	0	0	0	0	0	0	0	0
Uniq_8874	cssDNA	Viruses,Phixviricota,Malgrandaviricetes,Petitvirales,Microviridae,,Gokushovirus_WZ-2015a,	42	14	125	32	12	6	39	218	225	56	242	2	0	8	47	0	0	0	0	0	0	0	0	0	0	0	0	0	0	0	0	0	0	2	0	0	0	0	0	0	10	0	0	0	0	0	0
Uniq_4049	cssDNA	Viruses,Phixviricota,Malgrandaviricetes,Petitvirales,Microviridae,,Gokushovirus_WZ-2015a,	41	25	126	35	19	7	21	242	200	65	228	0	2	21	7	0	0	0	0	0	0	0	0	0	0	0	0	0	0	0	0	2	0	29	0	0	0	0	0	0	5	0	0	2	10	0	0
Uniq_7650	cssDNA	Viruses,Phixviricota,Malgrandaviricetes,Petitvirales,Microviridae,,Gokushovirus_WZ-2015a,	40	18	47	29	13	6	30	107	77	56	131	13	0	19	23	2	0	8	0	0	2	4	2	2	0	0	2	0	2	0	128	2	17	50	0	20	41	2	14	0	6	12	4	101	66	0	0
Uniq_5662	cssDNA	Viruses,Phixviricota,Malgrandaviricetes,Petitvirales,Microviridae,,Gokushovirus_WZ-2015a,	5	15	74	50	12	0	40	294	321	128	129	4	0	37	0	0	0	0	0	0	0	0	0	0	0	0	0	0	0	0	0	0	0	0	0	0	0	0	0	0	0	0	0	0	0	0	0
Uniq_6691	cssDNA	Viruses,Phixviricota,Malgrandaviricetes,Petitvirales,Microviridae,,Gokushovirus_WZ-2015a,	41	8	88	19	5	2	32	329	193	77	185	0	0	27	8	0	0	0	0	0	0	0	0	0	0	0	0	0	0	0	0	5	0	15	0	0	0	2	7	0	72	0	8	2	8	0	0
Uniq_8922	cssDNA	Viruses,Phixviricota,Malgrandaviricetes,Petitvirales,Microviridae,,Gokushovirus_WZ-2015a,	45	10	94	30	0	0	17	194	226	81	321	0	0	28	75	0	0	0	0	0	0	0	0	0	0	0	0	0	0	0	0	0	0	0	0	2	0	0	4	0	10	0	0	0	0	0	0
Uniq_6782	cssDNA	Viruses,Phixviricota,Malgrandaviricetes,Petitvirales,Microviridae,,Gokushovirus_WZ-2015a,	25	10	125	33	8	6	41	190	258	59	353	10	0	15	12	0	0	0	0	0	0	0	0	2	0	0	0	0	0	0	0	2	2	2	0	0	0	0	0	0	5	0	4	0	2	0	0
Uniq_4238	cssDNA	Viruses,Phixviricota,Malgrandaviricetes,Petitvirales,Microviridae,,Gokushovirus_WZ-2015a,	19	8	21	19	19	11	28	167	251	38	139	4	2	26	17	0	0	0	0	0	0	0	0	0	0	0	0	0	0	0	0	0	0	389	0	0	0	0	0	0	24	0	0	0	0	0	0
Uniq_5371	cssDNA	Viruses,Phixviricota,Malgrandaviricetes,Petitvirales,Microviridae,,Gokushovirus_WZ-2015a,	53	7	265	28	6	10	30	280	226	70	132	0	0	38	34	0	0	0	0	0	0	0	0	0	0	0	0	0	0	0	0	0	0	11	0	0	0	0	0	0	3	0	0	0	0	0	0
Uniq_6789	cssDNA	Viruses,Phixviricota,Malgrandaviricetes,Petitvirales,Microviridae,,Gokushovirus_WZ-2015a,	31	18	111	40	13	3	121	121	147	82	286	6	0	108	53	0	0	0	0	0	0	0	0	0	0	0	0	0	0	0	12	10	0	0	0	0	0	0	0	0	16	0	2	0	14	0	0
Uniq_8537	cssDNA	Viruses,Phixviricota,Malgrandaviricetes,Petitvirales,Microviridae,,Gokushovirus_WZ-2015a,	49	6	155	33	18	11	40	267	261	57	220	2	0	50	23	0	0	0	0	0	0	0	0	0	0	0	0	0	0	0	0	0	0	5	0	0	0	0	0	0	2	0	0	0	0	0	0
Uniq_7964	cssDNA	Viruses,Phixviricota,Malgrandaviricetes,Petitvirales,Microviridae,,Gokushovirus_WZ-2015a,	51	12	38	48	38	12	35	195	222	99	224	4	2	15	40	0	0	0	0	0	0	0	0	0	0	0	0	0	0	0	0	2	0	144	38	6	0	0	0	0	0	0	0	0	0	0	0
Uniq_4780	cssDNA	Viruses,Phixviricota,Malgrandaviricetes,Petitvirales,Microviridae,,Gokushovirus_WZ-2015a,	55	8	25	33	4	0	44	278	293	56	414	2	0	15	5	0	0	0	0	0	0	0	0	0	0	0	0	0	0	0	0	0	0	0	0	0	0	0	0	0	19	0	0	0	0	0	0
Uniq_7225	cssDNA	Viruses,Phixviricota,Malgrandaviricetes,Petitvirales,Microviridae,,Gokushovirus_WZ-2015a,	55	7	102	14	5	0	41	304	339	28	197	0	0	20	9	0	0	0	0	0	0	0	0	0	0	0	0	0	0	0	0	0	0	5	0	0	0	0	0	0	126	0	0	0	0	0	0
Uniq_7525	cssDNA	Viruses,Phixviricota,Malgrandaviricetes,Petitvirales,Microviridae,,Gokushovirus_WZ-2015a,	44	16	50	23	2	0	67	242	352	81	351	9	0	17	20	0	0	0	0	0	0	0	0	0	0	0	0	0	0	0	0	0	0	0	0	0	0	0	0	0	9	0	0	3	0	0	0
Uniq_8316	cssDNA	Viruses,Phixviricota,Malgrandaviricetes,Petitvirales,Microviridae,,Gokushovirus_WZ-2015a,	53	14	74	43	4	0	35	286	233	105	348	6	0	24	20	0	0	0	0	0	0	0	0	0	0	0	0	0	0	0	0	0	2	14	0	0	0	0	0	0	23	0	0	0	5	0	0
Uniq_5479	cssDNA	Viruses,Phixviricota,Malgrandaviricetes,Petitvirales,Microviridae,,Gokushovirus_WZ-2015a,	51	9	56	16	40	7	47	310	440	37	241	0	0	15	10	0	0	0	0	0	0	0	0	0	0	0	0	0	0	0	3	0	0	0	4	0	0	2	0	0	2	0	0	0	6	0	0
Uniq_6649	cssDNA	Viruses,Phixviricota,Malgrandaviricetes,Petitvirales,Microviridae,,Gokushovirus_WZ-2015a,	115	6	25	49	21	4	9	338	280	49	302	9	2	43	62	0	0	0	0	0	0	0	0	0	0	0	0	0	0	0	0	2	2	0	0	0	0	0	0	0	0	0	0	0	0	0	0
Uniq_468	cssDNA	Viruses,Phixviricota,Malgrandaviricetes,Petitvirales,Microviridae,,Gokushovirus_WZ-2015a,	100	29	99	44	10	3	65	198	210	49	202	32	0	49	46	0	0	0	0	0	0	0	0	0	0	0	0	0	0	0	20	0	4	16	36	6	0	37	0	0	2	91	0	0	2	0	0
Uniq_2598	cssDNA	Viruses,Phixviricota,Malgrandaviricetes,Petitvirales,Microviridae,,Gokushovirus_WZ-2015a,	64	40	95	29	27	10	56	254	313	59	238	11	0	74	53	0	0	0	0	0	0	0	0	0	0	0	0	0	0	0	14	6	0	4	0	0	0	0	0	0	0	2	0	0	4	0	0
Uniq_8908	cssDNA	Viruses,Phixviricota,Malgrandaviricetes,Petitvirales,Microviridae,,Gokushovirus_WZ-2015a,	34	28	302	35	13	9	25	155	241	66	319	6	0	41	80	0	0	0	0	0	0	0	0	0	0	0	0	0	0	0	0	0	0	0	0	0	0	0	0	0	2	0	0	0	2	0	0
Uniq_8082	cssDNA	Viruses,Phixviricota,Malgrandaviricetes,Petitvirales,Microviridae,,Gokushovirus_WZ-2015a,	4	2	48	2	0	2	12	47	74	10	35	0	0	2	2	0	0	0	0	0	0	0	0	0	0	0	0	0	0	0	0	0	0	0	0	0	0	0	0	2	1130	13	0	0	0	0	0
Uniq_6216	cssDNA	Viruses,Phixviricota,Malgrandaviricetes,Petitvirales,Microviridae,,Gokushovirus_WZ-2015a,	55	31	90	31	46	14	57	314	381	48	167	24	0	32	13	0	0	0	0	0	0	0	0	0	0	0	0	0	0	0	2	2	18	48	0	5	2	0	0	0	0	6	0	0	30	0	0
Uniq_719	cssDNA	Viruses,Phixviricota,Malgrandaviricetes,Petitvirales,Microviridae,,Gokushovirus_WZ-2015a,	75	28	124	41	22	13	69	235	183	60	216	32	0	72	40	0	0	0	0	0	0	0	0	0	0	0	0	0	0	0	29	2	14	45	4	8	0	0	0	0	2	9	0	13	108	0	0
Uniq_4778	cssDNA	Viruses,Phixviricota,Malgrandaviricetes,Petitvirales,Microviridae,,Gokushovirus_WZ-2015a,	57	52	340	49	22	6	23	52	39	80	269	34	0	153	186	0	0	0	0	0	0	0	0	0	0	0	0	0	0	0	16	38	0	13	4	0	0	2	0	0	0	16	0	8	16	0	0
Uniq_6753	cssDNA	Viruses,Phixviricota,Malgrandaviricetes,Petitvirales,Microviridae,,Gokushovirus_WZ-2015a,	15	5	29	23	13	6	58	320	444	43	264	7	0	16	21	0	0	0	0	0	0	0	0	0	0	0	0	0	0	0	0	101	6	49	0	12	0	0	0	0	0	13	0	9	23	0	0
Uniq_8765	cssDNA	Viruses,Phixviricota,Malgrandaviricetes,Petitvirales,Microviridae,,Gokushovirus_WZ-2015a,	54	24	77	29	8	0	21	364	305	112	417	0	0	24	20	0	0	0	0	0	0	0	0	0	0	0	0	0	0	0	0	0	0	0	0	0	0	0	0	0	33	2	0	0	0	0	0
Uniq_9261	cssDNA	Viruses,Phixviricota,Malgrandaviricetes,Petitvirales,Microviridae,,Gokushovirus_WZ-2015a,	95	6	52	23	48	0	153	393	481	53	202	0	0	18	15	0	0	0	0	0	0	0	0	0	0	0	0	0	0	0	0	0	0	0	0	0	0	0	0	0	0	0	0	0	0	0	0
Uniq_1512	cssDNA	Viruses,Phixviricota,Malgrandaviricetes,Petitvirales,Microviridae,,Gokushovirus_WZ-2015a,	79	37	78	47	28	0	54	356	470	90	174	10	0	45	23	0	0	0	0	0	0	0	0	0	0	0	0	0	0	0	0	0	0	2	0	0	0	6	0	0	44	0	0	0	0	0	2
Uniq_169	cssDNA	Viruses,Phixviricota,Malgrandaviricetes,Petitvirales,Microviridae,,Gokushovirus_WZ-2015a,	38	28	125	32	12	4	66	250	450	34	151	12	0	32	17	0	0	0	0	0	0	0	0	0	0	0	0	0	0	0	47	26	16	155	2	2	0	0	7	5	25	9	2	0	2	0	0
Uniq_7134	cssDNA	Viruses,Phixviricota,Malgrandaviricetes,Petitvirales,Microviridae,,Gokushovirus_WZ-2015a,	79	15	79	47	9	4	58	494	314	112	263	2	0	31	55	0	0	0	0	0	0	0	0	0	0	0	0	0	0	0	0	0	0	0	0	0	0	0	0	0	0	0	0	0	0	0	0
Uniq_6136	cssDNA	Viruses,Phixviricota,Malgrandaviricetes,Petitvirales,Microviridae,,Gokushovirus_WZ-2015a,	30	8	127	20	2	3	60	531	395	34	269	3	0	16	32	0	0	0	0	0	0	2	0	0	0	0	0	0	0	0	5	6	0	0	0	0	0	2	0	0	12	30	0	0	0	0	0
Uniq_9305	cssDNA	Viruses,Phixviricota,Malgrandaviricetes,Petitvirales,Microviridae,,Gokushovirus_WZ-2015a,	77	16	133	39	4	0	39	573	158	40	158	2	0	152	125	0	0	0	0	0	0	0	0	0	0	0	0	0	0	0	0	0	0	72	0	0	0	0	0	0	10	0	0	0	0	0	0
Uniq_9251	cssDNA	Viruses,Phixviricota,Malgrandaviricetes,Petitvirales,Microviridae,,Gokushovirus_WZ-2015a,	73	8	296	25	12	0	104	352	441	35	124	6	0	19	10	0	0	0	0	0	0	0	0	0	0	0	0	0	0	0	119	0	7	0	0	0	2	3	0	0	0	2	0	10	0	0	0
Uniq_3880	cssDNA	Viruses,Phixviricota,Malgrandaviricetes,Petitvirales,Microviridae,,Gokushovirus_WZ-2015a,	31	6	98	17	11	6	47	398	394	63	283	2	0	67	35	0	0	0	0	0	0	0	0	0	0	0	0	0	0	0	0	0	24	91	0	25	0	0	0	0	57	23	0	0	0	0	0
Uniq_8057	cssDNA	Viruses,Phixviricota,Malgrandaviricetes,Petitvirales,Microviridae,,Gokushovirus_WZ-2015a,	54	47	30	36	34	0	86	412	655	78	222	9	0	19	27	0	0	0	0	0	0	0	0	0	0	0	0	0	0	0	0	0	0	0	0	0	2	0	0	0	22	0	0	0	0	0	0
Uniq_4702	cssDNA	Viruses,Phixviricota,Malgrandaviricetes,Petitvirales,Microviridae,,Gokushovirus_WZ-2015a,	49	10	17	25	9	9	23	59	63	59	50	5	4	16	20	2	0	0	0	0	0	0	0	0	3	0	0	0	2	0	61	73	45	1029	2	18	2	5	0	9	40	15	0	17	14	2	0
Uniq_4572	cssDNA	Viruses,Phixviricota,Malgrandaviricetes,Petitvirales,Microviridae,,Gokushovirus_WZ-2015a,	133	55	110	112	108	29	28	43	91	85	76	8	6	108	110	0	0	0	0	0	0	0	0	0	0	0	0	0	0	0	55	54	33	171	37	14	5	0	214	0	0	0	8	28	64	0	0
Uniq_9270	cssDNA	Viruses,Phixviricota,Malgrandaviricetes,Petitvirales,Microviridae,,Gokushovirus_WZ-2015a,	61	23	285	86	40	22	40	175	69	130	513	8	2	78	64	0	0	0	0	0	0	0	0	0	0	0	0	0	0	0	14	0	0	96	0	6	0	6	0	0	2	4	8	11	59	0	0
Uniq_4948	cssDNA	Viruses,Phixviricota,Malgrandaviricetes,Petitvirales,Microviridae,,Gokushovirus_WZ-2015a,	48	15	261	32	12	0	80	542	290	83	257	3	4	30	56	0	0	0	0	0	0	0	0	0	0	0	0	0	0	0	0	0	0	33	0	0	0	0	0	0	106	0	0	0	0	0	0
Uniq_7919	cssDNA	Viruses,Phixviricota,Malgrandaviricetes,Petitvirales,Microviridae,,Gokushovirus_WZ-2015a,	44	50	34	24	6	5	71	295	296	168	666	0	0	35	22	4	4	0	0	0	2	0	4	0	8	2	0	0	2	0	5	0	0	6	0	0	22	0	0	6	0	90	2	2	2	0	0
Uniq_9284	cssDNA	Viruses,Phixviricota,Malgrandaviricetes,Petitvirales,Microviridae,,Gokushovirus_WZ-2015a,	78	17	225	66	54	16	100	313	362	52	81	0	0	172	109	0	0	0	0	0	0	0	0	0	0	0	0	0	0	0	147	4	0	3	10	2	0	0	44	0	10	4	2	4	29	0	0
Uniq_6259	cssDNA	Viruses,Phixviricota,Malgrandaviricetes,Petitvirales,Microviridae,,Gokushovirus_WZ-2015a,	90	30	582	77	24	2	47	271	190	49	170	12	4	47	56	0	0	0	0	0	0	0	0	0	0	0	0	0	0	0	130	8	8	78	0	2	4	0	0	0	0	12	14	0	0	0	0
Uniq_7079	cssDNA	Viruses,Phixviricota,Malgrandaviricetes,Petitvirales,Microviridae,,Gokushovirus_WZ-2015a,	68	9	67	49	23	5	10	91	132	86	263	2	0	45	20	0	0	0	0	0	0	0	0	0	0	0	0	0	0	0	2	0	0	1028	2	0	0	0	0	0	3	4	0	0	0	0	0
Uniq_2892	cssDNA	Viruses,Phixviricota,Malgrandaviricetes,Petitvirales,Microviridae,,Gokushovirus_WZ-2015a,	31	2	123	10	28	0	87	554	559	102	236	0	2	48	20	0	0	0	0	0	0	0	0	0	0	0	0	0	0	0	0	10	0	72	9	0	0	0	18	0	0	0	0	0	0	0	0
Uniq_5354	cssDNA	Viruses,Phixviricota,Malgrandaviricetes,Petitvirales,Microviridae,,Gokushovirus_WZ-2015a,	60	24	182	25	19	2	32	345	517	65	279	2	0	19	24	0	0	0	0	0	0	0	0	0	0	0	0	0	0	0	3	0	0	0	0	0	0	0	0	0	317	0	0	0	0	0	0
Uniq_2833	cssDNA	Viruses,Phixviricota,Malgrandaviricetes,Petitvirales,Microviridae,,Gokushovirus_WZ-2015a,	58	12	111	47	36	15	51	406	389	80	342	4	0	94	77	0	0	0	0	0	0	0	0	0	0	0	0	0	0	0	90	10	10	42	0	30	0	2	3	0	0	5	14	0	0	0	0
Uniq_5295	cssDNA	Viruses,Phixviricota,Malgrandaviricetes,Petitvirales,Microviridae,,Gokushovirus_WZ-2015a,	117	16	251	73	52	26	99	566	428	14	195	14	0	36	23	0	0	0	0	0	0	0	0	0	0	0	0	0	0	0	0	0	0	0	6	0	0	0	0	0	0	0	0	26	0	0	0
Uniq_654	cssDNA	Viruses,Phixviricota,Malgrandaviricetes,Petitvirales,Microviridae,,Gokushovirus_WZ-2015a,	55	24	327	50	19	6	40	513	515	85	179	16	0	63	46	0	0	0	0	0	0	0	0	0	0	0	0	0	0	0	0	0	0	5	0	0	0	0	0	0	14	0	0	0	0	0	0
Uniq_5058	cssDNA	Viruses,Phixviricota,Malgrandaviricetes,Petitvirales,Microviridae,,Gokushovirus_WZ-2015a,	108	57	302	52	26	21	77	423	400	108	219	14	0	116	60	0	0	0	0	0	0	0	0	0	0	0	0	0	0	0	0	2	0	14	0	0	0	0	0	0	0	0	0	0	0	0	0
Uniq_6906	cssDNA	Viruses,Phixviricota,Malgrandaviricetes,Petitvirales,Microviridae,,Gokushovirus_WZ-2015a,	73	32	73	47	21	5	138	419	630	106	281	13	0	41	78	0	0	0	0	0	0	0	0	0	0	0	0	0	0	0	2	4	0	37	2	0	0	0	4	0	7	0	10	2	5	0	0
Uniq_1714	cssDNA	Viruses,Phixviricota,Malgrandaviricetes,Petitvirales,Microviridae,,Gokushovirus_WZ-2015a,	30	26	134	8	13	24	65	786	784	66	83	32	0	9	19	0	0	0	0	0	0	0	0	0	0	0	0	0	0	0	0	0	0	0	0	0	0	0	0	0	0	0	0	0	0	0	0
Uniq_422	cssDNA	Viruses,Phixviricota,Malgrandaviricetes,Petitvirales,Microviridae,,Gokushovirus_WZ-2015a,	12	0	48	9	19	4	13	142	291	45	81	0	0	8	13	0	0	0	0	0	0	0	0	0	0	0	0	0	0	0	6	4	14	10	2	6	0	0	0	3	1403	0	0	0	0	0	0
Uniq_8037	cssDNA	Viruses,Phixviricota,Malgrandaviricetes,Petitvirales,Microviridae,,Gokushovirus_WZ-2015a,	21	8	626	25	17	8	61	432	409	98	337	0	2	63	37	0	0	0	0	0	0	0	0	0	0	0	0	0	0	0	0	0	0	36	0	0	0	0	0	0	0	0	0	0	0	0	0
Uniq_3884	cssDNA	Viruses,Phixviricota,Malgrandaviricetes,Petitvirales,Microviridae,,Gokushovirus_WZ-2015a,	39	33	517	58	32	6	59	622	509	139	218	2	0	58	57	0	0	0	0	0	0	0	0	0	0	0	0	0	0	0	0	0	0	10	0	0	0	0	0	0	3	0	0	0	0	0	0
Uniq_3934	cssDNA	Viruses,Phixviricota,Malgrandaviricetes,Petitvirales,Microviridae,,Gokushovirus_WZ-2015a,	122	20	103	100	32	17	91	288	305	167	239	10	0	82	104	0	0	0	0	0	0	0	0	0	0	0	0	0	0	0	79	52	16	224	5	31	7	8	2	6	8	3	24	63	164	0	0
Uniq_4739	cssDNA	Viruses,Phixviricota,Malgrandaviricetes,Petitvirales,Microviridae,,Gokushovirus_WZ-2015a,	87	15	114	50	4	0	36	546	647	189	514	0	0	59	52	0	0	0	0	0	0	0	0	0	0	0	0	0	0	0	0	0	0	0	0	0	0	0	0	0	59	0	0	0	0	0	0
Uniq_1476	cssDNA	Viruses,Phixviricota,Malgrandaviricetes,Petitvirales,Microviridae,,Gokushovirus_WZ-2015a,	122	34	469	101	25	24	67	594	418	143	309	4	2	99	71	0	0	0	0	0	0	0	0	0	0	0	0	0	0	0	4	0	0	0	0	0	0	0	0	0	0	0	0	0	0	0	0
Uniq_5357	cssDNA	Viruses,Phixviricota,Malgrandaviricetes,Petitvirales,Microviridae,,Gokushovirus_WZ-2015a,	128	32	218	36	31	7	103	673	565	143	677	11	0	41	37	0	0	0	0	0	0	0	0	0	0	0	0	0	0	0	9	10	0	0	0	2	0	0	0	0	5	0	2	0	6	0	0
Uniq_439	cssDNA	Viruses,Phixviricota,Malgrandaviricetes,Petitvirales,Microviridae,,Gokushovirus_WZ-2015a,	63	9	722	27	28	8	85	512	469	70	405	8	8	116	62	0	0	0	0	0	0	0	0	0	0	0	0	0	0	0	0	2	0	172	0	0	0	0	0	0	3	0	0	0	0	0	0
Uniq_9286	cssDNA	Viruses,Phixviricota,Malgrandaviricetes,Petitvirales,Microviridae,,Gokushovirus_WZ-2015a,	306	109	336	225	177	63	83	89	162	122	262	20	0	130	138	0	0	0	0	0	0	0	0	0	0	0	0	0	0	0	74	84	4	34	266	16	0	32	0	0	0	9	4	60	0	0	0
Uniq_6120	cssDNA	Viruses,Phixviricota,Malgrandaviricetes,Petitvirales,Microviridae,,Gokushovirus_WZ-2015a,	66	31	108	49	11	13	87	737	636	112	484	18	0	13	27	0	0	0	0	0	0	0	0	0	0	0	0	0	0	0	416	2	0	10	0	10	0	7	41	0	8	15	0	4	0	0	0
Uniq_5356	cssDNA	Viruses,Phixviricota,Malgrandaviricetes,Petitvirales,Microviridae,,Gokushovirus_WZ-2015a,	110	38	290	61	36	6	43	493	777	188	578	6	4	81	109	0	0	0	0	0	0	0	0	0	0	0	0	0	0	0	16	0	4	4	0	0	2	0	0	0	35	25	0	0	0	0	0
Uniq_6838	cssDNA	Viruses,Phixviricota,Malgrandaviricetes,Petitvirales,Microviridae,,Gokushovirus_WZ-2015a,	63	16	100	29	13	3	89	1241	983	67	244	10	0	41	28	0	0	0	0	0	0	0	0	0	0	0	0	0	0	0	0	0	0	5	0	0	0	0	0	0	2	0	0	0	0	0	0
Uniq_6274	cssDNA	Viruses,Phixviricota,Malgrandaviricetes,Petitvirales,Microviridae,,Gokushovirus_WZ-2015a,	76	69	43	78	80	26	56	714	1110	100	416	20	2	101	91	0	0	0	0	0	0	0	0	0	0	0	0	0	0	0	0	0	0	2	0	0	0	0	0	0	12	0	0	0	0	0	0
Uniq_5434	cssDNA	Viruses,Phixviricota,Malgrandaviricetes,Petitvirales,Microviridae,,Gokushovirus_WZ-2015a,	29	12	158	45	11	11	106	1097	1167	55	205	2	0	66	66	0	0	0	0	0	0	0	0	0	0	0	0	0	0	0	0	0	0	0	0	0	0	0	0	0	4	0	3	0	4	0	0
Uniq_5849	cssDNA	Viruses,Phixviricota,Malgrandaviricetes,Petitvirales,Microviridae,,Gokushovirus_WZ-2015a,	148	60	299	72	30	18	121	838	915	80	232	5	0	104	142	0	0	0	0	0	0	0	0	0	0	0	0	0	0	0	0	0	2	8	0	0	0	0	0	0	0	0	0	6	0	0	0
Uniq_2688	cssDNA	Viruses,Phixviricota,Malgrandaviricetes,Petitvirales,Microviridae,,Gokushovirus_WZ-2015a,	89	13	100	78	8	4	134	1058	1133	190	321	14	2	36	32	0	0	0	0	0	0	0	0	0	0	0	0	0	0	0	0	0	0	0	0	0	0	0	0	0	0	0	0	0	0	0	0
Uniq_4823	cssDNA	Viruses,Phixviricota,Malgrandaviricetes,Petitvirales,Microviridae,,Gokushovirus_WZ-2015a,	118	12	237	67	36	6	184	1074	794	187	310	17	4	213	169	0	0	0	0	0	0	0	0	0	0	0	0	0	0	0	4	0	0	0	0	0	0	0	0	0	0	0	0	0	0	0	0
Uniq_4725	cssDNA	Viruses,Phixviricota,Malgrandaviricetes,Petitvirales,Microviridae,,Gokushovirus_WZ-2015a,	140	49	259	31	18	15	70	756	607	194	626	4	0	58	77	0	0	0	0	0	0	0	0	0	0	0	0	0	0	0	0	0	0	0	0	10	0	0	0	2	627	0	0	0	0	0	0
Uniq_2843	cssDNA	Viruses,Phixviricota,Malgrandaviricetes,Petitvirales,Microviridae,,Gokushovirus_WZ-2015a,	99	34	452	86	41	3	129	960	937	219	436	5	0	68	102	0	0	0	0	0	0	0	0	0	0	0	0	0	0	0	0	0	0	3	0	0	0	0	0	0	31	0	0	0	0	0	0
Uniq_8910	cssDNA	Viruses,Phixviricota,Malgrandaviricetes,Petitvirales,Microviridae,,Gokushovirus_WZ-2015a,	167	43	328	108	53	8	87	734	680	100	491	15	0	107	107	0	0	0	0	0	0	0	0	0	0	0	0	0	0	0	0	0	0	34	0	0	0	0	0	0	632	0	0	0	0	0	0
Uniq_6489	cssDNA	Viruses,Phixviricota,Malgrandaviricetes,Petitvirales,Microviridae,,Gokushovirus_WZ-2015a,	81	41	485	66	42	16	71	499	438	138	440	17	0	63	142	0	0	0	0	0	0	0	0	0	0	0	0	0	0	0	0	0	0	8	0	0	0	0	0	10	1137	6	0	0	0	0	2
Uniq_9245	cssDNA	Viruses,Phixviricota,Malgrandaviricetes,Petitvirales,Microviridae,,Gokushovirus_WZ-2015a,	65	52	4	62	42	34	76	105	525	177	396	16	2	63	39	0	0	0	0	0	0	0	0	0	0	0	0	0	0	0	104	1545	2	67	78	3	119	3	0	0	0	0	4	139	7	0	0
Uniq_6257	cssDNA	Viruses,Phixviricota,Malgrandaviricetes,Petitvirales,Microviridae,,Gokushovirus_WZ-2015a,	123	14	489	129	38	60	141	736	738	198	630	16	2	194	200	0	0	0	0	0	2	0	0	0	0	0	0	0	0	0	6	0	2	21	0	2	0	0	0	5	12	6	0	0	0	0	0
Uniq_7726	cssDNA	Viruses,Phixviricota,Malgrandaviricetes,Petitvirales,Microviridae,,Gokushovirus_WZ-2015a,	251	75	228	183	23	15	20	49	28	292	257	41	2	227	161	0	0	0	0	0	0	0	0	0	0	0	0	0	0	0	678	74	162	475	3	84	77	8	2	9	70	8	16	60	199	0	0
Uniq_9005	cssDNA	Viruses,Phixviricota,Malgrandaviricetes,Petitvirales,Microviridae,,Gokushovirus_WZ-2015a,	293	66	435	165	49	14	115	1337	933	125	425	8	2	47	46	0	0	0	0	0	0	0	0	0	0	0	0	0	0	0	6	0	0	39	0	0	2	0	0	0	72	6	17	0	0	0	0
Uniq_6627	cssDNA	Viruses,Phixviricota,Malgrandaviricetes,Petitvirales,Microviridae,,Gokushovirus_WZ-2015a,	97	32	388	77	37	64	186	1259	926	173	840	0	0	76	76	0	0	0	0	0	0	0	0	0	0	0	0	0	0	0	0	2	0	2	0	0	0	0	0	0	0	0	0	0	0	0	0
Uniq_5464	cssDNA	Viruses,Phixviricota,Malgrandaviricetes,Petitvirales,Microviridae,,Gokushovirus_WZ-2015a,	105	37	592	44	35	13	134	951	1324	186	503	21	0	81	96	0	0	0	0	0	0	0	0	0	0	0	0	0	0	0	0	0	0	0	0	2	0	0	0	0	227	29	0	0	0	0	0
Uniq_8250	cssDNA	Viruses,Phixviricota,Malgrandaviricetes,Petitvirales,Microviridae,,Gokushovirus_WZ-2015a,	171	95	196	110	75	25	156	1094	978	254	1023	10	0	112	70	0	0	0	0	0	0	0	0	0	0	0	0	0	0	0	27	0	0	32	0	0	0	0	0	0	0	0	0	0	0	0	0
Uniq_4979	cssDNA	Viruses,Phixviricota,Malgrandaviricetes,Petitvirales,Microviridae,,Gokushovirus_WZ-2015a,	107	36	177	41	31	8	102	1887	1450	135	517	14	0	84	37	0	0	0	0	0	0	0	0	0	0	0	0	0	0	0	0	0	0	16	0	0	2	0	0	0	0	0	0	0	0	0	0
Uniq_5203	cssDNA	Viruses,Phixviricota,Malgrandaviricetes,Petitvirales,Microviridae,,Gokushovirus_WZ-2015a,	227	62	276	86	35	15	87	1211	1253	297	1001	20	0	104	92	0	0	0	0	0	0	0	0	0	0	0	0	0	0	0	17	0	0	4	0	0	0	0	0	0	446	0	0	2	2	0	0
Uniq_2204	cssDNA	Viruses,Phixviricota,Malgrandaviricetes,Petitvirales,Microviridae,,Gokushovirus_WZ-2015a,	287	74	471	214	34	13	242	682	764	282	908	23	0	213	197	0	0	0	0	0	0	0	0	0	0	0	0	0	0	0	362	176	12	0	0	53	2	5	2	0	10	201	21	57	45	0	0
Uniq_6637	cssDNA	Viruses,Phixviricota,Malgrandaviricetes,Petitvirales,Microviridae,,Gokushovirus_WZ-2015a,	150	97	119	90	29	32	199	814	1079	274	1413	34	0	88	76	19	9	5	4	6	12	6	13	20	10	15	6	0	2	0	59	81	62	99	127	63	0	11	0	92	35	55	0	18	66	5	0
Uniq_7171	cssDNA	Viruses,Phixviricota,Malgrandaviricetes,Petitvirales,Microviridae,,Gokushovirus_WZ-2015a,	264	92	304	185	77	35	87	516	410	468	2087	15	2	414	479	0	0	0	0	0	0	0	0	0	0	0	0	0	0	0	16	2	29	30	3	24	0	0	12	0	0	0	0	11	3	0	0
Uniq_6512	cssDNA	Viruses,Phixviricota,Malgrandaviricetes,Petitvirales,Microviridae,,Gokushovirus_WZ-2015a,	246	71	493	100	28	18	197	1464	1290	259	1158	18	2	60	127	0	0	0	0	0	0	0	0	0	0	0	0	0	0	0	2	0	0	25	0	0	0	0	0	2	5	0	0	4	6	0	0
Uniq_4810	cssDNA	Viruses,Phixviricota,Malgrandaviricetes,Petitvirales,Microviridae,,Gokushovirus_WZ-2015a,	244	91	352	158	114	33	269	1406	1082	285	926	56	3	417	449	0	0	0	0	0	0	0	0	0	0	0	0	0	0	0	0	0	0	4	6	0	0	0	0	0	0	0	0	0	0	0	0
Uniq_7361	cssDNA	Viruses,Phixviricota,Malgrandaviricetes,Petitvirales,Microviridae,,Gokushovirus_WZ-2015a,	206	14	153	68	22	6	96	2689	1884	147	540	16	0	75	91	0	0	0	0	0	0	0	0	0	0	0	0	0	0	0	0	0	0	12	0	0	0	0	0	2	4	0	0	0	0	0	0
Uniq_7980	cssDNA	Viruses,Phixviricota,Malgrandaviricetes,Petitvirales,Microviridae,,Gokushovirus_WZ-2015a,	272	82	428	141	12	15	283	2087	1923	155	525	43	0	113	75	0	0	0	0	0	0	0	0	0	0	0	0	0	0	0	0	0	0	8	0	0	0	0	0	0	0	0	0	0	0	0	0
Uniq_9285	cssDNA	Viruses,Phixviricota,Malgrandaviricetes,Petitvirales,Microviridae,,Gokushovirus_WZ-2015a,	228	48	345	128	120	37	228	1807	1423	317	850	51	6	92	92	0	0	0	0	0	0	0	0	0	0	0	0	0	0	0	10	120	201	338	0	148	0	0	0	0	7	306	32	0	75	0	0
Uniq_9163	cssDNA	Viruses,Phixviricota,Malgrandaviricetes,Petitvirales,Microviridae,,Gokushovirus_WZ-2015a,	297	67	539	247	127	12	125	1537	1688	377	1424	30	0	244	151	0	0	0	0	0	0	0	0	0	0	0	0	0	0	0	8	0	0	112	0	2	0	22	0	0	0	0	0	0	3	0	0
Uniq_6428	cssDNA	Viruses,Phixviricota,Malgrandaviricetes,Petitvirales,Microviridae,,Gokushovirus_WZ-2015a,	204	105	490	98	22	6	211	2352	1243	534	1841	24	0	165	162	0	0	0	0	0	0	0	0	0	0	0	0	0	0	0	0	2	4	42	0	0	0	0	0	0	36	0	0	0	24	0	0
Uniq_3689	cssDNA	Viruses,Phixviricota,Malgrandaviricetes,Petitvirales,Microviridae,,Gokushovirus_WZ-2015a,	425	166	55	131	72	35	248	2286	2698	211	902	12	0	161	166	0	0	0	0	0	0	0	0	0	0	0	0	0	0	0	0	0	0	8	0	0	0	0	0	0	0	0	0	0	0	0	0
Uniq_5413	cssDNA	Viruses,Phixviricota,Malgrandaviricetes,Petitvirales,Microviridae,,Gokushovirus_WZ-2015a,	326	163	26	267	201	58	456	2182	2342	251	773	76	4	97	143	0	0	0	0	0	0	0	0	0	0	0	0	0	0	0	48	55	41	25	21	0	37	6	0	0	0	8	9	3	4	0	0
Uniq_998	cssDNA	Viruses,Phixviricota,Malgrandaviricetes,Petitvirales,Microviridae,,Gokushovirus_WZ-2015a,	479	158	359	421	255	84	297	799	685	831	2464	51	0	431	444	0	0	0	0	0	0	0	0	0	0	0	0	0	0	0	14	7	2	85	0	3	0	4	0	0	0	6	0	20	0	2	0
Uniq_79932	cssDNA	Viruses,Phixviricota,Malgrandaviricetes,Petitvirales,Microviridae,,Gokushovirus_WZ-2015a,	183	61	1070	129	54	34	212	1851	2462	331	747	20	6	201	195	0	0	0	0	0	0	0	0	0	0	0	0	0	0	0	28	14	6	91	2	0	0	0	0	28	300	130	2	8	16	0	0
Uniq_8216	cssDNA	Viruses,Phixviricota,Malgrandaviricetes,Petitvirales,Microviridae,,Gokushovirus_WZ-2015a,	286	45	881	244	93	29	224	2276	1277	955	1531	46	0	251	294	0	0	0	0	0	0	0	0	0	0	0	0	0	0	0	2	0	0	27	0	0	0	0	0	0	9	0	0	0	0	0	0
Uniq_7205	cssDNA	Viruses,Phixviricota,Malgrandaviricetes,Petitvirales,Microviridae,,Gokushovirus_WZ-2015a,	345	140	905	167	42	38	381	2529	2228	350	1682	30	2	129	171	0	0	0	0	0	0	0	0	0	0	0	0	0	0	0	10	2	4	52	4	0	4	0	2	0	22	0	7	18	6	0	0
Uniq_5032	cssDNA	Viruses,Phixviricota,Malgrandaviricetes,Petitvirales,Microviridae,,Gokushovirus_WZ-2015a,	181	84	731	117	24	6	448	2962	3797	175	396	83	0	99	135	0	0	0	0	0	0	0	0	2	0	0	0	0	2	0	169	22	106	149	0	8	0	2	2	0	0	231	4	62	2	0	0
Uniq_4629	cssDNA	Viruses,Phixviricota,Malgrandaviricetes,Petitvirales,Microviridae,,Gokushovirus_WZ-2015a,	418	106	768	275	140	57	481	2143	1612	598	1897	76	0	818	816	0	0	0	0	0	0	0	0	0	0	0	0	0	0	2	33	126	4	21	170	0	0	0	13	0	7	11	0	0	11	0	0
Uniq_4760	cssDNA	Viruses,Phixviricota,Malgrandaviricetes,Petitvirales,Microviridae,,Gokushovirus_WZ-2015a,	476	190	1556	325	208	53	322	2161	2237	457	1761	20	0	350	407	0	0	0	0	0	0	0	0	0	0	0	0	0	0	0	0	0	0	2	0	2	0	4	0	0	73	2	0	2	2	0	0
Uniq_250	cssDNA	Viruses,Phixviricota,Malgrandaviricetes,Petitvirales,Microviridae,,Gokushovirus_WZ-2015a,	574	182	1535	363	131	37	345	1481	2095	436	2151	44	2	319	354	0	0	0	0	0	0	4	0	0	0	0	0	0	0	0	222	152	58	189	14	42	0	4	0	4	137	91	3	128	25	0	0
Uniq_6097	cssDNA	Viruses,Phixviricota,Malgrandaviricetes,Petitvirales,Microviridae,,Gokushovirus_WZ-2015a,	351	92	1021	187	67	26	364	2910	2644	390	1981	49	2	185	201	0	0	0	0	0	0	0	0	0	0	0	0	0	0	0	340	0	4	31	6	12	6	350	546	0	17	0	2	14	10	0	0
Uniq_5443	cssDNA	Viruses,Phixviricota,Malgrandaviricetes,Petitvirales,Microviridae,,Gokushovirus_WZ-2015a,	676	260	1490	475	114	52	346	1590	1203	779	2677	49	2	1414	1335	0	0	0	0	0	0	0	0	0	0	0	0	0	0	0	206	17	2	18	198	8	4	2	0	0	0	2	0	13	11	0	0
Uniq_5912	cssDNA	Viruses,Phixviricota,Malgrandaviricetes,Petitvirales,Microviridae,,Gokushovirus_WZ-2015a,	30	54	93	28	33	28	24	171	145	31	151	20	2	20	37	8	6	20	0	0	25	6	15	6	0	10	12	8	0	6	497	35	72	67	32	6	0	3	6	178	11507	91	4	18	30	0	0
Uniq_358	cssDNA	Viruses,Phixviricota,Malgrandaviricetes,Petitvirales,Microviridae,,Gokushovirus_WZ-2015a,	751	270	1687	301	333	110	576	3284	3493	577	1357	70	6	362	375	0	0	0	0	0	0	0	0	0	0	0	0	0	0	0	2	2	2	51	0	20	0	0	2	0	0	0	7	0	0	0	0
Uniq_1325	cssDNA	Viruses,Phixviricota,Malgrandaviricetes,Petitvirales,Microviridae,,Gokushovirus_WZ-2015a,	457	161	904	261	196	39	466	3490	3472	651	3183	41	10	195	275	0	0	0	0	0	0	0	0	0	0	0	0	0	0	0	2	0	0	93	0	6	0	0	0	0	3	0	0	0	0	0	0
Uniq_1593	cssDNA	Viruses,Phixviricota,Malgrandaviricetes,Petitvirales,Microviridae,,Gokushovirus_WZ-2015a,	281	136	2223	260	105	45	517	3631	4078	682	1352	56	12	121	178	0	0	0	0	0	0	2	4	0	0	0	0	0	4	0	8	0	6	78	0	10	4	0	0	7	1319	17	8	4	33	0	0
Uniq_4272	cssDNA	Viruses,Phixviricota,Malgrandaviricetes,Petitvirales,Microviridae,,Gokushovirus_WZ-2015a,	564	288	2246	540	265	118	218	810	1093	821	2966	253	0	1591	1901	0	0	0	0	0	0	2	0	0	0	0	0	0	0	0	558	21	227	86	0	351	4	10	6	0	4	395	37	184	27	0	0
Uniq_5296	cssDNA	Viruses,Phixviricota,Malgrandaviricetes,Petitvirales,Microviridae,,Gokushovirus_WZ-2015a,	1044	408	3093	492	164	44	470	1741	1865	646	2870	57	0	613	613	0	0	0	0	0	0	0	0	0	0	0	0	0	2	0	1043	177	82	20	0	78	0	0	0	0	0	0	0	79	188	0	0
Uniq_6006	cssDNA	Viruses,Phixviricota,Malgrandaviricetes,Petitvirales,Microviridae,,Gokushovirus_WZ-2015a,	400	201	1299	390	210	70	433	5227	4244	873	2270	71	10	516	506	0	0	0	0	0	0	0	0	0	0	0	0	0	0	0	2	2	0	34	0	2	0	0	0	0	55	0	2	0	0	0	0
Uniq_6992	cssDNA	Viruses,Phixviricota,Malgrandaviricetes,Petitvirales,Microviridae,,Gokushovirus_WZ-2015a,	839	259	931	453	268	139	761	4712	5761	1454	4942	115	4	240	263	0	0	0	0	0	0	3	0	0	0	0	0	0	0	0	12	16	26	289	33	14	8	5	0	0	8	2	30	18	57	0	0
Uniq_4796	cssDNA	Viruses,Phixviricota,Malgrandaviricetes,Petitvirales,Microviridae,,Gokushovirus_WZ-2015a,	921	264	2529	594	260	71	930	7194	5340	1343	7445	52	4	430	473	0	0	0	0	0	0	0	0	0	0	0	0	0	0	0	231	83	0	161	188	9	24	107	21	0	0	11	77	20	183	0	0
Uniq_1720	cssDNA	Viruses,Phixviricota,Malgrandaviricetes,Petitvirales,Microviridae,,Gokushovirus_WZ-2015a,	687	263	198	371	73	9	1051	9213	8813	2726	7061	22	0	254	347	0	0	0	0	0	0	0	0	0	0	0	0	0	0	0	0	0	2	0	2	0	0	0	0	0	0	0	0	0	0	0	0
Uniq_7739	cssDNA	Viruses,Phixviricota,Malgrandaviricetes,Petitvirales,Microviridae,,Gokushovirus_WZ-2015a,	925	199	729	295	78	8	1170	9951	9566	2825	6694	28	8	699	841	0	0	0	0	0	0	0	0	0	0	0	0	0	0	0	2	13	0	0	0	4	0	0	0	7	89	8	0	0	0	0	2
Uniq_4213	cssDNA	Viruses,Phixviricota,Malgrandaviricetes,Petitvirales,Microviridae,,Gokushovirus_WZ-2015a,	3577	914	6729	3940	1273	283	7002	50886	58949	14736	15931	658	15	2248	2315	0	0	0	0	0	0	0	0	0	0	0	0	0	0	0	0	0	8	7	0	0	0	4	0	0	4	2	10	2	0	0	0
Uniq_207064	cssDNA	Viruses,Phixviricota,Malgrandaviricetes,Petitvirales,Microviridae,,Human_gokushovirus,	3	0	0	4	12	2	4	4	0	0	2	4	0	2	0	0	2	0	0	0	0	0	4	2	0	0	0	0	0	0	0	0	0	4	0	0	0	0	0	0	0	0	0	0	0	0	0
Uniq_2167	cssDNA	Viruses,Phixviricota,Malgrandaviricetes,Petitvirales,Microviridae,,Human_gokushovirus,	8	2	0	11	0	0	0	23	6	5	24	2	0	0	4	0	0	0	0	0	0	0	0	0	0	0	0	0	0	0	0	0	0	32	0	0	4	0	0	0	0	0	0	2	0	0	0
Uniq_182084	cssDNA	Viruses,Phixviricota,Malgrandaviricetes,Petitvirales,Microviridae,,Human_gokushovirus,	5	11	6	13	8	12	28	28	32	11	3	11	0	14	12	0	3	0	0	0	2	3	0	2	0	2	4	0	4	0	0	0	0	2	0	0	0	0	0	0	0	0	0	0	0	0	0
Uniq_144947	cssDNA	Viruses,Phixviricota,Malgrandaviricetes,Petitvirales,Microviridae,,Human_gokushovirus,	12	16	28	35	16	6	9	76	95	38	129	0	0	12	36	0	0	0	0	0	0	0	0	0	0	0	0	0	0	0	9	9	0	56	0	0	4	0	0	0	9	0	0	7	0	0	0
Uniq_40681	cssDNA	Viruses,Phixviricota,Malgrandaviricetes,Petitvirales,Microviridae,,Human_gut_gokushovirus,	3	2	3	6	0	0	0	0	0	0	4	14	0	0	0	0	0	0	0	0	0	0	0	0	0	0	2	0	0	0	0	0	0	0	0	0	0	0	3	0	0	0	0	0	0	0	0
Uniq_11447	cssDNA	Viruses,Phixviricota,Malgrandaviricetes,Petitvirales,Microviridae,,Human_gut_gokushovirus,	0	10	14	4	0	6	2	0	0	2	0	0	0	0	0	0	0	0	0	0	0	0	0	0	0	0	0	0	0	0	0	0	0	0	0	0	0	0	0	0	0	0	0	0	0	0	0
Uniq_642	cssDNA	Viruses,Phixviricota,Malgrandaviricetes,Petitvirales,Microviridae,,Human_gut_gokushovirus,	0	0	10	2	0	0	2	22	9	6	11	0	0	0	2	0	0	0	0	0	0	0	0	0	0	0	0	0	0	0	0	0	0	0	0	0	0	0	0	0	0	0	0	0	0	0	0
Uniq_190700	cssDNA	Viruses,Phixviricota,Malgrandaviricetes,Petitvirales,Microviridae,,Human_gut_gokushovirus,	2	3	0	9	11	4	7	5	2	0	5	0	0	5	0	0	2	6	0	0	0	4	0	2	0	0	0	0	0	0	0	0	0	3	0	0	0	0	0	0	0	0	0	0	0	0	0
Uniq_98732	cssDNA	Viruses,Phixviricota,Malgrandaviricetes,Petitvirales,Microviridae,,Human_gut_gokushovirus,	4	0	5	2	2	18	4	4	0	3	5	0	0	4	0	0	3	0	0	0	5	0	4	0	3	0	0	0	0	0	0	0	0	0	0	0	0	0	0	0	0	12	0	0	0	0	0
Uniq_287104	cssDNA	Viruses,Phixviricota,Malgrandaviricetes,Petitvirales,Microviridae,,Human_gut_gokushovirus,	0	0	0	6	6	10	34	20	12	8	0	0	0	0	4	2	2	0	0	0	0	6	0	0	0	0	0	0	0	0	0	0	0	0	0	0	0	0	0	0	0	0	0	0	0	0	0
Uniq_6412	cssDNA	Viruses,Phixviricota,Malgrandaviricetes,Petitvirales,Microviridae,,Human_gut_gokushovirus,	3	0	0	4	2	0	2	36	29	8	20	0	0	6	0	0	0	0	0	0	0	0	0	0	0	0	0	0	0	0	0	0	0	5	0	0	0	0	0	0	2	0	3	0	0	0	0
Uniq_58751	cssDNA	Viruses,Phixviricota,Malgrandaviricetes,Petitvirales,Microviridae,,Human_gut_gokushovirus,	0	21	2	0	14	23	6	3	4	2	2	5	0	13	0	3	4	4	0	2	8	0	0	2	0	0	5	0	0	0	0	0	0	16	0	2	0	0	0	0	0	0	0	0	0	0	0
Uniq_6324	cssDNA	Viruses,Phixviricota,Malgrandaviricetes,Petitvirales,Microviridae,,Human_gut_gokushovirus,	4	0	6	2	2	0	8	69	124	20	59	2	0	4	2	0	0	0	0	0	0	0	0	0	0	0	0	0	0	0	0	0	0	0	0	0	0	0	0	0	4	0	0	0	0	0	0
Uniq_2604	cssDNA	Viruses,Phixviricota,Malgrandaviricetes,Petitvirales,Microviridae,,Human_gut_gokushovirus,	13	0	19	6	0	0	0	5	3	4	35	0	0	25	4	0	0	0	0	0	0	0	0	0	0	0	0	0	0	0	0	0	0	0	0	0	0	0	0	0	213	3	0	0	0	0	0
Uniq_7566	cssDNA	Viruses,Phixviricota,Malgrandaviricetes,Petitvirales,Microviridae,,Human_gut_gokushovirus,	2	2	0	4	0	0	6	158	107	14	73	0	0	0	5	0	0	0	0	0	0	0	0	0	0	0	0	0	0	0	0	0	0	0	0	0	0	0	0	0	17	0	0	0	0	0	0
Uniq_6765	cssDNA	Viruses,Phixviricota,Malgrandaviricetes,Petitvirales,Microviridae,,Human_gut_gokushovirus,	12	16	118	12	2	0	37	0	9	5	59	0	0	55	22	0	0	0	0	0	0	0	0	0	0	0	0	0	0	0	0	0	0	0	0	0	0	0	0	0	60	0	0	0	0	0	0
Uniq_1296	cssDNA	Viruses,Phixviricota,Malgrandaviricetes,Petitvirales,Microviridae,,Human_gut_gokushovirus,	11	23	42	29	12	4	12	32	24	33	40	4	0	12	14	0	0	0	0	2	0	2	4	0	0	0	2	0	0	0	0	0	2	59	0	16	8	0	3	0	0	2	0	20	4	0	0
Uniq_7879	cssDNA	Viruses,Phixviricota,Malgrandaviricetes,Petitvirales,Microviridae,,Human_gut_gokushovirus,	25	4	85	24	0	0	9	147	124	44	96	0	0	35	5	0	0	0	0	0	0	0	0	0	0	0	0	0	0	0	0	0	0	0	0	0	0	0	0	0	0	0	0	0	14	0	0
Uniq_8575	cssDNA	Viruses,Phixviricota,Malgrandaviricetes,Petitvirales,Microviridae,,Human_gut_gokushovirus,	64	10	79	33	58	13	27	93	133	90	251	13	0	19	17	0	0	0	0	0	0	0	0	0	0	0	0	0	0	0	6	0	0	0	2	0	0	0	0	0	0	0	3	5	0	0	0
Uniq_4870	cssDNA	Viruses,Phixviricota,Malgrandaviricetes,Petitvirales,Microviridae,,Human_gut_gokushovirus,	24	0	16	43	19	10	41	161	179	65	293	5	0	45	24	0	0	0	0	0	2	0	0	0	0	0	0	0	0	0	2	0	0	2	0	0	0	0	0	0	48	0	0	0	0	0	0
Uniq_6942	cssDNA	Viruses,Phixviricota,Malgrandaviricetes,Petitvirales,Microviridae,,Human_gut_gokushovirus,	42	18	51	57	18	17	59	150	69	114	368	3	0	61	77	0	0	0	0	0	0	0	0	0	0	0	0	0	0	0	2	0	0	5	0	0	0	0	0	0	15	0	0	0	0	0	0
Uniq_9280	cssDNA	Viruses,Phixviricota,Malgrandaviricetes,Petitvirales,Microviridae,,Human_gut_gokushovirus,	88	6	271	21	6	0	39	396	291	18	106	4	0	16	32	0	0	0	0	0	0	0	0	0	0	0	0	0	0	0	0	0	0	0	0	0	0	0	0	0	0	0	0	0	0	0	0
Uniq_7042	cssDNA	Viruses,Phixviricota,Malgrandaviricetes,Petitvirales,Microviridae,,Human_gut_gokushovirus,	195	16	72	58	43	0	68	299	196	60	410	6	0	108	106	0	0	0	0	0	0	0	0	0	0	0	0	0	0	0	0	0	0	18	0	0	0	2	0	2	14	6	2	2	0	0	0
Uniq_9266	cssDNA	Viruses,Phixviricota,Malgrandaviricetes,Petitvirales,Microviridae,,Human_gut_gokushovirus,	90	16	29	47	8	8	85	363	357	156	483	22	0	30	60	0	0	0	0	0	0	0	0	0	0	0	0	0	0	0	0	0	0	0	0	0	0	0	0	0	5	2	0	0	0	0	0
Uniq_2660	cssDNA	Viruses,Phixviricota,Malgrandaviricetes,Petitvirales,Microviridae,,Human_gut_gokushovirus,	65	21	0	43	37	51	107	421	534	18	48	23	2	17	52	0	0	0	0	0	0	0	0	0	0	0	0	0	0	0	11	50	52	37	52	57	0	2	3	0	0	34	17	24	6	0	0
Uniq_9103	cssDNA	Viruses,Phixviricota,Malgrandaviricetes,Petitvirales,Microviridae,,Human_gut_gokushovirus,	203	19	84	82	6	38	85	496	429	123	331	2	4	106	24	0	0	0	0	0	0	0	0	0	0	0	0	0	0	0	0	0	0	6	0	2	0	0	0	0	0	0	0	0	0	0	0
Uniq_8993	cssDNA	Viruses,Phixviricota,Malgrandaviricetes,Petitvirales,Microviridae,,Human_gut_gokushovirus,	120	46	17	21	42	4	43	382	189	203	886	12	0	90	94	0	0	0	0	0	0	0	0	0	0	0	0	0	0	0	0	0	0	7	0	0	0	14	0	0	0	0	0	0	0	0	0
Uniq_2582	cssDNA	Viruses,Phixviricota,Malgrandaviricetes,Petitvirales,Microviridae,,Human_gut_gokushovirus,	73	13	73	14	21	4	58	576	927	158	465	5	0	2	6	0	0	0	0	0	0	0	0	0	0	0	0	0	0	0	0	0	0	0	0	0	0	0	0	0	0	0	0	0	0	0	0
Uniq_5867	cssDNA	Viruses,Phixviricota,Malgrandaviricetes,Petitvirales,Microviridae,,Human_gut_gokushovirus,	300	170	240	101	64	2	84	225	298	120	620	26	2	81	93	0	0	0	0	0	0	0	0	0	0	0	0	0	0	0	58	0	7	0	30	36	0	0	4	2	3	0	0	72	10	0	0
Uniq_7046	cssDNA	Viruses,Phixviricota,Malgrandaviricetes,Petitvirales,Microviridae,,Human_gut_gokushovirus,	88	32	174	74	14	0	98	745	910	168	715	6	0	71	67	0	0	0	0	0	0	0	0	0	0	0	0	0	0	0	0	0	0	0	0	0	0	0	0	0	16	0	0	3	0	0	0
Uniq_4902	cssDNA	Viruses,Phixviricota,Malgrandaviricetes,Petitvirales,Microviridae,,Human_gut_gokushovirus,	187	81	718	123	41	3	224	883	1311	359	832	12	0	147	156	0	0	0	0	0	0	0	0	0	0	0	0	2	0	0	0	2	0	51	0	0	6	0	0	0	17	6	0	16	18	0	0
Uniq_8548	cssDNA	Viruses,Phixviricota,Malgrandaviricetes,Petitvirales,Microviridae,,Human_gut_gokushovirus,	136	82	1496	179	48	27	255	978	1245	247	1150	41	0	113	92	0	0	0	0	0	0	0	0	0	0	0	0	0	0	0	52	25	0	8	0	16	0	0	0	0	0	0	0	0	0	0	0
Uniq_9277	cssDNA	Viruses,Phixviricota,Malgrandaviricetes,Petitvirales,Microviridae,,Human_gut_gokushovirus,	1001	392	480	223	134	24	260	1308	1247	362	1168	47	4	282	380	0	0	0	0	0	0	0	0	0	0	0	0	0	0	0	11	15	2	6	14	0	2	0	0	0	8	6	14	0	36	0	0
Uniq_6894	cssDNA	Viruses,Phixviricota,Malgrandaviricetes,Petitvirales,Microviridae,,Human_gut_gokushovirus,	316	113	431	107	138	59	272	1967	2091	461	1757	46	4	155	165	0	0	0	0	0	0	0	0	0	0	0	0	0	0	0	0	0	0	135	0	4	0	0	0	0	0	0	0	0	0	0	0
Uniq_1623	cssDNA	Viruses,Phixviricota,Malgrandaviricetes,Petitvirales,Microviridae,,Human_gut_gokushovirus,	258	79	2928	241	120	66	420	1474	1596	641	2003	68	8	351	312	0	0	0	0	0	0	0	0	0	0	0	0	0	0	0	12	3	0	0	0	0	0	2	0	0	0	0	0	0	0	0	0
Uniq_5559	cssDNA	Viruses,Phixviricota,Malgrandaviricetes,Petitvirales,Microviridae,,Jodiemicrovirus-1,	3755	1215	5933	1512	347	100	6407	27376	26574	2407	7821	308	4	7570	8024	0	0	0	0	0	2	4	0	2	0	0	2	0	2	0	109	59	63	22	68	4	4	6	0	8	20	6	0	14	4	0	0
Uniq_1751	cssDNA	Viruses,Phixviricota,Malgrandaviricetes,Petitvirales,Microviridae,,Lepus_americanus_faeces_associated_microvirus_SHP1_6472,	9	6	14	2	0	0	18	73	71	5	62	8	0	2	8	0	0	0	0	0	0	0	0	0	0	0	0	0	0	0	0	0	0	13	0	0	0	0	0	0	0	2	0	0	0	0	0
Uniq_166	cssDNA	Viruses,Phixviricota,Malgrandaviricetes,Petitvirales,Microviridae,,Lynx_canadensis_associated_microvirus_CLP_9413,	16	12	64	2	4	0	7	66	43	22	61	2	0	7	16	0	0	0	0	0	0	0	0	0	0	0	0	0	0	0	0	0	0	6	0	0	0	0	0	0	169	0	0	0	0	0	0
Uniq_823	cssDNA	Viruses,Phixviricota,Malgrandaviricetes,Petitvirales,Microviridae,,Marine_gokushovirus,	39	23	171	28	22	15	55	165	186	44	113	10	0	110	121	0	0	0	0	0	0	0	0	0	0	0	0	0	0	0	262	27	0	9	30	10	0	4	108	0	0	0	0	18	124	0	0
Uniq_102	cssDNA	Viruses,Phixviricota,Malgrandaviricetes,Petitvirales,Microviridae,,Microviridae_Bog1249_12,	288	82	466	131	50	8	283	2213	1946	619	1861	34	0	308	179	0	0	0	0	0	0	0	0	0	0	2	0	0	0	0	4	2	2	0	0	0	0	0	0	0	23	6	0	0	0	0	0
Uniq_86272	cssDNA	Viruses,Phixviricota,Malgrandaviricetes,Petitvirales,Microviridae,,Microviridae_Bog5275_51,	9	0	33	2	5	0	13	61	74	16	83	0	0	2	8	0	0	0	0	0	0	0	0	0	0	0	0	0	0	0	6	32	2	0	0	0	0	0	0	0	2	2	2	3	0	0	0
Uniq_4445	cssDNA	Viruses,Phixviricota,Malgrandaviricetes,Petitvirales,Microviridae,,Microviridae_Bog9017_22,	194	86	418	178	116	41	114	541	512	301	1570	19	0	336	445	0	0	0	0	0	0	0	0	0	0	0	0	0	0	0	0	0	6	0	0	2	0	0	0	0	0	2	0	0	0	0	0
Uniq_3655	cssDNA	Viruses,Phixviricota,Malgrandaviricetes,Petitvirales,Microviridae,,Microviridae_Fen4707_41,	15	6	14	12	10	3	10	76	48	29	162	0	0	9	29	0	0	0	0	0	2	0	0	0	0	0	0	0	8	0	0	0	0	10	0	0	0	0	2	0	2	0	0	0	0	0	0
Uniq_838	cssDNA	Viruses,Phixviricota,Malgrandaviricetes,Petitvirales,Microviridae,,Microviridae_Fen4707_41,	335	111	895	381	168	42	238	1247	1397	709	3653	109	0	199	264	0	0	0	0	0	0	0	0	0	0	0	0	0	0	0	165	376	78	338	15	114	0	9	43	0	13	5	2	35	33	0	8
Uniq_220	cssDNA	Viruses,Phixviricota,Malgrandaviricetes,Petitvirales,Microviridae,,Microviridae_Fen7786_21,	51	9	37	33	4	6	21	306	329	41	244	3	0	29	25	0	0	0	0	0	0	0	0	0	0	0	0	0	0	0	38	5	0	4	3	0	0	0	0	0	2	0	16	0	2	0	2
Uniq_4162	cssDNA	Viruses,Phixviricota,Malgrandaviricetes,Petitvirales,Microviridae,,Microviridae_sp.,	2	0	4	0	0	0	2	0	0	2	0	0	0	3	0	0	0	0	0	0	0	0	0	0	0	0	0	0	0	0	0	0	0	0	0	0	0	0	0	0	0	0	0	10	0	0	0
Uniq_8982	cssDNA	Viruses,Phixviricota,Malgrandaviricetes,Petitvirales,Microviridae,,Microviridae_sp.,	0	0	0	2	0	0	0	6	6	0	10	0	0	0	0	0	0	0	0	0	0	0	0	0	0	0	0	0	0	0	0	0	0	0	0	0	0	0	0	0	0	0	0	0	0	0	0
Uniq_1445	cssDNA	Viruses,Phixviricota,Malgrandaviricetes,Petitvirales,Microviridae,,Microviridae_sp.,	0	0	0	6	2	0	0	11	0	5	2	2	0	0	0	0	0	0	0	0	0	0	0	0	0	0	0	0	0	0	0	0	0	0	0	0	2	0	0	0	0	0	0	0	0	0	0
Uniq_156208	cssDNA	Viruses,Phixviricota,Malgrandaviricetes,Petitvirales,Microviridae,,Microviridae_sp.,	0	0	24	0	0	0	0	4	2	0	0	0	0	0	0	0	0	0	0	0	0	0	0	0	0	0	0	0	0	0	0	2	0	0	0	0	0	0	0	2	0	0	0	0	0	0	0
Uniq_4358	cssDNA	Viruses,Phixviricota,Malgrandaviricetes,Petitvirales,Microviridae,,Microviridae_sp.,	0	0	0	0	0	0	0	6	15	2	11	0	0	0	0	0	0	0	0	0	0	0	0	0	0	0	0	0	0	0	0	0	0	0	0	0	0	0	0	0	0	0	0	0	0	0	0
Uniq_6400	cssDNA	Viruses,Phixviricota,Malgrandaviricetes,Petitvirales,Microviridae,,Microviridae_sp.,	0	0	0	3	0	0	0	6	10	2	10	0	0	0	4	0	0	0	0	0	0	0	0	0	0	0	0	0	0	0	0	0	0	0	0	0	0	0	0	0	0	0	0	0	0	0	0
Uniq_1299	cssDNA	Viruses,Phixviricota,Malgrandaviricetes,Petitvirales,Microviridae,,Microviridae_sp.,	2	0	0	0	0	0	0	0	0	2	0	2	0	0	0	0	0	0	0	0	0	0	0	0	0	0	0	0	0	0	0	0	0	8	0	0	0	15	0	0	0	0	4	3	0	0	0
Uniq_231675	cssDNA	Viruses,Phixviricota,Malgrandaviricetes,Petitvirales,Microviridae,,Microviridae_sp.,	0	0	0	0	0	0	0	25	9	0	2	0	0	0	0	0	0	0	0	0	0	0	0	0	0	0	0	0	0	0	0	0	0	0	0	0	0	0	0	0	0	0	0	0	0	0	0
Uniq_8996	cssDNA	Viruses,Phixviricota,Malgrandaviricetes,Petitvirales,Microviridae,,Microviridae_sp.,	0	0	0	4	0	0	0	0	0	0	8	0	0	3	0	0	0	0	0	0	0	0	0	0	0	0	0	0	0	0	16	0	2	4	0	0	0	0	0	0	0	0	0	0	0	0	0
Uniq_1195	cssDNA	Viruses,Phixviricota,Malgrandaviricetes,Petitvirales,Microviridae,,Microviridae_sp.,	0	0	0	0	0	0	0	8	20	0	5	0	0	2	0	0	0	0	0	0	0	0	0	0	0	0	0	0	0	0	0	0	0	0	0	0	0	0	0	0	0	0	0	0	2	0	0
Uniq_2035	cssDNA	Viruses,Phixviricota,Malgrandaviricetes,Petitvirales,Microviridae,,Microviridae_sp.,	11	2	0	0	4	0	4	3	11	0	0	0	0	0	2	0	0	0	0	0	0	0	0	0	0	0	0	0	0	0	0	0	0	0	0	0	0	0	0	0	0	0	0	0	0	0	0
Uniq_1483	cssDNA	Viruses,Phixviricota,Malgrandaviricetes,Petitvirales,Microviridae,,Microviridae_sp.,	3	0	0	0	0	0	3	4	0	5	23	0	0	0	0	0	0	0	0	0	0	0	0	0	0	0	0	0	0	0	0	0	0	0	0	0	0	0	0	0	0	0	0	0	0	0	0
Uniq_2658	cssDNA	Viruses,Phixviricota,Malgrandaviricetes,Petitvirales,Microviridae,,Microviridae_sp.,	4	0	0	2	0	0	0	18	4	0	0	4	0	0	2	0	0	0	0	0	0	0	0	0	0	0	0	0	0	0	0	0	0	2	0	0	0	0	0	0	0	2	0	0	0	0	0
Uniq_714	cssDNA	Viruses,Phixviricota,Malgrandaviricetes,Petitvirales,Microviridae,,Microviridae_sp.,	2	0	2	0	6	0	0	0	8	6	2	0	0	2	0	0	0	0	0	0	0	0	0	0	0	0	0	0	0	0	3	0	0	2	0	4	2	0	0	0	0	0	0	0	0	0	0
Uniq_7789	cssDNA	Viruses,Phixviricota,Malgrandaviricetes,Petitvirales,Microviridae,,Microviridae_sp.,	0	0	0	0	0	0	0	0	0	0	0	0	0	5	3	0	0	0	0	0	0	0	0	0	0	0	0	0	0	0	0	0	0	32	0	0	0	0	0	0	0	0	0	0	0	0	0
Uniq_3624	cssDNA	Viruses,Phixviricota,Malgrandaviricetes,Petitvirales,Microviridae,,Microviridae_sp.,	0	0	9	6	3	0	0	0	3	4	4	3	0	0	0	0	0	0	0	0	0	0	0	0	0	0	0	0	0	0	0	0	0	0	0	0	0	0	0	0	7	3	0	0	0	0	0
Uniq_1517	cssDNA	Viruses,Phixviricota,Malgrandaviricetes,Petitvirales,Microviridae,,Microviridae_sp.,	4	0	0	0	5	0	0	4	6	0	7	0	0	0	0	0	0	0	0	0	0	0	0	0	0	0	0	0	0	0	0	0	0	0	0	0	0	0	0	0	17	0	0	0	0	0	0
Uniq_4939	cssDNA	Viruses,Phixviricota,Malgrandaviricetes,Petitvirales,Microviridae,,Microviridae_sp.,	6	0	0	0	2	0	4	4	18	5	4	0	0	0	0	0	0	0	0	0	0	0	0	0	0	0	0	0	0	0	0	0	0	0	0	0	0	0	0	0	0	0	0	0	0	0	0
Uniq_4317	cssDNA	Viruses,Phixviricota,Malgrandaviricetes,Petitvirales,Microviridae,,Microviridae_sp.,	2	0	0	2	2	7	0	4	0	8	10	0	0	0	0	0	0	0	0	0	0	0	0	0	0	0	0	0	0	0	0	0	7	0	0	0	0	0	0	0	0	0	0	0	4	0	0
Uniq_5306	cssDNA	Viruses,Phixviricota,Malgrandaviricetes,Petitvirales,Microviridae,,Microviridae_sp.,	0	2	0	4	0	0	3	7	2	0	16	2	0	0	0	0	0	0	0	0	0	0	0	0	0	0	0	0	0	0	0	0	0	0	0	0	0	0	0	0	11	0	0	0	0	0	0
Uniq_6562	cssDNA	Viruses,Phixviricota,Malgrandaviricetes,Petitvirales,Microviridae,,Microviridae_sp.,	0	0	6	0	0	0	5	4	2	6	16	0	0	2	2	0	0	0	0	0	0	0	0	0	0	0	0	0	0	0	0	0	0	0	0	0	0	0	0	0	6	0	0	0	0	0	0
Uniq_2006	cssDNA	Viruses,Phixviricota,Malgrandaviricetes,Petitvirales,Microviridae,,Microviridae_sp.,	5	0	0	0	4	0	3	0	3	9	10	0	0	0	2	0	0	0	0	0	0	0	0	0	0	0	0	0	0	0	0	7	0	7	0	0	0	0	0	0	0	0	0	0	0	0	0
Uniq_2561	cssDNA	Viruses,Phixviricota,Malgrandaviricetes,Petitvirales,Microviridae,,Microviridae_sp.,	0	0	0	6	2	0	0	9	2	4	24	0	0	0	2	0	0	0	0	0	0	0	0	0	0	0	0	0	0	0	0	0	0	0	0	0	0	0	0	0	0	0	0	4	0	0	0
Uniq_3007	cssDNA	Viruses,Phixviricota,Malgrandaviricetes,Petitvirales,Microviridae,,Microviridae_sp.,	0	0	4	2	0	0	2	0	5	12	24	0	0	0	4	0	0	0	0	0	0	0	0	0	0	0	0	0	0	0	0	0	0	0	0	0	0	0	0	0	0	0	0	0	0	0	0
Uniq_8544	cssDNA	Viruses,Phixviricota,Malgrandaviricetes,Petitvirales,Microviridae,,Microviridae_sp.,	0	3	4	9	0	0	0	5	7	0	17	0	0	0	0	0	0	0	0	0	0	0	0	0	0	0	0	0	0	0	0	0	0	4	2	0	0	3	0	0	0	0	0	0	0	0	0
Uniq_220139	cssDNA	Viruses,Phixviricota,Malgrandaviricetes,Petitvirales,Microviridae,,Microviridae_sp.,	5	2	0	4	0	0	2	14	10	0	17	0	0	0	2	0	0	0	0	0	0	0	0	0	0	0	0	0	0	0	0	0	0	0	0	0	0	0	0	0	0	0	0	0	0	0	0
Uniq_2738	cssDNA	Viruses,Phixviricota,Malgrandaviricetes,Petitvirales,Microviridae,,Microviridae_sp.,	0	4	0	14	0	0	0	0	9	6	7	0	0	0	0	0	0	0	0	0	0	0	0	0	0	0	0	0	0	0	0	0	0	0	0	0	0	0	0	0	16	0	0	0	0	0	0
Uniq_84395	cssDNA	Viruses,Phixviricota,Malgrandaviricetes,Petitvirales,Microviridae,,Microviridae_sp.,	0	0	0	0	0	0	0	0	0	0	0	0	0	0	0	0	0	0	0	0	0	0	0	0	0	0	0	0	0	0	0	0	0	0	0	0	0	0	0	4	36	14	0	0	0	0	0
Uniq_9023	cssDNA	Viruses,Phixviricota,Malgrandaviricetes,Petitvirales,Microviridae,,Microviridae_sp.,	0	0	0	0	0	0	0	8	9	6	15	0	0	2	0	0	0	0	0	0	0	0	0	0	0	0	0	0	0	0	0	0	0	0	0	0	0	0	0	0	16	0	0	0	0	0	0
Uniq_8778	cssDNA	Viruses,Phixviricota,Malgrandaviricetes,Petitvirales,Microviridae,,Microviridae_sp.,	7	0	0	5	0	0	0	2	25	2	8	0	0	0	0	0	0	0	0	0	0	0	0	0	0	0	0	0	0	0	0	0	0	8	0	0	0	0	0	0	0	0	0	0	0	0	0
Uniq_3871	cssDNA	Viruses,Phixviricota,Malgrandaviricetes,Petitvirales,Microviridae,,Microviridae_sp.,	9	0	16	2	0	0	0	11	12	2	2	0	0	2	2	0	0	0	0	0	0	0	0	0	0	0	0	0	0	0	0	0	0	0	0	0	0	0	0	0	0	0	0	0	0	0	0
Uniq_5798	cssDNA	Viruses,Phixviricota,Malgrandaviricetes,Petitvirales,Microviridae,,Microviridae_sp.,	4	0	0	2	0	0	0	0	36	0	10	4	0	2	0	0	0	0	0	0	0	0	0	0	0	0	0	0	0	0	0	0	0	0	0	0	0	0	0	0	0	0	0	0	0	0	0
Uniq_1744	cssDNA	Viruses,Phixviricota,Malgrandaviricetes,Petitvirales,Microviridae,,Microviridae_sp.,	0	0	0	0	0	0	0	0	0	6	0	0	0	0	0	0	0	0	0	0	0	0	0	0	0	0	0	0	0	0	0	0	0	0	0	0	0	0	0	0	53	0	0	0	0	0	0
Uniq_3888	cssDNA	Viruses,Phixviricota,Malgrandaviricetes,Petitvirales,Microviridae,,Microviridae_sp.,	0	0	4	7	2	2	0	8	11	15	0	0	0	0	6	0	0	0	0	0	0	0	0	0	0	0	0	0	0	0	0	0	0	4	0	0	0	0	0	0	0	0	0	0	0	0	0
Uniq_4090	cssDNA	Viruses,Phixviricota,Malgrandaviricetes,Petitvirales,Microviridae,,Microviridae_sp.,	0	0	4	0	0	0	0	29	2	7	6	0	0	0	6	0	0	0	0	0	0	0	0	0	0	0	0	0	0	0	0	0	0	0	0	0	0	0	0	0	5	0	0	0	0	0	0
Uniq_7920	cssDNA	Viruses,Phixviricota,Malgrandaviricetes,Petitvirales,Microviridae,,Microviridae_sp.,	4	5	3	0	4	0	0	13	7	2	14	0	0	0	4	0	0	0	0	0	0	0	0	0	0	0	0	0	0	0	0	0	0	0	0	0	0	0	0	0	3	0	0	0	0	0	0
Uniq_2207	cssDNA	Viruses,Phixviricota,Malgrandaviricetes,Petitvirales,Microviridae,,Microviridae_sp.,	8	0	0	0	3	0	0	9	0	5	11	2	0	0	0	0	0	0	0	0	0	0	0	0	0	0	0	0	0	0	0	0	0	22	0	0	0	0	0	0	0	0	0	0	0	0	0
Uniq_4459	cssDNA	Viruses,Phixviricota,Malgrandaviricetes,Petitvirales,Microviridae,,Microviridae_sp.,	0	0	0	2	0	0	0	5	2	0	0	0	0	0	0	0	0	0	0	0	0	0	0	0	0	0	0	0	0	0	20	2	5	15	0	0	2	0	0	0	0	0	0	8	0	0	0
Uniq_7391	cssDNA	Viruses,Phixviricota,Malgrandaviricetes,Petitvirales,Microviridae,,Microviridae_sp.,	0	10	0	4	0	0	0	13	8	4	22	0	0	0	0	0	0	0	0	0	0	0	0	0	0	0	0	0	0	0	0	0	0	0	0	0	0	0	0	0	0	0	0	0	0	0	0
Uniq_3957	cssDNA	Viruses,Phixviricota,Malgrandaviricetes,Petitvirales,Microviridae,,Microviridae_sp.,	0	0	2	11	2	0	3	10	21	6	5	0	0	2	0	0	0	0	0	0	0	0	0	0	0	0	0	0	0	0	0	0	0	0	0	0	0	0	0	0	0	0	0	0	0	0	0
Uniq_8890	cssDNA	Viruses,Phixviricota,Malgrandaviricetes,Petitvirales,Microviridae,,Microviridae_sp.,	11	0	13	0	0	0	2	0	6	10	4	0	0	2	2	0	0	0	0	0	0	0	0	0	0	0	0	0	0	0	0	2	2	8	0	0	0	0	0	0	0	0	0	0	0	0	0
Uniq_908	cssDNA	Viruses,Phixviricota,Malgrandaviricetes,Petitvirales,Microviridae,,Microviridae_sp.,	0	0	2	0	0	0	0	2	4	0	0	0	0	0	0	0	0	0	0	0	0	0	0	0	0	0	0	0	0	0	0	0	0	0	0	0	0	0	0	0	46	4	0	0	0	2	0
Uniq_2993	cssDNA	Viruses,Phixviricota,Malgrandaviricetes,Petitvirales,Microviridae,,Microviridae_sp.,	6	0	13	6	0	0	3	2	9	4	18	3	0	0	0	0	0	0	0	0	0	0	0	0	0	0	0	0	0	0	0	0	0	0	0	0	0	0	0	0	0	0	0	0	0	0	0
Uniq_452	cssDNA	Viruses,Phixviricota,Malgrandaviricetes,Petitvirales,Microviridae,,Microviridae_sp.,	2	0	3	0	0	0	0	13	11	12	11	0	0	4	8	0	0	0	0	0	0	0	0	0	0	0	0	0	0	0	0	0	0	0	0	0	0	0	0	0	0	0	0	0	0	0	0
Uniq_4034	cssDNA	Viruses,Phixviricota,Malgrandaviricetes,Petitvirales,Microviridae,,Microviridae_sp.,	6	0	0	4	4	0	0	11	22	0	0	0	0	6	0	0	0	0	0	0	0	0	0	0	0	0	0	0	0	0	0	0	0	4	0	8	0	0	0	0	0	0	0	0	0	0	0
Uniq_5530	cssDNA	Viruses,Phixviricota,Malgrandaviricetes,Petitvirales,Microviridae,,Microviridae_sp.,	2	0	7	0	0	0	9	7	11	3	16	0	0	4	6	0	0	0	0	0	0	0	0	0	0	0	0	0	0	0	0	0	0	0	0	0	0	0	0	0	0	0	0	0	0	0	0
Uniq_5588	cssDNA	Viruses,Phixviricota,Malgrandaviricetes,Petitvirales,Microviridae,,Microviridae_sp.,	0	0	12	0	2	0	0	19	4	2	18	0	0	0	8	0	0	0	0	0	0	0	0	0	0	0	0	0	0	0	0	0	0	0	0	0	0	0	0	0	0	0	0	0	0	0	0
Uniq_8473	cssDNA	Viruses,Phixviricota,Malgrandaviricetes,Petitvirales,Microviridae,,Microviridae_sp.,	7	0	0	2	2	0	3	14	22	0	12	0	0	0	0	0	0	0	0	0	0	0	0	0	0	0	0	0	0	0	0	0	0	0	0	0	0	0	0	0	3	0	0	0	0	0	0
Uniq_284442	cssDNA	Viruses,Phixviricota,Malgrandaviricetes,Petitvirales,Microviridae,,Microviridae_sp.,	0	0	13	0	0	0	0	9	42	0	2	0	0	0	0	0	0	0	0	0	0	0	0	0	0	0	0	0	0	0	0	0	0	0	0	0	0	0	0	0	0	0	0	0	0	0	0
Uniq_6055	cssDNA	Viruses,Phixviricota,Malgrandaviricetes,Petitvirales,Microviridae,,Microviridae_sp.,	0	2	11	4	0	0	4	31	4	0	0	0	0	6	0	0	0	0	0	0	0	0	0	0	0	0	0	0	0	0	0	0	0	0	0	0	0	4	0	0	0	0	0	0	0	0	0
Uniq_2922	cssDNA	Viruses,Phixviricota,Malgrandaviricetes,Petitvirales,Microviridae,,Microviridae_sp.,	0	0	0	0	0	4	7	0	0	0	7	0	0	0	0	0	0	0	0	0	0	0	0	0	0	0	0	0	0	0	0	0	8	0	0	0	0	0	0	2	6	33	0	0	0	0	0
Uniq_611	cssDNA	Viruses,Phixviricota,Malgrandaviricetes,Petitvirales,Microviridae,,Microviridae_sp.,	2	10	7	2	0	0	6	11	21	0	2	2	0	2	0	0	0	0	0	0	0	0	0	0	0	0	0	0	0	0	0	0	0	2	0	0	0	0	0	0	0	0	0	0	0	0	0
Uniq_9326	cssDNA	Viruses,Phixviricota,Malgrandaviricetes,Petitvirales,Microviridae,,Microviridae_sp.,	2	4	0	0	0	0	5	26	0	14	7	0	0	4	0	0	0	0	0	0	0	0	0	0	0	0	0	0	0	0	0	0	0	0	0	0	0	0	0	0	5	0	0	0	0	0	0
Uniq_4397	cssDNA	Viruses,Phixviricota,Malgrandaviricetes,Petitvirales,Microviridae,,Microviridae_sp.,	5	3	7	0	0	0	5	7	10	8	10	0	0	9	2	0	0	0	0	0	0	0	0	0	0	0	0	0	0	0	0	0	0	0	0	0	0	0	0	0	0	0	2	0	0	0	0
Uniq_7579	cssDNA	Viruses,Phixviricota,Malgrandaviricetes,Petitvirales,Microviridae,,Microviridae_sp.,	2	0	0	5	0	0	9	29	9	9	3	0	0	0	0	0	0	0	0	0	0	0	0	0	0	0	0	0	0	0	0	0	0	0	0	0	0	0	0	0	2	0	0	0	0	0	0
Uniq_4298	cssDNA	Viruses,Phixviricota,Malgrandaviricetes,Petitvirales,Microviridae,,Microviridae_sp.,	3	0	5	2	0	0	2	12	5	4	16	2	0	0	0	0	0	0	0	0	0	0	0	0	0	0	0	0	0	0	0	0	0	0	0	0	0	0	0	0	0	0	0	0	19	0	0
Uniq_6029	cssDNA	Viruses,Phixviricota,Malgrandaviricetes,Petitvirales,Microviridae,,Microviridae_sp.,	6	4	18	0	0	0	2	2	3	4	17	0	0	0	6	0	0	0	0	0	0	0	0	0	0	0	0	0	0	0	0	0	0	0	0	0	0	0	0	0	8	0	0	0	0	0	0
Uniq_8720	cssDNA	Viruses,Phixviricota,Malgrandaviricetes,Petitvirales,Microviridae,,Microviridae_sp.,	2	4	0	0	0	0	7	2	0	11	40	0	0	0	4	0	0	0	0	0	0	0	0	0	0	0	0	0	0	0	0	0	0	0	0	0	0	0	0	0	0	0	0	0	0	0	0
Uniq_2521	cssDNA	Viruses,Phixviricota,Malgrandaviricetes,Petitvirales,Microviridae,,Microviridae_sp.,	0	2	6	2	0	0	0	0	0	4	7	2	0	0	0	0	0	0	0	0	0	0	0	0	0	0	0	0	0	0	16	0	0	0	0	0	0	0	0	3	17	2	0	4	0	0	0
Uniq_8931	cssDNA	Viruses,Phixviricota,Malgrandaviricetes,Petitvirales,Microviridae,,Microviridae_sp.,	2	0	4	0	0	0	3	3	9	2	3	0	0	2	4	0	0	0	0	0	0	0	0	0	0	0	0	0	0	0	28	6	0	0	0	0	0	0	0	0	0	0	0	5	2	0	0
Uniq_1271	cssDNA	Viruses,Phixviricota,Malgrandaviricetes,Petitvirales,Microviridae,,Microviridae_sp.,	7	0	4	0	0	0	0	7	4	4	15	0	0	0	0	0	0	0	0	0	0	0	0	0	0	0	0	0	0	0	14	2	0	0	0	0	0	0	0	2	13	2	0	0	0	0	0
Uniq_547	cssDNA	Viruses,Phixviricota,Malgrandaviricetes,Petitvirales,Microviridae,,Microviridae_sp.,	0	0	4	0	0	3	0	14	25	6	15	0	0	2	5	0	0	0	0	0	0	0	0	0	0	0	0	0	0	0	0	0	0	0	0	0	0	0	0	0	0	3	0	0	0	0	0
Uniq_5918	cssDNA	Viruses,Phixviricota,Malgrandaviricetes,Petitvirales,Microviridae,,Microviridae_sp.,	0	0	0	2	0	0	2	11	6	12	16	6	0	8	2	0	0	0	0	0	0	0	0	0	0	0	0	0	0	0	0	0	12	0	0	0	0	0	0	0	2	0	0	0	0	0	0
Uniq_9263	cssDNA	Viruses,Phixviricota,Malgrandaviricetes,Petitvirales,Microviridae,,Microviridae_sp.,	0	9	0	2	0	0	0	7	20	11	14	2	0	6	5	0	0	0	0	0	0	0	0	0	0	0	0	0	0	0	0	0	0	0	0	0	0	0	0	0	2	0	0	0	0	0	0
Uniq_1565	cssDNA	Viruses,Phixviricota,Malgrandaviricetes,Petitvirales,Microviridae,,Microviridae_sp.,	5	2	0	3	2	6	4	2	11	4	9	0	0	6	4	0	0	0	0	0	0	0	0	0	0	0	0	0	0	0	0	0	0	0	0	3	0	0	0	0	4	0	0	16	0	0	0
Uniq_1616	cssDNA	Viruses,Phixviricota,Malgrandaviricetes,Petitvirales,Microviridae,,Microviridae_sp.,	0	0	47	0	0	0	2	8	8	6	10	0	0	0	0	0	0	0	0	0	0	0	0	0	0	0	0	0	0	0	0	0	0	0	0	0	0	0	0	0	0	0	0	0	0	0	0
Uniq_618	cssDNA	Viruses,Phixviricota,Malgrandaviricetes,Petitvirales,Microviridae,,Microviridae_sp.,	0	0	6	0	0	0	4	13	17	2	3	4	0	0	0	0	0	0	0	0	0	0	0	0	0	0	0	0	0	0	7	0	0	26	0	2	0	0	0	0	0	0	0	0	0	0	0
Uniq_8681	cssDNA	Viruses,Phixviricota,Malgrandaviricetes,Petitvirales,Microviridae,,Microviridae_sp.,	10	2	4	0	0	0	2	35	17	0	14	0	0	0	0	0	0	0	0	0	0	0	0	0	0	0	0	0	0	0	0	0	0	0	0	0	0	0	0	0	0	0	0	0	0	0	0
Uniq_542	cssDNA	Viruses,Phixviricota,Malgrandaviricetes,Petitvirales,Microviridae,,Microviridae_sp.,	7	0	0	3	0	0	10	10	24	6	2	0	0	9	0	0	0	0	0	0	0	0	0	0	0	0	0	0	0	0	0	0	0	10	0	0	0	4	0	0	0	0	0	0	0	0	0
Uniq_6545	cssDNA	Viruses,Phixviricota,Malgrandaviricetes,Petitvirales,Microviridae,,Microviridae_sp.,	7	2	6	8	2	0	2	16	11	14	8	2	0	2	0	0	0	0	0	0	0	0	0	0	0	0	0	0	0	0	0	0	0	5	0	0	0	0	0	0	0	0	0	0	0	0	0
Uniq_616	cssDNA	Viruses,Phixviricota,Malgrandaviricetes,Petitvirales,Microviridae,,Microviridae_sp.,	3	2	3	2	0	0	0	24	16	5	23	4	0	0	3	0	0	0	0	0	0	0	0	0	0	0	0	0	0	0	0	0	0	0	0	0	0	0	0	2	0	0	0	0	0	0	0
Uniq_8817	cssDNA	Viruses,Phixviricota,Malgrandaviricetes,Petitvirales,Microviridae,,Microviridae_sp.,	3	0	6	8	0	0	2	21	0	10	18	4	0	8	6	0	0	3	0	0	0	0	0	0	0	0	0	0	0	0	0	0	0	0	0	0	0	0	0	0	0	0	0	0	0	0	0
Uniq_1757	cssDNA	Viruses,Phixviricota,Malgrandaviricetes,Petitvirales,Microviridae,,Microviridae_sp.,	5	3	6	0	0	0	2	18	8	3	34	2	0	2	7	0	0	0	0	0	0	0	0	0	0	0	0	0	0	0	0	0	0	0	0	0	0	0	0	0	0	0	0	0	0	0	0
Uniq_279718	cssDNA	Viruses,Phixviricota,Malgrandaviricetes,Petitvirales,Microviridae,,Microviridae_sp.,	2	0	0	0	0	0	2	22	22	2	37	0	0	0	3	0	0	0	0	0	0	0	0	0	0	0	0	0	0	0	0	0	0	0	0	0	0	0	0	0	0	0	0	0	0	0	0
Uniq_337	cssDNA	Viruses,Phixviricota,Malgrandaviricetes,Petitvirales,Microviridae,,Microviridae_sp.,	2	8	0	0	2	0	2	19	5	0	52	0	0	0	0	0	0	0	0	0	0	0	0	0	0	0	0	0	0	0	0	0	0	0	0	0	0	0	0	0	0	0	0	0	0	0	0
Uniq_2635	cssDNA	Viruses,Phixviricota,Malgrandaviricetes,Petitvirales,Microviridae,,Microviridae_sp.,	10	0	3	10	2	6	7	10	9	6	6	3	0	10	4	0	0	0	0	0	0	0	0	0	0	0	0	0	0	0	0	0	6	0	0	0	0	0	0	0	0	0	0	0	0	0	0
Uniq_7144	cssDNA	Viruses,Phixviricota,Malgrandaviricetes,Petitvirales,Microviridae,,Microviridae_sp.,	2	6	0	0	0	0	0	12	25	2	24	0	0	12	2	0	0	0	0	0	0	0	0	0	0	0	0	0	0	0	0	0	0	4	0	0	0	0	0	0	3	0	0	0	0	0	0
Uniq_1505	cssDNA	Viruses,Phixviricota,Malgrandaviricetes,Petitvirales,Microviridae,,Microviridae_sp.,	2	2	14	0	0	0	5	17	16	7	28	2	0	0	0	0	0	0	0	0	0	0	0	0	0	0	0	0	0	0	0	0	0	0	0	0	0	0	0	0	0	0	0	0	0	0	0
Uniq_268641	cssDNA	Viruses,Phixviricota,Malgrandaviricetes,Petitvirales,Microviridae,,Microviridae_sp.,	0	0	0	0	0	3	0	18	7	0	16	0	0	4	2	0	0	0	0	0	0	0	0	0	0	0	0	0	0	0	0	8	0	0	0	0	8	0	0	0	0	0	0	7	20	0	0
Uniq_50	cssDNA	Viruses,Phixviricota,Malgrandaviricetes,Petitvirales,Microviridae,,Microviridae_sp.,	12	6	10	13	2	0	3	13	14	0	9	0	0	9	0	0	0	0	0	0	0	0	0	0	0	0	0	0	0	0	0	0	0	2	0	0	0	0	0	0	0	0	0	0	0	0	0
Uniq_1250	cssDNA	Viruses,Phixviricota,Malgrandaviricetes,Petitvirales,Microviridae,,Microviridae_sp.,	0	5	0	0	2	0	12	16	31	4	2	0	0	2	0	0	0	0	0	0	0	0	0	0	0	0	0	0	0	0	4	0	0	12	0	0	0	0	0	0	0	0	2	2	0	0	0
Uniq_7575	cssDNA	Viruses,Phixviricota,Malgrandaviricetes,Petitvirales,Microviridae,,Microviridae_sp.,	6	4	27	4	2	0	2	2	7	16	21	0	0	2	0	0	0	0	0	0	0	0	0	0	0	0	0	0	0	0	0	0	2	0	0	0	0	0	0	0	0	0	0	0	0	0	0
Uniq_1787	cssDNA	Viruses,Phixviricota,Malgrandaviricetes,Petitvirales,Microviridae,,Microviridae_sp.,	0	0	0	0	0	0	0	3	7	0	11	0	0	0	3	0	0	0	0	0	0	0	0	0	0	0	0	0	0	0	0	0	0	0	0	0	0	0	0	3	70	0	0	0	0	0	0
Uniq_182	cssDNA	Viruses,Phixviricota,Malgrandaviricetes,Petitvirales,Microviridae,,Microviridae_sp.,	2	0	25	0	0	0	0	13	40	0	0	0	0	0	0	0	0	0	0	0	0	0	0	0	0	0	0	0	0	0	0	0	0	0	0	0	0	0	0	0	0	0	18	0	0	0	0
Uniq_8381	cssDNA	Viruses,Phixviricota,Malgrandaviricetes,Petitvirales,Microviridae,,Microviridae_sp.,	7	0	6	10	4	0	3	13	25	4	24	2	0	0	0	0	0	0	0	0	0	0	0	0	0	0	0	0	0	0	0	0	0	0	0	0	0	0	0	0	0	0	0	0	0	0	0
Uniq_3660	cssDNA	Viruses,Phixviricota,Malgrandaviricetes,Petitvirales,Microviridae,,Microviridae_sp.,	12	8	0	0	0	2	0	12	2	6	57	0	0	0	0	0	0	0	0	0	0	0	0	0	0	0	0	0	0	0	0	0	0	0	0	0	0	0	0	0	0	0	0	0	0	0	0
Uniq_4816	cssDNA	Viruses,Phixviricota,Malgrandaviricetes,Petitvirales,Microviridae,,Microviridae_sp.,	5	0	0	3	5	0	6	22	43	8	9	0	0	2	0	0	0	0	0	0	0	0	0	0	0	0	0	0	0	0	0	0	0	0	0	0	0	0	0	0	0	0	0	0	0	0	0
Uniq_1350	cssDNA	Viruses,Phixviricota,Malgrandaviricetes,Petitvirales,Microviridae,,Microviridae_sp.,	0	0	0	0	2	0	0	5	25	17	55	0	0	0	0	0	0	0	0	0	0	0	0	0	0	0	0	0	0	0	0	0	0	0	0	0	0	0	0	0	0	0	0	0	0	0	0
Uniq_1776	cssDNA	Viruses,Phixviricota,Malgrandaviricetes,Petitvirales,Microviridae,,Microviridae_sp.,	8	0	9	8	0	0	6	14	16	0	27	0	0	6	2	0	0	0	0	0	0	0	0	0	0	0	0	0	0	0	0	0	0	0	0	0	0	0	0	0	8	0	0	0	0	0	0
Uniq_4052	cssDNA	Viruses,Phixviricota,Malgrandaviricetes,Petitvirales,Microviridae,,Microviridae_sp.,	2	0	0	2	0	0	0	18	7	0	38	0	0	4	10	0	0	0	0	0	0	0	0	0	0	0	0	0	0	0	0	0	0	22	0	0	0	0	0	0	2	0	0	0	0	0	0
Uniq_7241	cssDNA	Viruses,Phixviricota,Malgrandaviricetes,Petitvirales,Microviridae,,Microviridae_sp.,	2	4	0	0	0	0	10	19	41	7	17	2	0	3	0	0	0	0	0	0	0	0	0	0	0	0	0	0	0	0	0	0	0	0	0	0	0	0	0	0	0	0	0	0	0	0	0
Uniq_2384	cssDNA	Viruses,Phixviricota,Malgrandaviricetes,Petitvirales,Microviridae,,Microviridae_sp.,	9	2	2	14	2	0	0	20	21	14	21	0	0	2	0	0	0	0	0	0	0	0	0	0	0	0	0	0	0	0	0	0	0	0	0	0	0	0	0	0	0	0	0	0	0	0	0
Uniq_2986	cssDNA	Viruses,Phixviricota,Malgrandaviricetes,Petitvirales,Microviridae,,Microviridae_sp.,	2	0	0	0	0	0	0	93	9	0	0	0	0	0	4	0	0	0	0	0	0	0	0	0	0	0	0	0	0	0	0	0	0	0	0	0	0	0	0	0	0	0	0	0	0	0	0
Uniq_3763	cssDNA	Viruses,Phixviricota,Malgrandaviricetes,Petitvirales,Microviridae,,Microviridae_sp.,	0	0	0	0	0	0	0	25	0	0	6	0	0	0	0	0	0	0	0	0	0	0	0	0	0	0	0	0	0	0	0	0	0	0	0	0	0	0	0	0	77	0	0	0	0	0	0
Uniq_4736	cssDNA	Viruses,Phixviricota,Malgrandaviricetes,Petitvirales,Microviridae,,Microviridae_sp.,	11	0	5	4	0	0	0	24	21	9	27	0	0	4	3	0	0	0	0	0	0	0	0	0	0	0	0	0	0	0	0	0	0	0	0	0	0	0	0	0	0	0	0	0	0	0	0
Uniq_4038	cssDNA	Viruses,Phixviricota,Malgrandaviricetes,Petitvirales,Microviridae,,Microviridae_sp.,	0	0	0	0	0	0	4	9	21	4	8	0	0	0	5	0	0	0	0	0	0	0	0	0	0	0	0	0	0	0	25	8	0	0	0	0	0	0	10	0	13	0	0	2	2	0	0
Uniq_2683	cssDNA	Viruses,Phixviricota,Malgrandaviricetes,Petitvirales,Microviridae,,Microviridae_sp.,	4	0	0	0	6	0	4	51	31	6	3	0	0	0	2	0	0	0	0	0	0	0	0	0	0	0	0	0	0	0	0	0	0	0	0	0	0	0	0	0	0	3	0	0	3	0	0
Uniq_5095	cssDNA	Viruses,Phixviricota,Malgrandaviricetes,Petitvirales,Microviridae,,Microviridae_sp.,	6	0	2	4	0	0	2	15	24	2	36	2	0	14	6	0	0	0	0	0	0	0	0	0	0	0	0	0	0	0	0	0	0	0	0	0	0	0	0	0	0	0	0	0	0	0	0
Uniq_8426	cssDNA	Viruses,Phixviricota,Malgrandaviricetes,Petitvirales,Microviridae,,Microviridae_sp.,	8	0	3	0	0	0	15	27	30	6	22	2	0	2	0	0	0	0	0	0	0	0	0	0	0	0	0	0	0	0	0	0	0	0	0	0	0	0	0	0	0	0	0	0	0	0	0
Uniq_8712	cssDNA	Viruses,Phixviricota,Malgrandaviricetes,Petitvirales,Microviridae,,Microviridae_sp.,	4	0	0	0	0	0	14	17	40	4	19	0	0	2	8	0	0	0	0	0	0	0	0	2	0	0	0	0	0	0	6	0	0	0	0	0	0	0	0	0	0	0	0	0	0	0	0
Uniq_2058	cssDNA	Viruses,Phixviricota,Malgrandaviricetes,Petitvirales,Microviridae,,Microviridae_sp.,	5	0	21	3	2	0	5	30	29	7	4	2	0	2	4	0	0	0	0	0	0	0	0	0	0	0	0	0	0	0	0	0	0	2	0	0	0	0	0	0	0	0	0	0	0	0	0
Uniq_925	cssDNA	Viruses,Phixviricota,Malgrandaviricetes,Petitvirales,Microviridae,,Microviridae_sp.,	6	0	10	2	0	2	0	19	25	7	24	0	0	0	0	0	0	0	0	0	0	0	0	0	0	0	0	0	0	0	0	0	0	0	0	0	0	0	0	0	5	10	0	0	6	0	0
Uniq_5930	cssDNA	Viruses,Phixviricota,Malgrandaviricetes,Petitvirales,Microviridae,,Microviridae_sp.,	22	0	0	0	2	0	2	7	2	16	63	0	0	0	4	0	0	0	0	0	0	0	0	0	0	0	0	0	0	0	0	0	0	0	0	0	0	0	0	0	0	0	0	0	0	0	0
Uniq_5238	cssDNA	Viruses,Phixviricota,Malgrandaviricetes,Petitvirales,Microviridae,,Microviridae_sp.,	0	0	10	6	10	0	7	11	38	0	25	0	0	0	6	0	0	0	0	0	0	0	0	0	0	0	0	0	0	0	0	0	0	2	0	0	0	0	0	0	0	0	4	0	0	0	0
Uniq_4290	cssDNA	Viruses,Phixviricota,Malgrandaviricetes,Petitvirales,Microviridae,,Microviridae_sp.,	2	4	0	6	2	0	2	10	8	10	43	0	0	8	8	0	0	0	0	0	0	0	0	0	0	0	0	0	0	0	8	0	0	10	0	0	0	0	0	0	0	0	0	0	0	0	0
Uniq_9345	cssDNA	Viruses,Phixviricota,Malgrandaviricetes,Petitvirales,Microviridae,,Microviridae_sp.,	4	2	2	3	0	0	0	23	37	7	38	0	0	4	0	0	0	0	0	0	0	0	0	0	0	0	0	0	0	0	0	0	0	0	0	0	0	0	0	0	3	0	0	0	0	0	0
Uniq_4352	cssDNA	Viruses,Phixviricota,Malgrandaviricetes,Petitvirales,Microviridae,,Microviridae_sp.,	17	0	16	2	0	0	0	29	7	15	9	0	0	2	16	0	0	0	0	0	0	0	0	0	0	0	0	0	0	0	0	0	0	0	0	0	0	0	0	0	14	0	0	0	0	0	0
Uniq_4581	cssDNA	Viruses,Phixviricota,Malgrandaviricetes,Petitvirales,Microviridae,,Microviridae_sp.,	4	0	0	7	6	0	3	12	49	2	32	0	0	4	0	0	0	0	0	0	0	0	0	0	0	0	0	0	0	0	0	0	0	0	0	0	0	0	0	0	0	0	0	8	0	0	0
Uniq_1407	cssDNA	Viruses,Phixviricota,Malgrandaviricetes,Petitvirales,Microviridae,,Microviridae_sp.,	23	6	6	12	0	0	11	4	8	15	6	2	0	2	8	0	0	0	0	0	0	0	0	0	0	0	0	0	0	0	0	0	4	10	0	0	0	0	0	0	0	2	0	10	0	0	0
Uniq_1747	cssDNA	Viruses,Phixviricota,Malgrandaviricetes,Petitvirales,Microviridae,,Microviridae_sp.,	3	2	18	3	2	0	0	12	8	16	61	0	0	2	0	0	0	0	0	0	0	0	0	0	0	0	0	0	0	0	0	0	0	0	0	0	0	0	0	0	0	0	0	5	0	0	0
Uniq_4554	cssDNA	Viruses,Phixviricota,Malgrandaviricetes,Petitvirales,Microviridae,,Microviridae_sp.,	4	11	11	6	0	0	7	4	7	5	6	3	0	0	0	0	0	0	0	0	0	0	0	0	0	0	0	0	0	0	5	11	9	0	0	0	21	0	0	0	0	0	0	0	23	0	0
Uniq_3605	cssDNA	Viruses,Phixviricota,Malgrandaviricetes,Petitvirales,Microviridae,,Microviridae_sp.,	2	2	0	0	2	0	2	2	2	0	0	2	0	0	8	0	0	0	0	0	0	0	0	0	0	0	0	0	0	0	0	0	0	0	2	0	22	0	0	0	0	11	11	34	32	0	0
Uniq_182103	cssDNA	Viruses,Phixviricota,Malgrandaviricetes,Petitvirales,Microviridae,,Microviridae_sp.,	3	0	0	2	2	0	2	42	39	0	11	2	0	2	2	0	0	0	0	0	0	0	0	0	0	0	0	0	0	0	0	2	0	2	0	0	0	0	0	0	2	6	0	6	12	0	0
Uniq_9022	cssDNA	Viruses,Phixviricota,Malgrandaviricetes,Petitvirales,Microviridae,,Microviridae_sp.,	4	4	5	0	0	0	2	20	13	9	19	0	0	3	4	0	0	0	0	0	0	0	0	0	0	0	0	0	0	0	0	0	13	45	0	0	0	0	0	0	0	0	0	0	0	0	0
Uniq_8939	cssDNA	Viruses,Phixviricota,Malgrandaviricetes,Petitvirales,Microviridae,,Microviridae_sp.,	6	0	5	0	0	2	2	15	36	6	65	0	0	0	2	0	0	0	0	0	0	0	0	0	0	0	0	0	0	0	0	0	0	0	0	0	0	0	0	0	8	0	0	0	0	0	0
Uniq_2097	cssDNA	Viruses,Phixviricota,Malgrandaviricetes,Petitvirales,Microviridae,,Microviridae_sp.,	0	4	0	0	0	0	2	2	4	5	5	2	0	2	0	0	0	0	0	0	0	0	0	0	0	0	0	0	0	0	12	0	0	112	0	2	0	0	0	0	0	0	0	0	0	0	0
Uniq_527	cssDNA	Viruses,Phixviricota,Malgrandaviricetes,Petitvirales,Microviridae,,Microviridae_sp.,	0	0	0	0	0	0	0	64	7	0	14	0	0	0	0	0	0	0	0	0	0	0	0	0	0	0	0	0	0	0	0	0	0	0	0	0	0	0	0	2	65	0	0	0	0	0	0
Uniq_1448	cssDNA	Viruses,Phixviricota,Malgrandaviricetes,Petitvirales,Microviridae,,Microviridae_sp.,	7	2	4	2	0	2	2	12	7	10	50	0	0	4	4	0	0	0	0	0	0	0	0	0	0	0	0	0	0	0	0	0	0	28	0	0	0	2	4	0	9	0	0	4	2	0	0
Uniq_5045	cssDNA	Viruses,Phixviricota,Malgrandaviricetes,Petitvirales,Microviridae,,Microviridae_sp.,	26	0	12	2	2	0	0	36	31	2	35	0	0	9	0	0	0	0	0	0	0	0	0	0	0	0	0	0	0	0	0	0	0	0	0	0	0	0	0	0	0	0	0	0	0	0	0
Uniq_8441	cssDNA	Viruses,Phixviricota,Malgrandaviricetes,Petitvirales,Microviridae,,Microviridae_sp.,	21	0	9	11	4	2	0	16	19	7	32	4	0	6	3	0	0	0	0	0	0	0	0	0	0	0	0	0	0	0	0	0	0	17	0	0	0	0	0	0	5	0	0	0	0	0	0
Uniq_1553	cssDNA	Viruses,Phixviricota,Malgrandaviricetes,Petitvirales,Microviridae,,Microviridae_sp.,	16	10	40	11	0	0	0	2	14	10	50	0	0	2	7	0	0	0	0	0	0	0	0	0	0	0	0	0	0	0	0	2	0	0	0	0	0	0	0	0	0	0	0	0	0	0	0
Uniq_8090	cssDNA	Viruses,Phixviricota,Malgrandaviricetes,Petitvirales,Microviridae,,Microviridae_sp.,	10	4	11	2	9	0	2	11	11	23	7	0	4	8	4	0	0	0	0	0	0	0	0	0	0	0	0	0	0	0	0	14	0	37	0	2	0	0	0	2	3	0	0	0	0	0	0
Uniq_1978	cssDNA	Viruses,Phixviricota,Malgrandaviricetes,Petitvirales,Microviridae,,Microviridae_sp.,	12	0	9	2	0	2	3	45	55	10	25	0	0	2	0	0	0	0	0	0	0	0	0	0	0	0	0	0	0	0	0	0	0	0	0	0	0	0	0	0	2	0	0	0	0	0	0
Uniq_4338	cssDNA	Viruses,Phixviricota,Malgrandaviricetes,Petitvirales,Microviridae,,Microviridae_sp.,	5	2	0	0	5	3	4	30	43	7	65	0	0	0	0	0	0	0	0	0	0	0	0	0	0	0	0	0	0	0	0	0	0	10	0	0	0	0	0	0	0	0	0	0	0	0	0
Uniq_7293	cssDNA	Viruses,Phixviricota,Malgrandaviricetes,Petitvirales,Microviridae,,Microviridae_sp.,	8	0	0	0	4	2	2	49	52	6	29	0	0	2	0	0	0	0	0	0	0	0	0	0	0	0	0	0	0	0	0	0	0	22	0	0	0	0	0	0	0	0	0	0	0	0	0
Uniq_1718	cssDNA	Viruses,Phixviricota,Malgrandaviricetes,Petitvirales,Microviridae,,Microviridae_sp.,	8	0	31	10	6	0	14	7	18	6	11	0	0	12	21	0	0	0	0	0	0	0	0	0	0	0	0	0	0	0	0	0	0	31	0	2	0	0	0	0	0	0	0	0	0	0	0
Uniq_3615	cssDNA	Viruses,Phixviricota,Malgrandaviricetes,Petitvirales,Microviridae,,Microviridae_sp.,	5	2	12	5	5	0	8	24	49	17	50	0	0	0	2	0	0	0	0	0	0	0	0	0	0	0	0	0	0	0	0	0	0	0	0	0	0	0	0	0	0	0	0	0	0	0	0
Uniq_9242	cssDNA	Viruses,Phixviricota,Malgrandaviricetes,Petitvirales,Microviridae,,Microviridae_sp.,	16	4	17	14	4	2	7	23	29	13	30	3	0	13	4	0	0	0	0	0	0	0	0	0	0	0	0	0	0	0	0	0	0	0	0	0	0	0	0	0	0	0	0	0	0	0	0
Uniq_1484	cssDNA	Viruses,Phixviricota,Malgrandaviricetes,Petitvirales,Microviridae,,Microviridae_sp.,	14	11	18	4	5	4	13	12	32	7	26	0	0	16	15	0	0	0	0	0	0	0	0	0	0	0	0	0	0	0	0	0	0	3	0	0	0	0	0	0	0	0	0	0	0	0	0
Uniq_3886	cssDNA	Viruses,Phixviricota,Malgrandaviricetes,Petitvirales,Microviridae,,Microviridae_sp.,	0	0	0	0	0	0	0	0	0	0	0	0	0	0	0	0	0	0	0	0	0	0	0	0	0	0	0	0	0	0	0	0	0	0	0	0	0	0	0	14	160	4	0	0	0	0	0
Uniq_6671	cssDNA	Viruses,Phixviricota,Malgrandaviricetes,Petitvirales,Microviridae,,Microviridae_sp.,	0	0	0	2	8	0	2	18	0	5	14	0	0	2	4	0	0	0	0	0	0	0	0	0	0	0	0	0	0	0	0	0	0	0	0	0	0	0	0	4	124	0	0	0	0	0	0
Uniq_2023	cssDNA	Viruses,Phixviricota,Malgrandaviricetes,Petitvirales,Microviridae,,Microviridae_sp.,	0	0	28	8	2	8	2	16	89	3	18	0	0	6	5	0	0	0	0	0	0	0	0	0	0	0	0	0	0	0	0	0	0	0	0	0	0	0	0	0	0	0	0	0	0	0	0
Uniq_7627	cssDNA	Viruses,Phixviricota,Malgrandaviricetes,Petitvirales,Microviridae,,Microviridae_sp.,	9	7	4	4	4	0	8	29	38	14	44	2	0	3	17	0	0	0	0	0	0	0	0	0	0	0	0	0	0	0	0	0	0	0	0	0	0	0	2	0	0	0	0	0	0	0	0
Uniq_4336	cssDNA	Viruses,Phixviricota,Malgrandaviricetes,Petitvirales,Microviridae,,Microviridae_sp.,	9	2	0	2	8	0	0	62	62	4	26	2	0	10	0	0	0	0	0	0	0	0	0	0	0	0	0	0	0	0	0	0	0	0	0	0	0	0	0	0	0	0	0	0	0	0	0
Uniq_5727	cssDNA	Viruses,Phixviricota,Malgrandaviricetes,Petitvirales,Microviridae,,Microviridae_sp.,	3	0	2	6	0	0	7	54	47	15	35	0	0	7	0	0	0	0	0	0	0	0	0	0	0	0	0	0	0	0	0	0	0	0	0	0	0	0	0	0	11	0	0	0	0	0	0
Uniq_7445	cssDNA	Viruses,Phixviricota,Malgrandaviricetes,Petitvirales,Microviridae,,Microviridae_sp.,	2	0	13	4	2	0	2	49	57	8	43	0	0	0	9	0	0	0	0	0	0	0	0	0	0	0	0	0	0	0	0	0	0	0	0	0	0	0	0	0	0	0	0	0	0	0	0
Uniq_2246	cssDNA	Viruses,Phixviricota,Malgrandaviricetes,Petitvirales,Microviridae,,Microviridae_sp.,	8	2	5	2	0	0	16	32	54	12	39	0	0	4	2	0	0	0	0	0	0	0	0	0	0	0	0	0	0	0	0	2	0	4	0	0	2	2	0	0	3	0	0	0	0	0	0
Uniq_261	cssDNA	Viruses,Phixviricota,Malgrandaviricetes,Petitvirales,Microviridae,,Microviridae_sp.,	2	0	0	0	0	0	4	16	40	35	63	0	0	0	4	0	0	0	0	0	0	0	0	0	0	0	0	0	0	0	0	0	0	0	0	0	0	0	0	7	18	0	0	0	0	0	0
Uniq_1168	cssDNA	Viruses,Phixviricota,Malgrandaviricetes,Petitvirales,Microviridae,,Microviridae_sp.,	0	0	0	0	0	0	0	0	0	0	0	0	0	0	0	0	0	0	0	0	0	0	0	0	0	0	0	0	0	0	0	0	0	2	0	0	0	0	0	0	186	0	0	0	0	0	0
Uniq_7123	cssDNA	Viruses,Phixviricota,Malgrandaviricetes,Petitvirales,Microviridae,,Microviridae_sp.,	18	4	11	6	0	2	3	21	16	12	28	0	0	11	2	0	0	0	0	0	0	0	0	0	0	0	0	0	0	0	44	3	0	12	0	0	0	0	0	0	0	0	0	0	0	0	0
Uniq_9037	cssDNA	Viruses,Phixviricota,Malgrandaviricetes,Petitvirales,Microviridae,,Microviridae_sp.,	11	9	4	4	2	0	2	39	63	17	22	2	0	0	4	0	0	0	0	0	0	0	0	0	0	0	0	0	0	0	6	0	7	0	0	0	0	0	0	0	3	0	0	0	2	0	0
Uniq_3777	cssDNA	Viruses,Phixviricota,Malgrandaviricetes,Petitvirales,Microviridae,,Microviridae_sp.,	7	8	55	5	9	0	12	18	5	6	76	0	0	0	0	0	0	0	0	0	0	0	0	0	0	0	0	0	0	0	0	0	0	0	0	0	0	0	0	0	0	0	0	0	0	0	0
Uniq_2671	cssDNA	Viruses,Phixviricota,Malgrandaviricetes,Petitvirales,Microviridae,,Microviridae_sp.,	12	16	2	6	0	0	7	39	25	4	22	0	0	0	5	0	0	0	0	0	0	0	0	0	0	0	0	0	0	0	2	6	0	0	6	0	0	6	4	0	0	0	0	9	32	0	0
Uniq_8711	cssDNA	Viruses,Phixviricota,Malgrandaviricetes,Petitvirales,Microviridae,,Microviridae_sp.,	27	6	39	7	2	0	7	28	38	2	10	3	0	0	0	0	0	0	0	0	0	0	2	0	0	0	0	0	0	0	0	0	0	16	0	0	2	0	0	0	2	0	0	0	17	0	0
Uniq_8764	cssDNA	Viruses,Phixviricota,Malgrandaviricetes,Petitvirales,Microviridae,,Microviridae_sp.,	11	8	9	20	6	4	6	33	23	10	37	0	0	0	10	0	0	0	0	0	0	0	0	0	0	0	0	0	0	0	2	0	0	36	0	0	0	0	0	0	0	0	0	0	0	0	0
Uniq_4228	cssDNA	Viruses,Phixviricota,Malgrandaviricetes,Petitvirales,Microviridae,,Microviridae_sp.,	5	0	0	18	6	6	28	45	59	4	34	4	0	6	2	0	0	0	0	0	0	0	0	0	0	0	0	0	0	0	0	0	0	0	0	0	0	0	0	0	0	0	0	0	0	0	0
Uniq_6839	cssDNA	Viruses,Phixviricota,Malgrandaviricetes,Petitvirales,Microviridae,,Microviridae_sp.,	12	12	59	6	6	0	0	12	23	2	70	0	0	4	9	0	0	0	0	0	0	0	0	0	0	0	0	0	0	0	0	0	0	0	0	0	0	0	0	0	0	3	0	0	0	0	0
Uniq_5217	cssDNA	Viruses,Phixviricota,Malgrandaviricetes,Petitvirales,Microviridae,,Microviridae_sp.,	2	0	0	3	0	0	9	23	104	2	58	0	0	10	9	0	0	0	0	0	0	0	0	0	0	0	0	0	0	0	0	0	0	0	0	0	0	0	0	0	0	0	0	0	0	0	0
Uniq_755	cssDNA	Viruses,Phixviricota,Malgrandaviricetes,Petitvirales,Microviridae,,Microviridae_sp.,	20	2	9	12	0	0	11	39	83	20	21	0	0	2	5	0	0	0	0	0	0	0	0	0	0	0	0	0	0	0	0	0	0	0	0	0	0	0	0	0	0	0	0	0	0	0	0
Uniq_6806	cssDNA	Viruses,Phixviricota,Malgrandaviricetes,Petitvirales,Microviridae,,Microviridae_sp.,	17	6	37	8	0	9	0	27	2	12	90	4	0	6	4	0	0	0	0	0	0	0	0	0	0	0	0	0	0	0	0	0	0	0	0	0	0	0	0	0	0	0	0	0	4	0	0
Uniq_1037	cssDNA	Viruses,Phixviricota,Malgrandaviricetes,Petitvirales,Microviridae,,Microviridae_sp.,	2	10	0	2	0	0	8	64	37	15	75	0	0	10	9	0	0	0	0	0	0	0	0	0	0	0	0	0	0	0	0	0	0	0	0	0	0	0	0	0	0	0	0	0	0	0	0
Uniq_2222	cssDNA	Viruses,Phixviricota,Malgrandaviricetes,Petitvirales,Microviridae,,Microviridae_sp.,	4	12	8	20	2	6	6	56	44	15	12	12	0	0	16	0	0	0	0	0	0	0	0	0	0	0	0	0	0	0	0	2	0	5	0	0	0	2	3	0	0	0	7	0	0	0	0
Uniq_97578	cssDNA	Viruses,Phixviricota,Malgrandaviricetes,Petitvirales,Microviridae,,Microviridae_sp.,	49	3	13	5	8	0	0	40	65	2	39	0	0	0	0	0	0	0	0	0	0	0	0	0	0	0	0	0	0	0	0	6	0	2	0	0	0	0	0	0	0	0	0	0	0	0	0
Uniq_1274	cssDNA	Viruses,Phixviricota,Malgrandaviricetes,Petitvirales,Microviridae,,Microviridae_sp.,	14	8	28	2	4	6	2	23	51	22	58	0	0	7	6	0	0	0	0	0	0	0	0	0	0	0	0	0	0	0	0	0	0	0	0	0	0	0	0	0	0	2	0	0	0	0	0
Uniq_5905	cssDNA	Viruses,Phixviricota,Malgrandaviricetes,Petitvirales,Microviridae,,Microviridae_sp.,	20	3	4	8	0	0	17	28	75	10	47	0	0	7	6	0	0	0	0	0	0	0	0	0	0	0	0	0	0	0	0	0	0	0	0	0	0	0	0	0	5	0	0	0	5	0	0
Uniq_223646	cssDNA	Viruses,Phixviricota,Malgrandaviricetes,Petitvirales,Microviridae,,Microviridae_sp.,	11	4	10	0	14	0	4	9	27	3	33	0	0	7	10	0	0	0	0	0	0	0	0	0	0	0	2	0	0	0	0	0	0	92	0	0	0	0	0	0	10	0	0	0	0	0	0
Uniq_6825	cssDNA	Viruses,Phixviricota,Malgrandaviricetes,Petitvirales,Microviridae,,Microviridae_sp.,	7	0	3	13	4	0	14	65	57	25	20	0	0	5	5	0	0	0	0	0	0	0	0	0	0	0	0	0	0	0	2	4	0	0	6	0	0	0	0	0	6	0	0	0	2	0	0
Uniq_577	cssDNA	Viruses,Phixviricota,Malgrandaviricetes,Petitvirales,Microviridae,,Microviridae_sp.,	17	3	0	6	3	0	6	44	99	10	29	0	0	11	0	0	0	0	0	0	0	0	0	0	0	0	0	0	0	0	0	0	0	0	0	0	0	0	0	0	3	0	2	14	0	0	0
Uniq_2577	cssDNA	Viruses,Phixviricota,Malgrandaviricetes,Petitvirales,Microviridae,,Microviridae_sp.,	10	4	0	8	8	2	2	54	74	10	72	3	0	2	0	0	0	0	0	0	0	0	0	0	0	0	0	0	0	0	0	0	0	4	0	0	0	0	0	0	0	0	0	0	0	0	0
Uniq_5268	cssDNA	Viruses,Phixviricota,Malgrandaviricetes,Petitvirales,Microviridae,,Microviridae_sp.,	7	5	2	6	2	2	2	41	27	13	56	0	0	2	5	0	0	0	0	0	0	0	0	0	0	0	0	0	0	0	18	0	0	78	0	0	0	0	0	0	0	0	0	0	0	0	0
Uniq_6774	cssDNA	Viruses,Phixviricota,Malgrandaviricetes,Petitvirales,Microviridae,,Microviridae_sp.,	2	0	0	0	0	0	6	14	10	0	0	0	0	2	0	0	0	0	0	0	0	2	0	0	0	0	0	0	0	0	2	0	0	209	0	2	0	0	6	0	0	0	0	4	8	0	0
Uniq_6923	cssDNA	Viruses,Phixviricota,Malgrandaviricetes,Petitvirales,Microviridae,,Microviridae_sp.,	14	4	2	14	6	0	18	75	59	13	30	0	0	0	14	0	0	0	0	0	0	0	0	0	0	0	0	0	0	0	0	0	0	0	0	0	0	0	0	7	6	6	0	0	0	0	0
Uniq_8882	cssDNA	Viruses,Phixviricota,Malgrandaviricetes,Petitvirales,Microviridae,,Microviridae_sp.,	29	4	8	0	4	4	4	79	85	16	5	3	0	0	5	0	0	0	0	0	2	0	0	0	0	0	0	0	0	0	0	0	0	0	0	0	0	0	0	0	20	6	0	0	0	0	0
Uniq_524	cssDNA	Viruses,Phixviricota,Malgrandaviricetes,Petitvirales,Microviridae,,Microviridae_sp.,	13	7	25	14	14	2	4	32	47	28	68	0	0	5	9	0	0	0	0	0	0	0	0	0	0	0	0	0	0	0	0	0	0	8	0	0	0	0	0	0	0	0	0	0	0	0	0
Uniq_6868	cssDNA	Viruses,Phixviricota,Malgrandaviricetes,Petitvirales,Microviridae,,Microviridae_sp.,	11	4	70	10	4	0	0	9	18	13	87	8	0	12	12	0	0	0	0	0	0	0	0	0	0	0	0	0	0	0	0	6	0	0	0	0	0	0	0	0	6	2	0	0	4	0	0
Uniq_8435	cssDNA	Viruses,Phixviricota,Malgrandaviricetes,Petitvirales,Microviridae,,Microviridae_sp.,	0	9	0	4	7	8	0	76	129	13	0	0	0	6	3	0	0	0	0	0	0	0	0	0	0	0	0	0	0	0	0	0	0	0	0	0	0	0	0	13	9	0	0	0	0	0	0
Uniq_4638	cssDNA	Viruses,Phixviricota,Malgrandaviricetes,Petitvirales,Microviridae,,Microviridae_sp.,	4	0	12	0	0	0	3	63	77	3	21	0	0	0	0	0	0	0	0	0	0	0	0	0	0	0	0	0	0	0	0	0	0	0	0	0	0	0	0	0	97	0	0	0	0	0	0
Uniq_5892	cssDNA	Viruses,Phixviricota,Malgrandaviricetes,Petitvirales,Microviridae,,Microviridae_sp.,	9	9	12	9	4	8	9	32	42	32	91	0	0	8	14	0	0	0	0	0	0	0	0	0	0	0	0	0	0	0	0	0	0	4	0	0	0	0	0	0	0	0	0	0	0	0	0
Uniq_185815	cssDNA	Viruses,Phixviricota,Malgrandaviricetes,Petitvirales,Microviridae,,Microviridae_sp.,	5	0	14	4	0	0	19	34	58	15	22	0	0	17	3	0	0	0	0	0	0	0	0	0	0	0	0	0	0	0	43	8	6	6	0	0	8	8	0	0	7	0	0	2	2	0	0
Uniq_1480	cssDNA	Viruses,Phixviricota,Malgrandaviricetes,Petitvirales,Microviridae,,Microviridae_sp.,	7	10	2	11	5	0	15	30	39	24	11	0	0	0	10	0	0	0	0	0	0	0	0	0	0	0	0	0	0	0	22	0	0	0	0	0	6	0	96	0	0	0	7	0	0	0	0
Uniq_1911	cssDNA	Viruses,Phixviricota,Malgrandaviricetes,Petitvirales,Microviridae,,Microviridae_sp.,	13	0	9	4	0	0	12	21	43	10	14	0	0	6	5	0	0	0	0	0	0	0	0	0	0	0	0	0	0	0	0	39	0	0	46	38	0	0	17	0	0	0	8	10	0	0	0
Uniq_3033	cssDNA	Viruses,Phixviricota,Malgrandaviricetes,Petitvirales,Microviridae,,Microviridae_sp.,	29	8	3	16	7	0	12	10	24	8	0	12	0	0	0	0	0	0	0	0	0	0	0	0	0	0	0	0	0	0	64	2	26	10	30	0	10	3	21	0	2	8	0	0	0	0	0
Uniq_4883	cssDNA	Viruses,Phixviricota,Malgrandaviricetes,Petitvirales,Microviridae,,Microviridae_sp.,	12	11	17	6	5	2	26	37	85	19	37	0	0	19	13	0	0	0	0	0	0	0	0	0	0	0	0	0	0	0	0	0	0	0	0	0	0	0	0	0	16	2	0	0	0	0	0
Uniq_6804	cssDNA	Viruses,Phixviricota,Malgrandaviricetes,Petitvirales,Microviridae,,Microviridae_sp.,	10	2	5	10	7	0	0	34	68	17	66	0	0	2	5	0	0	0	0	0	0	0	0	0	0	0	0	0	0	0	0	0	0	77	0	0	0	0	0	0	5	0	0	0	0	0	0
Uniq_4980	cssDNA	Viruses,Phixviricota,Malgrandaviricetes,Petitvirales,Microviridae,,Microviridae_sp.,	31	12	23	13	9	0	13	0	6	13	45	2	0	37	13	0	0	0	0	0	0	0	0	0	0	0	0	0	0	0	0	6	0	0	0	0	0	0	0	0	0	0	0	0	89	0	0
Uniq_2951	cssDNA	Viruses,Phixviricota,Malgrandaviricetes,Petitvirales,Microviridae,,Microviridae_sp.,	18	12	0	14	10	2	6	79	80	8	64	2	0	8	16	0	0	0	0	0	0	0	0	0	0	0	0	0	0	0	0	0	0	0	0	0	0	0	0	0	2	0	0	0	0	0	0
Uniq_6844	cssDNA	Viruses,Phixviricota,Malgrandaviricetes,Petitvirales,Microviridae,,Microviridae_sp.,	4	0	209	2	0	0	8	0	84	10	0	0	0	6	0	0	0	0	0	0	0	0	0	0	0	0	0	0	0	0	0	0	0	0	0	0	0	0	0	0	0	0	0	0	0	0	0
Uniq_9214	cssDNA	Viruses,Phixviricota,Malgrandaviricetes,Petitvirales,Microviridae,,Microviridae_sp.,	16	0	8	0	0	3	13	58	88	17	83	0	0	26	12	0	0	0	0	0	0	0	0	0	0	0	0	0	0	0	0	0	0	0	0	0	0	0	0	0	0	0	0	0	0	0	0
Uniq_4202	cssDNA	Viruses,Phixviricota,Malgrandaviricetes,Petitvirales,Microviridae,,Microviridae_sp.,	13	0	17	10	4	4	7	82	101	14	67	2	0	0	2	0	0	0	0	0	0	0	0	0	0	0	0	0	0	0	2	0	0	0	0	0	0	0	0	0	0	0	0	0	0	0	0
Uniq_7077	cssDNA	Viruses,Phixviricota,Malgrandaviricetes,Petitvirales,Microviridae,,Microviridae_sp.,	4	2	11	4	4	0	0	6	34	0	22	2	0	2	6	0	0	0	0	0	0	0	0	0	0	0	0	0	0	0	151	38	2	0	0	9	0	0	0	0	2	0	0	0	26	0	0
Uniq_9258	cssDNA	Viruses,Phixviricota,Malgrandaviricetes,Petitvirales,Microviridae,,Microviridae_sp.,	19	0	12	26	0	0	4	45	0	31	149	3	0	30	6	0	0	0	0	0	0	0	0	0	0	0	0	0	0	0	0	0	0	0	2	0	0	0	0	0	0	0	0	0	0	0	0
Uniq_6586	cssDNA	Viruses,Phixviricota,Malgrandaviricetes,Petitvirales,Microviridae,,Microviridae_sp.,	3	0	45	3	4	6	17	39	59	30	117	0	2	0	3	0	0	0	0	0	0	0	0	0	0	0	0	0	0	0	0	0	3	0	0	0	0	0	0	0	0	0	0	0	0	0	0
Uniq_2077	cssDNA	Viruses,Phixviricota,Malgrandaviricetes,Petitvirales,Microviridae,,Microviridae_sp.,	9	3	21	15	6	0	7	38	43	16	32	0	0	10	16	0	0	0	0	0	0	0	0	0	0	0	0	0	0	0	0	2	0	80	0	6	0	0	0	0	0	0	0	0	26	0	0
Uniq_2783	cssDNA	Viruses,Phixviricota,Malgrandaviricetes,Petitvirales,Microviridae,,Microviridae_sp.,	24	6	26	10	8	3	13	75	95	12	47	0	0	0	14	0	0	0	0	0	0	0	0	0	0	0	0	0	0	0	0	0	0	0	0	0	0	0	0	0	0	0	0	0	0	0	0
Uniq_9303	cssDNA	Viruses,Phixviricota,Malgrandaviricetes,Petitvirales,Microviridae,,Microviridae_sp.,	18	26	0	5	4	0	10	46	150	4	38	0	0	32	0	0	0	0	0	0	0	0	0	0	0	0	0	0	0	0	0	0	0	0	0	0	0	0	0	0	0	0	0	0	0	0	0
Uniq_2313	cssDNA	Viruses,Phixviricota,Malgrandaviricetes,Petitvirales,Microviridae,,Microviridae_sp.,	12	2	33	4	0	9	8	35	100	18	106	2	0	12	0	0	0	0	0	0	0	0	0	0	0	0	0	0	0	0	0	0	0	0	0	0	0	0	0	0	0	0	0	0	0	0	0
Uniq_2568	cssDNA	Viruses,Phixviricota,Malgrandaviricetes,Petitvirales,Microviridae,,Microviridae_sp.,	25	12	10	32	14	6	9	41	9	3	4	2	0	3	6	0	0	0	0	0	0	0	0	0	0	0	0	0	0	0	0	0	20	135	2	0	4	8	0	0	0	0	0	0	0	0	0
Uniq_8570	cssDNA	Viruses,Phixviricota,Malgrandaviricetes,Petitvirales,Microviridae,,Microviridae_sp.,	2	6	2	7	0	6	6	94	130	22	68	0	0	0	0	0	0	0	0	0	0	0	0	0	0	0	0	0	0	0	2	0	0	4	0	2	0	0	0	0	0	0	0	0	0	0	0
Uniq_8366	cssDNA	Viruses,Phixviricota,Malgrandaviricetes,Petitvirales,Microviridae,,Microviridae_sp.,	26	12	30	17	19	5	6	45	40	29	92	0	0	9	10	0	0	0	0	0	0	0	0	0	0	0	0	0	0	0	0	2	0	4	0	2	0	0	0	0	4	0	0	0	0	0	2
Uniq_5779	cssDNA	Viruses,Phixviricota,Malgrandaviricetes,Petitvirales,Microviridae,,Microviridae_sp.,	12	12	22	12	3	2	30	50	79	22	105	2	0	0	2	0	0	0	0	0	0	0	0	0	0	0	0	0	0	0	0	2	0	0	0	0	0	0	0	0	0	0	0	0	0	0	0
Uniq_9235	cssDNA	Viruses,Phixviricota,Malgrandaviricetes,Petitvirales,Microviridae,,Microviridae_sp.,	12	2	39	2	4	0	28	21	62	11	111	0	2	17	14	0	0	0	0	0	0	0	0	0	0	0	0	0	0	0	0	0	0	0	0	0	0	34	0	0	0	0	0	0	0	0	0
Uniq_895	cssDNA	Viruses,Phixviricota,Malgrandaviricetes,Petitvirales,Microviridae,,Microviridae_sp.,	15	3	43	18	2	2	8	94	101	15	47	0	0	7	9	0	0	0	0	0	0	0	0	0	0	0	0	0	0	0	0	0	2	0	0	0	0	0	0	0	0	0	0	0	0	0	0
Uniq_1678	cssDNA	Viruses,Phixviricota,Malgrandaviricetes,Petitvirales,Microviridae,,Microviridae_sp.,	21	6	6	9	8	0	13	73	111	35	49	4	0	6	9	0	0	0	0	0	0	0	0	0	0	0	0	0	0	0	0	0	0	0	0	0	0	0	0	0	20	0	0	0	0	0	0
Uniq_1830	cssDNA	Viruses,Phixviricota,Malgrandaviricetes,Petitvirales,Microviridae,,Microviridae_sp.,	22	10	35	5	18	0	15	58	113	23	32	3	0	9	12	0	0	0	0	0	0	0	0	0	0	0	0	0	0	0	0	0	0	0	0	2	0	0	0	0	11	2	0	0	0	0	0
Uniq_5169	cssDNA	Viruses,Phixviricota,Malgrandaviricetes,Petitvirales,Microviridae,,Microviridae_sp.,	12	9	23	7	5	0	20	44	60	30	58	2	0	17	7	0	0	0	0	0	0	0	0	0	0	0	0	0	0	0	6	0	0	12	0	0	0	0	0	2	18	2	2	23	14	0	0
Uniq_6300	cssDNA	Viruses,Phixviricota,Malgrandaviricetes,Petitvirales,Microviridae,,Microviridae_sp.,	9	9	7	6	6	0	12	40	49	10	34	0	0	7	11	0	0	0	0	0	0	0	0	0	0	0	0	0	0	0	18	14	0	107	2	0	0	0	0	0	4	0	0	10	23	0	0
Uniq_1249	cssDNA	Viruses,Phixviricota,Malgrandaviricetes,Petitvirales,Microviridae,,Microviridae_sp.,	34	10	20	18	9	2	25	29	42	24	28	2	2	7	13	0	0	0	0	0	0	0	0	0	0	0	0	0	0	0	0	10	0	62	0	0	0	0	0	3	27	0	2	7	2	0	0
Uniq_4624	cssDNA	Viruses,Phixviricota,Malgrandaviricetes,Petitvirales,Microviridae,,Microviridae_sp.,	48	2	39	23	3	4	27	56	75	16	59	2	0	17	5	0	0	0	0	0	0	0	0	0	0	0	0	0	0	0	0	0	0	0	0	0	0	0	0	0	0	0	2	0	0	0	0
Uniq_1583	cssDNA	Viruses,Phixviricota,Malgrandaviricetes,Petitvirales,Microviridae,,Microviridae_sp.,	35	5	49	24	4	7	30	67	95	0	24	2	0	2	0	0	0	0	0	0	0	0	0	0	0	0	0	0	0	0	11	0	0	26	0	0	0	0	3	0	0	0	0	0	0	0	0
Uniq_8249	cssDNA	Viruses,Phixviricota,Malgrandaviricetes,Petitvirales,Microviridae,,Microviridae_sp.,	24	0	78	8	14	0	6	2	58	48	117	4	0	0	20	0	0	0	0	0	0	0	0	0	0	0	0	0	0	0	0	0	0	0	0	0	6	0	0	0	0	0	0	0	0	0	0
Uniq_2034	cssDNA	Viruses,Phixviricota,Malgrandaviricetes,Petitvirales,Microviridae,,Microviridae_sp.,	21	7	40	4	2	0	14	83	122	8	52	0	0	0	0	0	0	0	0	0	0	0	0	0	0	0	0	0	0	0	0	0	14	16	0	0	0	0	0	0	3	0	0	0	0	0	0
Uniq_5146	cssDNA	Viruses,Phixviricota,Malgrandaviricetes,Petitvirales,Microviridae,,Microviridae_sp.,	14	8	35	18	8	4	13	86	72	31	74	2	0	5	5	0	0	0	0	0	0	0	0	0	0	0	0	0	0	0	0	0	0	11	0	0	0	0	0	0	0	0	0	0	0	0	2
Uniq_2535	cssDNA	Viruses,Phixviricota,Malgrandaviricetes,Petitvirales,Microviridae,,Microviridae_sp.,	32	3	11	28	8	0	9	95	48	10	84	5	0	20	24	0	0	0	0	0	0	0	0	0	0	0	0	0	0	0	0	0	0	10	0	0	0	0	0	2	2	0	0	0	0	0	0
Uniq_7044	cssDNA	Viruses,Phixviricota,Malgrandaviricetes,Petitvirales,Microviridae,,Microviridae_sp.,	26	0	65	18	12	3	14	64	26	15	74	6	0	23	7	0	0	0	0	0	0	0	0	0	0	0	0	0	0	0	2	0	0	0	0	0	0	0	0	0	0	2	26	4	14	0	0
Uniq_1534	cssDNA	Viruses,Phixviricota,Malgrandaviricetes,Petitvirales,Microviridae,,Microviridae_sp.,	17	0	0	11	2	0	12	13	27	5	10	0	0	4	6	0	0	0	0	0	0	0	0	0	0	0	0	0	0	0	44	24	7	9	0	30	169	0	0	0	10	0	0	2	0	0	0
Uniq_7116	cssDNA	Viruses,Phixviricota,Malgrandaviricetes,Petitvirales,Microviridae,,Microviridae_sp.,	6	0	30	6	10	0	10	83	115	16	122	2	0	0	2	0	0	0	0	0	0	0	0	0	0	0	0	0	0	0	0	0	0	0	0	0	0	0	0	0	0	2	0	4	0	0	0
Uniq_33	cssDNA	Viruses,Phixviricota,Malgrandaviricetes,Petitvirales,Microviridae,,Microviridae_sp.,	3	5	7	6	6	0	2	32	23	4	116	2	0	7	15	0	0	0	0	0	0	4	0	0	0	0	0	0	0	0	0	3	0	150	0	0	2	5	0	0	19	0	0	0	2	0	0
Uniq_1871	cssDNA	Viruses,Phixviricota,Malgrandaviricetes,Petitvirales,Microviridae,,Microviridae_sp.,	7	9	16	20	4	0	2	101	75	32	64	4	2	35	45	0	0	0	0	0	0	0	0	0	0	0	0	0	0	0	0	0	0	0	0	0	0	0	0	0	0	0	0	0	0	0	0
Uniq_9249	cssDNA	Viruses,Phixviricota,Malgrandaviricetes,Petitvirales,Microviridae,,Microviridae_sp.,	18	5	38	4	0	0	0	2	0	34	76	0	0	139	69	0	0	0	0	0	0	0	0	0	0	0	0	0	4	0	0	0	0	0	0	0	0	0	0	0	0	0	0	28	0	0	0
Uniq_3740	cssDNA	Viruses,Phixviricota,Malgrandaviricetes,Petitvirales,Microviridae,,Microviridae_sp.,	9	12	15	30	6	4	2	61	47	22	70	2	0	0	0	0	0	0	0	0	0	0	0	0	0	0	0	0	0	0	0	0	0	133	0	0	0	0	0	0	5	0	0	0	0	0	0
Uniq_69	cssDNA	Viruses,Phixviricota,Malgrandaviricetes,Petitvirales,Microviridae,,Microviridae_sp.,	5	0	6	22	14	6	12	99	60	17	106	9	0	13	21	0	0	0	0	0	0	0	0	0	0	0	0	0	0	0	6	7	0	0	0	0	2	0	0	0	0	15	0	0	0	0	0
Uniq_2382	cssDNA	Viruses,Phixviricota,Malgrandaviricetes,Petitvirales,Microviridae,,Microviridae_sp.,	18	4	20	9	5	2	11	91	58	23	74	0	0	13	6	0	0	0	0	0	0	0	0	0	0	0	0	0	0	0	4	40	30	0	0	0	0	0	0	4	4	6	0	0	0	0	0
Uniq_2659	cssDNA	Viruses,Phixviricota,Malgrandaviricetes,Petitvirales,Microviridae,,Microviridae_sp.,	11	8	6	22	11	8	6	73	66	21	70	6	0	16	34	0	0	0	0	0	0	0	0	0	0	0	0	0	0	0	17	0	0	14	0	0	0	0	0	0	0	0	0	30	4	0	0
Uniq_126957	cssDNA	Viruses,Phixviricota,Malgrandaviricetes,Petitvirales,Microviridae,,Microviridae_sp.,	9	15	6	11	12	14	0	3	3	8	12	5	2	8	4	0	3	6	2	0	5	0	2	4	0	3	0	0	0	0	17	0	0	174	0	44	2	4	9	0	33	3	0	2	0	0	0
Uniq_7806	cssDNA	Viruses,Phixviricota,Malgrandaviricetes,Petitvirales,Microviridae,,Microviridae_sp.,	0	0	3	0	0	0	21	156	231	0	11	0	0	3	0	0	0	0	0	0	0	0	0	0	0	0	0	0	0	0	0	0	0	0	0	0	0	0	0	0	0	0	0	0	0	0	0
Uniq_2800	cssDNA	Viruses,Phixviricota,Malgrandaviricetes,Petitvirales,Microviridae,,Microviridae_sp.,	10	5	14	20	4	0	13	28	47	22	32	0	0	19	9	0	0	0	0	0	0	0	0	0	0	0	0	0	0	0	4	2	16	163	0	3	0	2	0	4	6	0	0	3	0	0	0
Uniq_1760	cssDNA	Viruses,Phixviricota,Malgrandaviricetes,Petitvirales,Microviridae,,Microviridae_sp.,	41	44	87	11	12	0	7	13	11	38	123	5	0	5	6	0	0	0	0	0	0	0	0	0	0	0	0	0	0	0	0	4	4	0	0	0	0	0	0	0	2	16	0	0	0	0	0
Uniq_8078	cssDNA	Viruses,Phixviricota,Malgrandaviricetes,Petitvirales,Microviridae,,Microviridae_sp.,	16	0	12	24	32	4	11	35	74	27	81	6	0	4	14	0	0	0	0	0	0	0	0	0	0	0	0	0	0	0	8	21	3	0	0	16	20	0	0	0	0	0	0	25	2	0	0
Uniq_1025	cssDNA	Viruses,Phixviricota,Malgrandaviricetes,Petitvirales,Microviridae,,Microviridae_sp.,	24	6	0	22	0	2	22	90	176	26	56	0	2	2	5	0	0	0	0	0	0	0	0	0	0	0	0	0	0	0	0	0	0	0	0	0	0	0	0	0	4	0	0	0	0	0	0
Uniq_9282	cssDNA	Viruses,Phixviricota,Malgrandaviricetes,Petitvirales,Microviridae,,Microviridae_sp.,	16	12	36	21	13	0	19	44	113	17	92	5	0	15	17	0	0	0	0	0	0	0	0	0	0	0	0	0	0	0	4	0	0	6	0	8	0	0	0	0	0	0	0	0	0	0	0
Uniq_285350	cssDNA	Viruses,Phixviricota,Malgrandaviricetes,Petitvirales,Microviridae,,Microviridae_sp.,	0	0	26	3	4	0	18	158	143	30	44	2	0	8	11	0	0	0	0	0	0	0	0	0	0	0	0	0	0	0	0	0	0	0	0	0	0	0	0	0	0	0	0	0	0	0	0
Uniq_7717	cssDNA	Viruses,Phixviricota,Malgrandaviricetes,Petitvirales,Microviridae,,Microviridae_sp.,	26	12	25	15	6	0	10	91	83	36	80	0	0	18	13	0	0	0	0	0	0	0	0	0	0	0	0	0	0	0	0	0	0	4	0	0	0	0	0	0	29	0	0	0	0	0	0
Uniq_8814	cssDNA	Viruses,Phixviricota,Malgrandaviricetes,Petitvirales,Microviridae,,Microviridae_sp.,	20	6	5	12	5	5	12	65	26	19	130	0	0	9	25	0	0	0	0	0	0	0	0	0	0	0	0	0	0	0	0	0	10	101	0	2	0	0	2	0	0	0	0	0	0	0	0
Uniq_2404	cssDNA	Viruses,Phixviricota,Malgrandaviricetes,Petitvirales,Microviridae,,Microviridae_sp.,	12	0	0	2	7	4	16	173	127	8	41	10	0	52	8	0	0	0	0	0	0	0	0	0	0	0	0	0	0	0	0	0	0	0	0	0	0	0	0	0	0	0	0	0	0	0	0
Uniq_2277	cssDNA	Viruses,Phixviricota,Malgrandaviricetes,Petitvirales,Microviridae,,Microviridae_sp.,	20	16	22	20	12	0	22	50	108	7	60	0	0	36	15	0	0	0	0	0	0	0	0	0	0	0	0	0	0	0	14	0	0	0	0	0	0	4	0	0	0	0	0	65	0	0	0
Uniq_8120	cssDNA	Viruses,Phixviricota,Malgrandaviricetes,Petitvirales,Microviridae,,Microviridae_sp.,	4	2	88	12	0	0	12	97	128	35	68	0	0	15	12	0	0	0	0	0	0	0	0	0	0	0	0	0	0	0	0	0	0	0	0	0	0	0	0	0	4	0	0	0	2	0	0
Uniq_2428	cssDNA	Viruses,Phixviricota,Malgrandaviricetes,Petitvirales,Microviridae,,Microviridae_sp.,	25	2	13	9	8	0	10	48	59	9	20	2	0	13	9	0	0	0	0	0	0	0	0	0	0	0	0	0	0	0	18	171	9	10	2	6	0	5	4	6	6	0	12	3	2	0	0
Uniq_8211	cssDNA	Viruses,Phixviricota,Malgrandaviricetes,Petitvirales,Microviridae,,Microviridae_sp.,	20	17	31	31	12	8	19	31	44	40	42	4	0	41	23	0	0	0	0	0	0	0	0	0	0	0	0	0	0	0	31	8	6	21	0	2	0	5	9	0	28	0	3	6	0	0	0
Uniq_1796	cssDNA	Viruses,Phixviricota,Malgrandaviricetes,Petitvirales,Microviridae,,Microviridae_sp.,	16	11	0	18	6	12	18	102	102	16	96	0	0	2	0	0	0	0	0	0	0	0	0	0	0	0	0	0	0	0	0	62	0	22	0	0	0	0	0	0	0	2	0	2	0	0	0
Uniq_620	cssDNA	Viruses,Phixviricota,Malgrandaviricetes,Petitvirales,Microviridae,,Microviridae_sp.,	7	0	0	5	6	0	5	22	23	29	13	2	0	11	8	0	0	0	0	0	0	0	0	0	0	0	0	0	0	0	37	0	12	163	0	22	40	5	0	10	0	4	2	8	57	0	0
Uniq_2464	cssDNA	Viruses,Phixviricota,Malgrandaviricetes,Petitvirales,Microviridae,,Microviridae_sp.,	38	7	82	22	10	7	28	30	50	35	113	5	0	29	34	0	0	0	0	0	0	0	0	0	0	0	0	0	0	0	0	0	2	0	0	0	0	0	0	0	0	0	0	0	2	0	0
Uniq_2716	cssDNA	Viruses,Phixviricota,Malgrandaviricetes,Petitvirales,Microviridae,,Microviridae_sp.,	21	13	43	24	8	0	5	143	40	22	120	0	0	44	9	0	0	0	0	0	0	0	0	0	0	0	0	0	0	0	0	0	0	0	0	8	0	0	0	0	3	0	0	7	0	0	0
Uniq_4593	cssDNA	Viruses,Phixviricota,Malgrandaviricetes,Petitvirales,Microviridae,,Microviridae_sp.,	33	6	69	20	9	2	11	59	82	25	116	7	0	5	10	0	0	0	0	0	0	0	0	0	0	0	0	0	0	0	3	0	0	56	0	0	0	0	0	0	0	0	0	0	0	0	0
Uniq_7809	cssDNA	Viruses,Phixviricota,Malgrandaviricetes,Petitvirales,Microviridae,,Microviridae_sp.,	63	4	7	38	17	5	16	50	44	116	20	11	0	31	8	0	0	0	0	0	0	0	0	0	0	0	0	0	0	0	0	0	6	61	8	0	0	0	0	0	0	2	2	4	0	0	0
Uniq_4219	cssDNA	Viruses,Phixviricota,Malgrandaviricetes,Petitvirales,Microviridae,,Microviridae_sp.,	21	6	62	18	3	8	10	91	97	53	96	0	0	16	13	0	0	0	0	0	0	0	0	0	0	0	0	0	0	0	0	0	0	0	0	0	2	0	0	0	19	0	0	0	0	0	0
Uniq_150	cssDNA	Viruses,Phixviricota,Malgrandaviricetes,Petitvirales,Microviridae,,Microviridae_sp.,	11	6	34	12	2	0	14	63	90	15	86	5	0	12	10	0	0	0	0	0	0	0	0	0	0	0	0	0	0	0	86	20	0	2	11	3	0	0	0	0	0	0	0	3	35	0	0
Uniq_1883	cssDNA	Viruses,Phixviricota,Malgrandaviricetes,Petitvirales,Microviridae,,Microviridae_sp.,	17	3	125	24	18	2	5	57	72	17	160	0	0	14	6	0	0	0	0	0	0	0	0	0	0	0	0	0	0	0	2	0	0	0	0	2	0	0	0	0	0	0	0	2	0	0	0
Uniq_9066	cssDNA	Viruses,Phixviricota,Malgrandaviricetes,Petitvirales,Microviridae,,Microviridae_sp.,	11	2	7	8	0	0	0	36	34	23	196	8	0	7	31	0	0	0	0	0	0	0	0	0	0	0	0	0	0	0	0	0	4	131	0	8	0	0	0	0	20	0	0	0	0	0	0
Uniq_962	cssDNA	Viruses,Phixviricota,Malgrandaviricetes,Petitvirales,Microviridae,,Microviridae_sp.,	19	11	75	16	4	2	25	94	90	15	115	7	0	6	26	0	0	0	0	0	0	0	0	0	0	0	0	0	0	0	14	0	0	0	0	0	0	0	0	0	0	0	2	0	5	0	0
Uniq_841	cssDNA	Viruses,Phixviricota,Malgrandaviricetes,Petitvirales,Microviridae,,Microviridae_sp.,	18	8	4	9	20	0	30	127	162	0	77	2	0	27	44	0	0	0	0	0	2	0	0	0	0	0	0	0	0	0	0	0	0	0	0	0	0	0	0	0	0	0	0	0	0	0	0
Uniq_1069	cssDNA	Viruses,Phixviricota,Malgrandaviricetes,Petitvirales,Microviridae,,Microviridae_sp.,	37	9	4	9	3	2	8	24	19	27	19	8	0	12	4	0	0	0	0	0	0	0	0	0	0	0	0	0	0	0	0	0	32	235	0	4	0	0	21	0	48	0	0	9	4	0	2
Uniq_4685	cssDNA	Viruses,Phixviricota,Malgrandaviricetes,Petitvirales,Microviridae,,Microviridae_sp.,	45	19	90	12	8	7	4	87	117	7	22	2	0	0	8	0	0	0	0	0	0	0	0	0	0	0	0	0	0	0	38	16	0	0	0	0	0	0	52	0	0	0	6	4	2	0	0
Uniq_2456	cssDNA	Viruses,Phixviricota,Malgrandaviricetes,Petitvirales,Microviridae,,Microviridae_sp.,	23	8	3	9	8	6	32	40	28	55	5	10	0	8	2	0	0	0	0	0	0	0	0	0	0	0	0	0	0	0	0	142	0	21	0	0	45	19	4	2	3	10	35	25	2	0	0
Uniq_2829	cssDNA	Viruses,Phixviricota,Malgrandaviricetes,Petitvirales,Microviridae,,Microviridae_sp.,	51	5	37	33	17	15	8	60	119	57	138	5	0	9	3	0	0	0	0	0	0	0	0	0	0	0	0	0	0	0	0	0	0	0	0	0	0	0	0	0	0	0	0	0	0	0	0
Uniq_8754	cssDNA	Viruses,Phixviricota,Malgrandaviricetes,Petitvirales,Microviridae,,Microviridae_sp.,	37	15	2	22	13	4	10	109	168	14	90	16	0	21	25	0	0	0	0	0	0	0	0	0	0	0	0	0	0	0	0	2	0	4	0	0	0	0	0	0	5	0	2	0	0	0	0
Uniq_9250	cssDNA	Viruses,Phixviricota,Malgrandaviricetes,Petitvirales,Microviridae,,Microviridae_sp.,	19	4	0	4	4	0	32	149	217	30	70	0	0	27	6	0	0	0	0	0	0	0	0	0	0	0	0	0	0	0	0	0	0	0	0	0	0	0	0	0	0	0	0	0	0	0	0
Uniq_4089	cssDNA	Viruses,Phixviricota,Malgrandaviricetes,Petitvirales,Microviridae,,Microviridae_sp.,	22	8	49	29	3	0	16	72	147	55	146	0	0	10	20	0	0	0	0	0	0	0	0	0	0	0	0	0	0	0	0	0	0	0	0	0	0	0	0	0	6	0	0	0	0	0	0
Uniq_1339	cssDNA	Viruses,Phixviricota,Malgrandaviricetes,Petitvirales,Microviridae,,Microviridae_sp.,	11	6	94	15	12	0	21	104	102	37	152	4	0	0	6	0	0	0	0	0	0	0	0	0	0	0	0	0	0	0	0	0	0	23	0	0	0	0	0	0	0	0	0	0	0	0	0
Uniq_4230	cssDNA	Viruses,Phixviricota,Malgrandaviricetes,Petitvirales,Microviridae,,Microviridae_sp.,	38	10	20	34	12	6	18	26	80	29	25	18	2	15	10	0	0	0	0	0	0	0	0	0	0	0	0	0	0	0	26	12	2	66	2	9	0	0	2	0	3	0	6	39	80	0	0
Uniq_2911	cssDNA	Viruses,Phixviricota,Malgrandaviricetes,Petitvirales,Microviridae,,Microviridae_sp.,	23	16	14	21	8	0	18	96	130	34	191	13	0	8	14	0	0	0	0	0	0	0	0	0	0	0	0	0	0	0	0	0	0	8	0	0	0	0	0	0	0	0	0	0	0	0	0
Uniq_8988	cssDNA	Viruses,Phixviricota,Malgrandaviricetes,Petitvirales,Microviridae,,Microviridae_sp.,	10	3	4	34	6	6	0	36	70	35	196	4	0	19	3	0	0	0	0	0	0	0	0	0	0	0	0	0	0	0	69	0	0	10	0	0	0	0	0	2	86	2	0	0	0	0	0
Uniq_4237	cssDNA	Viruses,Phixviricota,Malgrandaviricetes,Petitvirales,Microviridae,,Microviridae_sp.,	20	11	57	16	14	6	13	65	139	67	167	0	0	10	11	0	0	0	0	0	0	0	0	0	0	0	0	0	0	0	0	0	0	2	0	0	0	0	0	0	0	0	0	0	0	0	0
Uniq_7960	cssDNA	Viruses,Phixviricota,Malgrandaviricetes,Petitvirales,Microviridae,,Microviridae_sp.,	25	7	53	27	6	0	17	101	93	21	70	0	0	7	10	0	0	0	0	0	0	0	0	0	0	0	0	0	0	0	2	0	0	127	0	0	0	0	0	0	32	0	0	0	0	0	0
Uniq_5051	cssDNA	Viruses,Phixviricota,Malgrandaviricetes,Petitvirales,Microviridae,,Microviridae_sp.,	21	10	37	23	4	3	23	56	127	17	231	2	0	10	14	0	0	0	0	0	0	0	0	0	0	0	0	0	0	0	3	0	0	0	6	0	0	0	0	0	6	5	0	2	0	0	0
Uniq_4928	cssDNA	Viruses,Phixviricota,Malgrandaviricetes,Petitvirales,Microviridae,,Microviridae_sp.,	11	6	72	9	14	5	24	216	96	37	86	2	0	13	16	0	0	0	0	0	0	0	0	0	0	0	0	0	0	0	0	0	0	2	0	0	0	0	0	0	0	0	0	0	0	0	0
Uniq_2516	cssDNA	Viruses,Phixviricota,Malgrandaviricetes,Petitvirales,Microviridae,,Microviridae_sp.,	7	4	25	13	4	0	25	136	167	34	105	0	0	17	14	0	0	0	0	0	0	0	0	0	0	0	0	0	0	0	0	0	0	0	0	0	0	0	0	2	74	0	0	0	0	0	0
Uniq_4770	cssDNA	Viruses,Phixviricota,Malgrandaviricetes,Petitvirales,Microviridae,,Microviridae_sp.,	25	9	36	43	19	4	28	84	121	63	144	2	0	13	5	0	0	0	0	0	0	0	0	0	0	0	0	0	0	0	2	2	0	7	0	0	0	0	0	11	0	7	0	4	0	0	0
Uniq_293515	cssDNA	Viruses,Phixviricota,Malgrandaviricetes,Petitvirales,Microviridae,,Microviridae_sp.,	20	26	10	15	13	15	28	7	17	15	7	12	3	18	13	11	3	28	18	2	25	44	47	68	13	17	8	2	78	12	0	2	10	2	0	0	0	0	0	3	5	13	0	0	3	0	0
Uniq_6703	cssDNA	Viruses,Phixviricota,Malgrandaviricetes,Petitvirales,Microviridae,,Microviridae_sp.,	13	5	22	13	11	5	8	9	9	14	20	0	2	7	7	0	0	2	0	0	0	0	0	0	0	0	0	0	0	0	2	0	0	382	0	0	0	0	0	6	88	2	2	0	0	2	0
Uniq_240428	cssDNA	Viruses,Phixviricota,Malgrandaviricetes,Petitvirales,Microviridae,,Microviridae_sp.,	21	4	63	28	11	9	12	81	84	34	113	5	0	18	34	0	0	0	0	0	0	0	0	0	0	0	0	0	0	0	0	0	14	75	0	4	2	0	0	0	0	3	0	4	26	0	0
Uniq_799	cssDNA	Viruses,Phixviricota,Malgrandaviricetes,Petitvirales,Microviridae,,Microviridae_sp.,	11	4	43	16	4	4	19	80	108	29	218	9	0	21	5	0	0	0	0	0	0	0	0	0	0	0	0	0	0	0	4	5	17	18	0	34	2	0	0	0	5	6	0	2	3	0	0
Uniq_5423	cssDNA	Viruses,Phixviricota,Malgrandaviricetes,Petitvirales,Microviridae,,Microviridae_sp.,	47	51	21	13	42	57	37	13	4	25	39	37	0	29	20	20	11	4	0	0	29	15	3	11	15	9	4	0	18	0	4	2	0	45	0	38	0	0	2	0	0	0	0	11	2	0	0
Uniq_880	cssDNA	Viruses,Phixviricota,Malgrandaviricetes,Petitvirales,Microviridae,,Microviridae_sp.,	62	12	66	14	20	11	32	220	92	8	42	4	0	39	63	0	0	0	0	0	0	0	0	0	0	0	0	0	0	0	0	0	0	0	0	0	0	0	0	0	0	0	0	0	0	0	0
Uniq_5142	cssDNA	Viruses,Phixviricota,Malgrandaviricetes,Petitvirales,Microviridae,,Microviridae_sp.,	21	6	53	14	6	0	36	164	166	38	163	0	0	3	17	0	0	0	0	0	0	0	0	0	0	0	0	0	0	0	0	0	0	0	0	0	0	0	0	0	0	0	0	0	0	0	0
Uniq_6499	cssDNA	Viruses,Phixviricota,Malgrandaviricetes,Petitvirales,Microviridae,,Microviridae_sp.,	76	9	99	27	18	13	0	122	108	26	108	3	2	25	28	0	0	0	0	0	0	0	0	0	0	0	0	0	0	0	0	0	0	0	0	0	0	0	0	0	24	0	0	0	0	0	0
Uniq_4813	cssDNA	Viruses,Phixviricota,Malgrandaviricetes,Petitvirales,Microviridae,,Microviridae_sp.,	47	8	69	35	15	2	13	170	151	36	107	0	0	4	11	0	0	0	0	0	0	0	0	0	0	0	0	0	0	0	0	0	0	6	0	0	0	0	0	0	15	2	0	0	0	0	0
Uniq_3853	cssDNA	Viruses,Phixviricota,Malgrandaviricetes,Petitvirales,Microviridae,,Microviridae_sp.,	7	0	60	18	9	4	21	77	159	25	233	7	0	6	4	0	0	0	0	0	0	0	0	0	0	0	0	0	0	0	22	0	0	0	0	0	0	0	0	0	12	0	0	0	40	0	0
Uniq_4687	cssDNA	Viruses,Phixviricota,Malgrandaviricetes,Petitvirales,Microviridae,,Microviridae_sp.,	26	3	66	19	8	4	29	70	192	35	222	2	0	18	6	0	0	0	0	0	0	0	0	0	0	0	0	0	0	0	0	0	0	2	0	2	0	0	0	0	0	0	0	0	0	0	0
Uniq_6786	cssDNA	Viruses,Phixviricota,Malgrandaviricetes,Petitvirales,Microviridae,,Microviridae_sp.,	6	8	44	0	0	0	5	260	273	32	37	0	0	20	25	0	0	0	0	0	0	0	0	0	0	0	0	0	0	0	0	0	0	0	0	0	0	0	0	0	0	0	0	0	0	0	0
Uniq_8459	cssDNA	Viruses,Phixviricota,Malgrandaviricetes,Petitvirales,Microviridae,,Microviridae_sp.,	31	4	91	18	8	3	13	92	68	23	301	8	0	30	9	0	0	0	0	0	0	0	0	0	0	0	0	0	0	0	22	0	0	2	0	0	0	0	2	0	0	0	0	0	0	0	0
Uniq_6573	cssDNA	Viruses,Phixviricota,Malgrandaviricetes,Petitvirales,Microviridae,,Microviridae_sp.,	29	4	68	49	6	0	10	25	77	43	302	4	2	42	16	0	0	0	0	0	2	0	0	0	0	0	0	0	0	0	2	0	2	52	0	12	0	0	0	0	4	0	0	0	0	0	0
Uniq_5645	cssDNA	Viruses,Phixviricota,Malgrandaviricetes,Petitvirales,Microviridae,,Microviridae_sp.,	31	12	44	31	10	4	79	167	182	48	91	2	0	16	41	0	0	0	0	0	0	0	0	0	0	0	0	0	0	0	4	0	0	0	0	0	0	0	0	0	10	0	0	0	4	0	0
Uniq_4534	cssDNA	Viruses,Phixviricota,Malgrandaviricetes,Petitvirales,Microviridae,,Microviridae_sp.,	24	6	166	30	2	7	18	107	97	34	194	0	0	26	17	0	0	0	0	0	0	0	0	0	0	0	0	0	0	0	0	0	0	13	0	2	0	2	0	2	24	0	2	11	4	0	0
Uniq_1959	cssDNA	Viruses,Phixviricota,Malgrandaviricetes,Petitvirales,Microviridae,,Microviridae_sp.,	37	0	34	15	4	5	23	43	21	40	167	2	0	4	4	0	0	0	0	0	0	0	0	0	0	0	0	0	0	0	8	145	45	39	34	59	2	3	0	8	0	53	0	0	0	0	0
Uniq_9279	cssDNA	Viruses,Phixviricota,Malgrandaviricetes,Petitvirales,Microviridae,,Microviridae_sp.,	55	12	110	19	6	0	15	241	181	26	114	0	0	10	6	0	0	0	0	0	0	0	0	0	0	0	0	0	0	0	0	0	0	0	0	0	0	0	0	0	0	0	0	0	0	0	0
Uniq_1427	cssDNA	Viruses,Phixviricota,Malgrandaviricetes,Petitvirales,Microviridae,,Microviridae_sp.,	56	0	186	20	13	2	11	16	67	57	182	5	0	31	10	0	0	0	0	0	0	0	0	0	0	0	0	0	2	0	114	0	2	0	6	0	0	0	0	0	0	0	0	0	18	0	0
Uniq_4439	cssDNA	Viruses,Phixviricota,Malgrandaviricetes,Petitvirales,Microviridae,,Microviridae_sp.,	26	8	30	11	9	2	8	57	52	23	31	3	0	8	15	0	0	0	0	0	0	0	0	0	0	0	0	0	0	0	6	59	8	136	3	4	0	0	0	5	262	0	0	12	12	4	0
Uniq_2765	cssDNA	Viruses,Phixviricota,Malgrandaviricetes,Petitvirales,Microviridae,,Microviridae_sp.,	37	12	44	8	5	4	26	214	275	29	124	7	0	5	7	0	0	0	0	0	0	0	0	0	0	0	0	0	0	0	4	0	0	0	0	0	0	4	0	0	0	2	0	0	0	0	0
Uniq_5983	cssDNA	Viruses,Phixviricota,Malgrandaviricetes,Petitvirales,Microviridae,,Microviridae_sp.,	16	19	139	17	0	5	21	169	112	18	220	2	0	37	24	0	0	0	0	0	0	0	0	0	0	0	0	0	0	0	2	0	0	8	0	0	0	0	0	0	0	6	0	0	0	0	0
Uniq_9254	cssDNA	Viruses,Phixviricota,Malgrandaviricetes,Petitvirales,Microviridae,,Microviridae_sp.,	32	0	2	32	14	2	29	67	176	120	256	12	2	46	27	0	0	0	0	0	0	0	0	0	0	0	0	0	0	0	0	0	0	0	0	0	0	0	0	0	0	0	0	0	0	0	0
Uniq_3926	cssDNA	Viruses,Phixviricota,Malgrandaviricetes,Petitvirales,Microviridae,,Microviridae_sp.,	25	6	68	19	14	7	27	138	188	29	270	0	0	12	4	0	0	0	0	0	0	0	0	0	0	0	0	0	0	0	0	0	0	6	0	0	0	0	0	0	7	0	0	0	0	0	0
Uniq_4325	cssDNA	Viruses,Phixviricota,Malgrandaviricetes,Petitvirales,Microviridae,,Microviridae_sp.,	69	23	50	49	29	16	54	123	169	24	86	6	0	17	16	0	0	0	0	0	0	0	0	0	0	0	0	0	0	0	18	0	0	37	0	3	0	0	0	0	16	3	2	7	2	0	4
Uniq_8448	cssDNA	Viruses,Phixviricota,Malgrandaviricetes,Petitvirales,Microviridae,,Microviridae_sp.,	81	11	38	10	23	0	20	216	133	55	185	4	0	25	12	0	0	0	0	0	0	0	0	0	0	0	0	0	0	0	0	0	0	0	0	0	0	0	0	0	12	0	0	0	0	0	0
Uniq_5483	cssDNA	Viruses,Phixviricota,Malgrandaviricetes,Petitvirales,Microviridae,,Microviridae_sp.,	29	6	86	2	7	0	35	177	250	61	141	4	0	18	36	0	0	0	0	0	0	0	0	0	0	0	0	0	0	0	0	0	0	0	0	0	0	0	0	0	0	0	0	0	0	0	0
Uniq_7695	cssDNA	Viruses,Phixviricota,Malgrandaviricetes,Petitvirales,Microviridae,,Microviridae_sp.,	27	16	6	20	7	0	29	45	59	14	15	3	0	6	16	0	0	0	0	0	0	0	0	0	0	0	0	0	0	0	5	0	8	317	0	0	0	0	0	9	237	2	0	0	5	0	2
Uniq_3937	cssDNA	Viruses,Phixviricota,Malgrandaviricetes,Petitvirales,Microviridae,,Microviridae_sp.,	16	4	7	60	21	12	83	98	127	49	47	8	0	44	24	0	0	0	0	0	0	0	0	0	0	0	0	0	0	0	32	11	102	11	30	24	0	12	0	0	2	0	5	28	16	0	0
Uniq_5401	cssDNA	Viruses,Phixviricota,Malgrandaviricetes,Petitvirales,Microviridae,,Microviridae_sp.,	162	46	0	61	12	21	15	159	64	85	167	6	2	55	12	0	0	0	0	0	0	0	0	0	0	0	0	0	0	0	0	0	0	0	2	0	0	0	0	0	0	0	4	0	0	0	0
Uniq_7631	cssDNA	Viruses,Phixviricota,Malgrandaviricetes,Petitvirales,Microviridae,,Microviridae_sp.,	37	6	42	39	13	0	23	67	69	33	69	2	0	40	51	0	0	0	0	0	0	0	0	0	0	0	0	0	0	0	0	0	5	354	0	24	0	0	0	0	3	0	0	0	0	0	0
Uniq_4715	cssDNA	Viruses,Phixviricota,Malgrandaviricetes,Petitvirales,Microviridae,,Microviridae_sp.,	5	9	25	13	3	2	15	87	48	17	154	0	0	26	2	0	0	0	0	0	0	0	0	0	0	0	0	0	0	0	0	0	0	0	0	0	0	0	0	42	332	84	0	4	0	6	2
Uniq_2389	cssDNA	Viruses,Phixviricota,Malgrandaviricetes,Petitvirales,Microviridae,,Microviridae_sp.,	72	24	35	29	21	26	49	155	224	42	82	18	0	6	15	0	0	0	0	0	0	0	0	0	0	0	0	0	0	0	4	0	0	0	48	0	0	0	0	2	0	8	2	25	0	0	0
Uniq_2824	cssDNA	Viruses,Phixviricota,Malgrandaviricetes,Petitvirales,Microviridae,,Microviridae_sp.,	19	10	10	15	0	0	21	172	368	46	220	0	0	0	2	0	0	0	0	0	0	0	0	0	0	0	0	0	0	0	0	0	0	4	0	0	0	0	0	0	2	0	0	0	0	0	0
Uniq_607	cssDNA	Viruses,Phixviricota,Malgrandaviricetes,Petitvirales,Microviridae,,Microviridae_sp.,	22	7	74	10	6	2	28	225	290	34	130	2	0	8	2	0	0	0	0	0	0	0	0	0	0	0	0	0	0	0	13	2	3	23	0	0	0	0	4	0	0	0	0	4	4	0	0
Uniq_8761	cssDNA	Viruses,Phixviricota,Malgrandaviricetes,Petitvirales,Microviridae,,Microviridae_sp.,	36	20	4	37	45	6	17	56	83	77	320	16	0	33	40	0	0	0	0	0	0	0	0	0	0	0	0	0	0	0	0	0	0	48	0	4	6	0	4	0	0	21	0	22	0	0	0
Uniq_9332	cssDNA	Viruses,Phixviricota,Malgrandaviricetes,Petitvirales,Microviridae,,Microviridae_sp.,	45	17	52	32	7	4	41	133	125	47	210	4	0	18	26	0	2	2	0	2	2	2	0	0	0	0	5	0	0	0	7	0	2	42	2	27	0	0	0	4	2	27	0	3	6	0	0
Uniq_8277	cssDNA	Viruses,Phixviricota,Malgrandaviricetes,Petitvirales,Microviridae,,Microviridae_sp.,	41	3	95	12	14	15	26	90	193	79	145	8	0	50	29	0	0	0	0	0	0	0	0	0	0	0	0	0	0	0	0	0	0	0	0	0	0	0	0	0	111	0	0	0	2	0	0
Uniq_9127	cssDNA	Viruses,Phixviricota,Malgrandaviricetes,Petitvirales,Microviridae,,Microviridae_sp.,	38	26	80	22	24	3	68	210	302	29	75	7	0	16	13	0	0	0	0	0	0	0	0	0	0	0	0	0	0	0	0	0	0	0	0	0	0	0	0	0	0	0	3	0	0	0	0
Uniq_4311	cssDNA	Viruses,Phixviricota,Malgrandaviricetes,Petitvirales,Microviridae,,Microviridae_sp.,	31	14	108	30	6	3	15	90	184	97	251	13	8	17	22	0	0	0	0	0	0	0	0	0	0	0	0	0	0	0	4	0	0	8	6	0	0	0	0	0	5	3	2	0	0	0	0
Uniq_2094	cssDNA	Viruses,Phixviricota,Malgrandaviricetes,Petitvirales,Microviridae,,Microviridae_sp.,	35	21	145	19	2	5	26	146	262	28	198	8	0	13	10	0	0	0	0	0	0	0	0	0	0	0	0	0	0	0	0	0	3	0	0	0	0	0	0	0	0	0	0	0	0	0	0
Uniq_2463	cssDNA	Viruses,Phixviricota,Malgrandaviricetes,Petitvirales,Microviridae,,Microviridae_sp.,	57	8	25	17	27	9	34	88	73	43	50	4	0	38	21	0	0	0	0	0	0	0	0	0	0	0	0	0	0	0	78	7	28	207	25	16	41	7	11	0	2	0	6	0	2	0	0
Uniq_8812	cssDNA	Viruses,Phixviricota,Malgrandaviricetes,Petitvirales,Microviridae,,Microviridae_sp.,	10	21	51	23	2	8	50	132	234	17	271	4	0	11	13	0	0	0	0	0	0	0	0	0	0	0	0	0	0	0	0	0	0	31	0	0	0	0	0	0	20	33	0	0	0	0	0
Uniq_235157	cssDNA	Viruses,Phixviricota,Malgrandaviricetes,Petitvirales,Microviridae,,Microviridae_sp.,	20	11	46	37	8	2	28	279	224	49	151	4	0	30	42	0	0	0	0	0	0	0	0	0	0	0	0	0	0	0	0	0	0	0	0	0	0	0	0	0	3	0	0	0	0	0	0
Uniq_5233	cssDNA	Viruses,Phixviricota,Malgrandaviricetes,Petitvirales,Microviridae,,Microviridae_sp.,	81	2	40	53	30	2	15	105	110	120	289	4	0	56	24	0	0	0	0	0	0	0	0	0	0	0	0	0	0	0	0	0	0	0	0	0	0	0	0	0	6	0	0	0	0	0	0
Uniq_1471	cssDNA	Viruses,Phixviricota,Malgrandaviricetes,Petitvirales,Microviridae,,Microviridae_sp.,	33	14	92	30	11	7	24	176	176	51	226	13	0	34	31	0	0	0	0	0	0	0	0	0	0	0	0	0	0	0	0	0	0	2	0	0	0	0	0	0	4	18	0	0	0	0	0
Uniq_911	cssDNA	Viruses,Phixviricota,Malgrandaviricetes,Petitvirales,Microviridae,,Microviridae_sp.,	10	2	11	8	4	2	28	34	64	11	34	0	2	4	12	0	0	0	0	0	0	0	0	0	0	0	0	0	0	0	424	7	41	74	0	30	41	0	0	0	3	0	23	34	41	0	0
Uniq_2287	cssDNA	Viruses,Phixviricota,Malgrandaviricetes,Petitvirales,Microviridae,,Microviridae_sp.,	28	13	42	10	13	0	23	243	243	59	206	2	0	5	20	0	0	3	0	0	0	0	0	0	0	0	0	0	0	0	0	4	0	38	0	0	0	0	0	0	0	0	0	4	0	0	0
Uniq_3952	cssDNA	Viruses,Phixviricota,Malgrandaviricetes,Petitvirales,Microviridae,,Microviridae_sp.,	53	12	89	31	6	7	29	148	222	55	279	0	0	20	10	0	0	0	0	0	0	0	0	0	0	0	0	0	0	0	0	0	0	0	0	0	0	0	0	0	0	0	0	2	0	0	0
Uniq_4519	cssDNA	Viruses,Phixviricota,Malgrandaviricetes,Petitvirales,Microviridae,,Microviridae_sp.,	103	41	72	30	14	8	18	190	289	32	156	7	2	7	10	0	0	0	0	0	0	0	0	0	0	0	0	0	0	0	0	0	2	12	0	4	0	0	0	0	4	0	0	0	0	0	0
Uniq_6271	cssDNA	Viruses,Phixviricota,Malgrandaviricetes,Petitvirales,Microviridae,,Microviridae_sp.,	84	18	135	17	11	5	16	165	216	82	178	2	0	38	36	0	0	0	0	0	0	0	0	0	0	0	0	0	0	0	0	0	0	0	0	0	0	0	0	0	0	0	0	0	0	0	0
Uniq_5390	cssDNA	Viruses,Phixviricota,Malgrandaviricetes,Petitvirales,Microviridae,,Microviridae_sp.,	28	14	72	29	4	0	60	194	262	86	185	0	0	27	32	0	0	0	0	0	0	0	0	0	0	0	0	0	0	0	2	0	0	0	0	0	0	0	0	0	0	12	0	0	0	0	0
Uniq_7428	cssDNA	Viruses,Phixviricota,Malgrandaviricetes,Petitvirales,Microviridae,,Microviridae_sp.,	56	14	84	28	29	8	29	202	205	53	169	10	0	37	31	0	0	0	0	0	0	0	0	0	0	0	0	0	0	0	0	0	2	34	0	0	0	0	0	0	18	0	0	0	0	0	0
Uniq_5476	cssDNA	Viruses,Phixviricota,Malgrandaviricetes,Petitvirales,Microviridae,,Microviridae_sp.,	80	12	186	35	40	13	31	102	105	78	193	6	4	56	39	0	0	0	0	0	0	0	0	0	0	0	0	0	0	0	0	0	0	0	0	0	0	0	0	0	0	0	0	0	38	0	0
Uniq_632	cssDNA	Viruses,Phixviricota,Malgrandaviricetes,Petitvirales,Microviridae,,Microviridae_sp.,	30	3	38	10	9	0	19	282	374	61	165	0	0	5	9	0	0	0	0	0	0	0	0	0	0	0	0	0	0	0	6	0	0	8	0	0	0	0	0	0	0	0	0	0	0	0	0
Uniq_5003	cssDNA	Viruses,Phixviricota,Malgrandaviricetes,Petitvirales,Microviridae,,Microviridae_sp.,	87	9	110	21	16	6	32	202	263	31	181	4	0	23	30	0	0	0	0	0	0	0	0	0	0	0	0	0	0	0	0	0	0	2	0	0	0	0	0	0	6	0	0	0	0	0	0
Uniq_2109	cssDNA	Viruses,Phixviricota,Malgrandaviricetes,Petitvirales,Microviridae,,Microviridae_sp.,	47	11	133	18	3	9	14	227	251	71	150	0	0	58	35	0	0	0	0	0	0	0	0	0	0	0	0	0	0	0	0	0	0	4	0	0	0	0	0	0	0	0	0	0	0	0	0
Uniq_3940	cssDNA	Viruses,Phixviricota,Malgrandaviricetes,Petitvirales,Microviridae,,Microviridae_sp.,	23	7	66	27	2	0	24	108	150	22	210	15	0	35	14	0	0	0	0	0	0	0	0	0	0	0	0	0	0	0	32	14	0	3	109	0	0	0	0	0	167	2	2	0	0	0	0
Uniq_4875	cssDNA	Viruses,Phixviricota,Malgrandaviricetes,Petitvirales,Microviridae,,Microviridae_sp.,	57	29	57	65	16	7	50	115	94	88	285	3	0	67	43	0	0	0	0	0	0	0	0	0	0	0	0	0	0	0	30	5	0	0	2	3	3	2	0	0	3	3	0	6	0	0	0
Uniq_3985	cssDNA	Viruses,Phixviricota,Malgrandaviricetes,Petitvirales,Microviridae,,Microviridae_sp.,	41	2	78	39	0	0	18	196	257	83	241	2	0	34	39	0	0	0	0	0	0	0	0	0	0	0	0	0	0	0	0	0	0	0	0	0	0	0	0	0	35	0	0	0	0	0	0
Uniq_8325	cssDNA	Viruses,Phixviricota,Malgrandaviricetes,Petitvirales,Microviridae,,Microviridae_sp.,	33	22	69	28	9	3	36	86	158	31	224	4	2	89	80	0	0	0	0	0	0	0	0	0	0	0	0	0	0	0	0	0	0	22	0	0	0	0	0	0	170	0	0	0	0	0	0
Uniq_6185	cssDNA	Viruses,Phixviricota,Malgrandaviricetes,Petitvirales,Microviridae,,Microviridae_sp.,	0	0	8	0	0	0	0	2	0	4	6	0	0	0	0	0	0	0	0	0	0	0	0	0	0	0	0	0	0	0	0	0	0	14	0	0	0	0	0	3	1034	0	0	0	0	2	0
Uniq_7459	cssDNA	Viruses,Phixviricota,Malgrandaviricetes,Petitvirales,Microviridae,,Microviridae_sp.,	21	10	106	27	5	0	27	117	204	69	162	0	2	10	32	0	0	0	0	0	0	0	0	0	0	0	0	0	0	0	191	2	0	2	66	0	0	0	0	22	2	14	0	2	0	0	0
Uniq_5197	cssDNA	Viruses,Phixviricota,Malgrandaviricetes,Petitvirales,Microviridae,,Microviridae_sp.,	63	31	32	21	7	0	45	110	111	29	64	5	0	14	16	0	0	0	0	0	0	0	0	0	0	0	0	0	0	0	14	2	9	459	5	52	0	0	7	0	0	0	0	6	4	0	0
Uniq_11	cssDNA	Viruses,Phixviricota,Malgrandaviricetes,Petitvirales,Microviridae,,Microviridae_sp.,	42	12	55	18	10	0	13	419	302	37	135	2	0	33	32	0	0	0	0	0	0	0	0	0	0	0	0	2	0	0	0	4	0	8	0	0	0	0	0	0	6	0	0	0	0	0	0
Uniq_6148	cssDNA	Viruses,Phixviricota,Malgrandaviricetes,Petitvirales,Microviridae,,Microviridae_sp.,	30	10	49	47	24	6	111	228	397	18	137	14	0	18	10	0	0	0	0	0	0	0	0	0	0	0	0	0	0	0	8	6	6	10	0	2	0	0	0	0	0	0	2	5	4	0	0
Uniq_1550	cssDNA	Viruses,Phixviricota,Malgrandaviricetes,Petitvirales,Microviridae,,Microviridae_sp.,	74	25	58	37	17	7	33	150	201	46	288	4	6	42	41	0	0	0	0	0	0	0	0	0	0	0	0	0	0	0	12	13	4	57	7	8	0	0	0	2	2	2	0	7	0	0	0
Uniq_34991	cssDNA	Viruses,Phixviricota,Malgrandaviricetes,Petitvirales,Microviridae,,Microviridae_sp.,	29	12	236	28	11	9	12	141	143	78	169	12	0	4	18	0	0	0	0	0	0	0	0	0	0	0	0	0	0	0	176	3	0	9	24	0	24	0	0	0	2	0	0	10	0	0	0
Uniq_796	cssDNA	Viruses,Phixviricota,Malgrandaviricetes,Petitvirales,Microviridae,,Microviridae_sp.,	65	3	90	23	21	17	31	204	294	53	182	3	0	39	39	0	0	0	0	0	0	0	0	0	0	0	0	0	0	0	20	4	4	0	0	0	0	0	0	0	0	0	7	37	15	0	0
Uniq_977	cssDNA	Viruses,Phixviricota,Malgrandaviricetes,Petitvirales,Microviridae,,Microviridae_sp.,	30	11	60	15	6	5	66	205	383	35	207	8	0	20	14	0	0	0	0	0	0	0	0	0	0	0	0	0	0	0	36	12	0	0	4	8	0	0	0	0	0	18	0	6	5	0	0
Uniq_176104	cssDNA	Viruses,Phixviricota,Malgrandaviricetes,Petitvirales,Microviridae,,Microviridae_sp.,	38	14	41	10	3	0	18	361	227	55	209	8	0	96	72	0	0	0	0	0	0	0	0	0	0	0	0	0	0	0	0	0	0	14	0	0	0	0	0	0	0	0	0	0	0	0	0
Uniq_59112	cssDNA	Viruses,Phixviricota,Malgrandaviricetes,Petitvirales,Microviridae,,Microviridae_sp.,	56	18	127	19	27	6	49	223	345	71	152	9	0	43	27	0	0	0	0	0	0	0	0	0	0	0	0	0	0	0	2	4	0	6	0	0	0	0	0	0	0	0	0	0	3	0	0
Uniq_9306	cssDNA	Viruses,Phixviricota,Malgrandaviricetes,Petitvirales,Microviridae,,Microviridae_sp.,	0	3	0	4	5	0	4	16	9	0	5	8	6	0	0	11	2	5	2	0	19	13	30	19	7	7	8	2	32	5	5	2	3	3	3	12	0	4	0	13	924	2	0	0	2	0	0
Uniq_8352	cssDNA	Viruses,Phixviricota,Malgrandaviricetes,Petitvirales,Microviridae,,Microviridae_sp.,	21	6	49	9	4	0	46	433	488	29	72	0	0	21	27	0	0	0	0	0	0	0	0	0	0	0	0	0	0	0	0	0	0	0	0	0	0	0	0	0	0	0	0	0	0	0	0
Uniq_1832	cssDNA	Viruses,Phixviricota,Malgrandaviricetes,Petitvirales,Microviridae,,Microviridae_sp.,	58	15	41	45	20	20	33	78	86	48	175	23	2	52	40	0	0	0	0	0	0	0	0	0	0	0	0	0	0	0	10	0	27	225	30	6	4	137	2	0	4	13	6	0	11	0	0
Uniq_717	cssDNA	Viruses,Phixviricota,Malgrandaviricetes,Petitvirales,Microviridae,,Microviridae_sp.,	33	9	54	18	4	0	36	352	287	119	261	0	0	29	20	0	0	0	0	0	0	0	0	0	0	0	0	0	0	0	0	0	0	0	0	0	0	0	0	0	0	0	0	0	0	0	0
Uniq_1107	cssDNA	Viruses,Phixviricota,Malgrandaviricetes,Petitvirales,Microviridae,,Microviridae_sp.,	39	9	65	35	14	0	37	301	434	66	155	8	0	22	12	0	0	0	0	0	0	0	0	0	0	0	0	0	0	0	7	0	0	16	0	0	0	0	0	0	10	0	0	0	0	0	0
Uniq_1214	cssDNA	Viruses,Phixviricota,Malgrandaviricetes,Petitvirales,Microviridae,,Microviridae_sp.,	36	12	188	37	26	4	18	144	158	37	252	8	0	7	15	0	0	0	0	0	0	0	0	0	0	0	0	0	0	0	9	0	0	4	0	0	0	0	0	0	293	0	0	2	0	0	0
Uniq_7689	cssDNA	Viruses,Phixviricota,Malgrandaviricetes,Petitvirales,Microviridae,,Microviridae_sp.,	16	2	64	4	5	8	77	390	520	12	84	4	0	21	14	0	0	0	0	0	0	0	0	0	0	0	0	0	0	0	12	0	8	8	0	0	0	0	0	0	0	6	2	0	2	0	0
Uniq_1392	cssDNA	Viruses,Phixviricota,Malgrandaviricetes,Petitvirales,Microviridae,,Microviridae_sp.,	73	34	75	85	54	14	30	48	75	157	130	50	0	99	79	0	0	0	0	0	0	0	0	0	0	0	0	0	0	0	58	32	18	16	6	12	0	0	0	0	0	29	0	11	84	0	0
Uniq_726	cssDNA	Viruses,Phixviricota,Malgrandaviricetes,Petitvirales,Microviridae,,Microviridae_sp.,	53	31	32	47	21	7	12	109	95	62	607	5	0	46	52	0	0	0	0	0	0	0	0	0	0	0	0	0	0	0	2	0	0	78	15	15	0	0	0	0	7	0	0	0	0	0	0
Uniq_9248	cssDNA	Viruses,Phixviricota,Malgrandaviricetes,Petitvirales,Microviridae,,Microviridae_sp.,	57	24	31	56	20	0	31	101	116	146	546	25	0	35	72	0	0	0	0	0	0	0	0	0	0	0	0	0	0	0	0	0	0	34	0	0	0	0	0	0	0	2	0	2	0	0	0
Uniq_4566	cssDNA	Viruses,Phixviricota,Malgrandaviricetes,Petitvirales,Microviridae,,Microviridae_sp.,	56	0	179	31	6	5	37	239	299	70	214	5	0	13	23	0	0	0	0	0	0	0	0	0	0	0	0	0	0	0	9	10	0	17	0	2	3	25	0	3	14	0	3	0	45	0	0
Uniq_8927	cssDNA	Viruses,Phixviricota,Malgrandaviricetes,Petitvirales,Microviridae,,Microviridae_sp.,	59	23	65	49	24	0	29	247	233	58	321	3	0	69	100	0	0	0	0	0	0	0	0	0	0	0	3	0	0	0	9	6	0	0	0	0	0	0	0	0	0	0	0	29	0	0	0
Uniq_6234	cssDNA	Viruses,Phixviricota,Malgrandaviricetes,Petitvirales,Microviridae,,Microviridae_sp.,	45	20	180	49	34	9	43	298	255	71	212	2	0	60	62	0	0	0	0	0	0	0	0	0	0	0	0	0	0	0	0	0	0	4	0	0	0	0	0	0	6	0	0	0	0	0	0
Uniq_4349	cssDNA	Viruses,Phixviricota,Malgrandaviricetes,Petitvirales,Microviridae,,Microviridae_sp.,	17	2	101	18	9	8	32	352	465	87	221	5	0	20	2	0	0	0	0	0	0	0	0	0	0	0	0	0	0	0	0	0	0	9	0	0	0	0	0	0	11	0	0	0	0	0	0
Uniq_3872	cssDNA	Viruses,Phixviricota,Malgrandaviricetes,Petitvirales,Microviridae,,Microviridae_sp.,	27	7	55	0	14	2	8	199	195	46	124	0	0	3	12	0	0	0	0	0	0	0	0	0	0	0	0	0	0	0	0	0	0	13	0	3	0	0	0	0	650	0	0	0	0	0	0
Uniq_9314	cssDNA	Viruses,Phixviricota,Malgrandaviricetes,Petitvirales,Microviridae,,Microviridae_sp.,	33	31	25	26	20	27	15	24	10	22	24	25	3	10	23	3	0	6	2	4	9	8	9	3	0	4	6	0	3	0	65	84	110	43	141	82	8	67	47	157	0	61	8	49	76	0	0
Uniq_1886	cssDNA	Viruses,Phixviricota,Malgrandaviricetes,Petitvirales,Microviridae,,Microviridae_sp.,	72	17	187	29	6	11	39	522	223	47	169	5	0	22	27	0	0	0	0	0	0	0	0	0	0	0	0	0	0	0	0	0	0	0	0	0	0	0	0	0	0	0	0	0	0	0	0
Uniq_1341	cssDNA	Viruses,Phixviricota,Malgrandaviricetes,Petitvirales,Microviridae,,Microviridae_sp.,	32	14	97	14	3	2	52	268	270	19	142	6	0	36	25	0	0	0	0	0	0	0	0	0	0	0	0	0	0	0	102	79	0	10	17	9	0	2	0	0	0	0	13	71	94	0	0
Uniq_8046	cssDNA	Viruses,Phixviricota,Malgrandaviricetes,Petitvirales,Microviridae,,Microviridae_sp.,	39	11	124	58	15	12	61	252	317	71	277	7	0	29	20	0	0	0	0	0	0	0	0	0	0	0	0	0	0	0	0	0	0	88	0	0	0	0	0	0	13	2	0	0	0	0	0
Uniq_408	cssDNA	Viruses,Phixviricota,Malgrandaviricetes,Petitvirales,Microviridae,,Microviridae_sp.,	35	12	29	5	15	2	29	364	360	88	270	0	0	16	16	0	0	0	0	0	0	0	0	0	0	0	0	0	0	0	0	0	0	42	0	0	0	0	0	2	108	0	0	0	0	0	0
Uniq_3691	cssDNA	Viruses,Phixviricota,Malgrandaviricetes,Petitvirales,Microviridae,,Microviridae_sp.,	71	22	280	24	18	2	86	267	227	61	131	12	0	119	84	0	0	0	0	0	0	0	0	0	0	0	0	0	0	0	0	0	0	0	0	0	2	0	0	0	0	0	0	0	0	0	0
Uniq_5347	cssDNA	Viruses,Phixviricota,Malgrandaviricetes,Petitvirales,Microviridae,,Microviridae_sp.,	48	36	193	35	18	9	38	201	164	51	424	6	0	72	119	0	0	0	0	0	0	0	0	0	0	0	0	0	0	0	4	0	0	0	0	0	0	0	0	0	0	0	0	0	0	0	0
Uniq_7597	cssDNA	Viruses,Phixviricota,Malgrandaviricetes,Petitvirales,Microviridae,,Microviridae_sp.,	106	21	143	95	23	17	54	137	237	116	360	11	0	34	33	0	0	0	0	0	0	0	0	0	0	0	0	0	0	0	16	0	0	0	0	0	0	0	0	0	5	4	0	16	0	0	0
Uniq_2609	cssDNA	Viruses,Phixviricota,Malgrandaviricetes,Petitvirales,Microviridae,,Microviridae_sp.,	84	43	56	33	33	8	68	228	313	106	344	14	0	23	32	0	0	0	0	0	2	0	0	0	0	0	0	0	0	0	2	6	0	17	0	0	4	0	0	0	0	0	8	7	12	0	0
Uniq_8591	cssDNA	Viruses,Phixviricota,Malgrandaviricetes,Petitvirales,Microviridae,,Microviridae_sp.,	37	5	0	21	2	0	71	236	385	74	472	0	2	0	10	0	0	0	0	0	0	0	0	0	0	0	0	0	0	0	6	0	0	0	0	0	0	0	2	0	9	0	2	2	122	0	0
Uniq_460	cssDNA	Viruses,Phixviricota,Malgrandaviricetes,Petitvirales,Microviridae,,Microviridae_sp.,	39	15	25	27	3	4	30	172	167	42	428	4	0	71	34	0	0	0	0	0	0	0	2	0	0	0	0	0	0	0	0	0	0	292	0	4	0	3	2	0	113	4	0	0	0	0	0
Uniq_6193	cssDNA	Viruses,Phixviricota,Malgrandaviricetes,Petitvirales,Microviridae,,Microviridae_sp.,	65	59	56	54	56	13	69	230	152	126	587	4	0	6	20	0	0	0	0	0	0	0	0	0	0	0	0	0	0	0	0	0	0	0	0	0	0	0	0	0	0	5	0	2	0	0	0
Uniq_9287	cssDNA	Viruses,Phixviricota,Malgrandaviricetes,Petitvirales,Microviridae,,Microviridae_sp.,	63	16	167	60	34	31	43	93	300	148	283	14	2	45	84	0	0	0	0	0	0	0	0	0	0	0	0	0	0	0	15	37	2	13	0	2	0	7	4	0	0	0	26	14	14	0	0
Uniq_213758	cssDNA	Viruses,Phixviricota,Malgrandaviricetes,Petitvirales,Microviridae,,Microviridae_sp.,	40	13	65	39	6	16	58	462	304	107	352	7	2	29	47	0	0	0	0	0	0	0	0	0	0	0	0	0	0	0	0	0	0	0	0	0	0	0	0	0	0	0	0	0	0	0	0
Uniq_1939	cssDNA	Viruses,Phixviricota,Malgrandaviricetes,Petitvirales,Microviridae,,Microviridae_sp.,	40	10	0	21	22	4	24	232	212	111	436	0	0	51	35	0	0	0	0	0	2	0	0	0	0	0	0	0	0	0	2	52	4	30	6	0	0	0	0	4	132	8	8	27	104	2	0
Uniq_6726	cssDNA	Viruses,Phixviricota,Malgrandaviricetes,Petitvirales,Microviridae,,Microviridae_sp.,	69	13	135	39	22	12	44	199	145	122	583	5	0	50	48	0	0	0	0	0	0	0	0	0	0	0	0	0	0	0	8	65	0	0	0	0	0	0	0	0	0	0	2	5	21	0	0
Uniq_7037	cssDNA	Viruses,Phixviricota,Malgrandaviricetes,Petitvirales,Microviridae,,Microviridae_sp.,	80	18	211	58	15	25	100	186	148	68	499	19	0	67	75	0	0	0	0	0	0	0	0	0	0	0	0	0	0	0	3	4	0	0	0	0	0	0	2	0	3	3	0	5	4	0	0
Uniq_6022	cssDNA	Viruses,Phixviricota,Malgrandaviricetes,Petitvirales,Microviridae,,Microviridae_sp.,	32	7	168	17	17	4	42	469	421	73	167	10	0	39	23	0	0	0	0	0	0	0	0	0	0	0	0	0	0	0	0	0	0	80	0	0	0	0	0	0	55	0	0	2	0	0	0
Uniq_5562	cssDNA	Viruses,Phixviricota,Malgrandaviricetes,Petitvirales,Microviridae,,Microviridae_sp.,	34	38	354	26	14	18	52	328	277	38	292	4	0	30	46	0	0	0	0	0	0	0	0	0	0	0	0	0	0	0	8	0	0	0	15	0	0	0	0	0	2	54	0	0	0	0	0
Uniq_6001	cssDNA	Viruses,Phixviricota,Malgrandaviricetes,Petitvirales,Microviridae,,Microviridae_sp.,	102	46	248	27	46	5	93	440	405	78	148	10	0	55	38	0	0	0	0	0	0	0	0	0	0	0	0	0	0	0	2	0	2	0	0	0	0	0	0	0	0	0	0	0	0	0	0
Uniq_830	cssDNA	Viruses,Phixviricota,Malgrandaviricetes,Petitvirales,Microviridae,,Microviridae_sp.,	39	6	190	21	7	9	33	428	477	113	376	10	0	18	20	0	0	0	0	0	0	0	0	0	0	0	0	0	2	0	0	0	0	0	0	0	0	0	0	0	0	0	0	0	0	0	0
Uniq_2749	cssDNA	Viruses,Phixviricota,Malgrandaviricetes,Petitvirales,Microviridae,,Microviridae_sp.,	77	27	113	53	20	3	73	241	240	82	209	14	0	49	28	0	0	0	0	0	0	0	0	0	0	0	0	0	0	0	2	5	54	411	0	25	0	2	0	0	25	0	22	5	0	0	0
Uniq_3917	cssDNA	Viruses,Phixviricota,Malgrandaviricetes,Petitvirales,Microviridae,,Microviridae_sp.,	97	5	112	33	16	3	92	479	606	59	226	15	0	26	11	0	0	0	0	0	0	0	0	0	0	0	0	0	0	0	0	0	0	0	0	0	0	0	0	0	2	0	0	0	0	0	0
Uniq_3963	cssDNA	Viruses,Phixviricota,Malgrandaviricetes,Petitvirales,Microviridae,,Microviridae_sp.,	150	16	2	63	79	57	57	106	156	290	82	0	4	49	75	0	0	0	0	0	0	0	0	0	0	0	0	0	0	0	18	5	84	148	156	92	35	3	0	3	0	0	6	47	8	4	0
Uniq_2135	cssDNA	Viruses,Phixviricota,Malgrandaviricetes,Petitvirales,Microviridae,,Microviridae_sp.,	40	11	47	42	15	4	26	403	466	123	498	9	0	34	51	0	0	0	0	0	0	0	0	0	0	0	0	0	0	0	0	0	0	49	0	0	0	0	0	0	8	0	0	0	0	0	0
Uniq_2585	cssDNA	Viruses,Phixviricota,Malgrandaviricetes,Petitvirales,Microviridae,,Microviridae_sp.,	37	6	146	20	9	6	17	282	339	30	100	2	0	13	2	0	0	0	0	0	0	0	0	0	0	0	0	0	0	0	0	0	0	37	0	0	0	0	0	96	437	251	0	0	0	0	0
Uniq_7733	cssDNA	Viruses,Phixviricota,Malgrandaviricetes,Petitvirales,Microviridae,,Microviridae_sp.,	65	14	294	17	0	25	12	355	523	85	332	0	0	0	4	0	0	0	0	0	0	0	0	0	0	0	0	0	0	0	0	0	0	83	0	0	0	0	0	0	21	0	0	0	0	0	0
Uniq_8034	cssDNA	Viruses,Phixviricota,Malgrandaviricetes,Petitvirales,Microviridae,,Microviridae_sp.,	90	27	93	88	27	4	56	290	496	111	351	6	0	49	82	0	0	0	0	0	0	0	0	0	0	0	0	0	0	0	13	3	0	35	0	0	0	0	6	0	5	0	2	0	0	0	0
Uniq_2086	cssDNA	Viruses,Phixviricota,Malgrandaviricetes,Petitvirales,Microviridae,,Microviridae_sp.,	90	26	167	33	10	2	54	318	411	66	323	9	0	32	25	0	0	0	0	0	0	0	0	0	0	0	0	0	0	0	14	0	0	17	6	0	0	0	0	4	228	2	0	23	0	0	0
Uniq_659	cssDNA	Viruses,Phixviricota,Malgrandaviricetes,Petitvirales,Microviridae,,Microviridae_sp.,	103	11	2	33	34	28	39	58	97	191	55	4	0	20	34	0	0	0	0	0	2	0	0	0	0	0	0	0	0	0	23	5	359	79	80	109	30	3	0	385	0	23	10	53	2	0	0
Uniq_6091	cssDNA	Viruses,Phixviricota,Malgrandaviricetes,Petitvirales,Microviridae,,Microviridae_sp.,	91	32	149	52	35	2	46	347	517	100	393	2	0	27	35	0	0	0	0	0	0	0	0	0	0	0	0	0	0	0	2	0	0	19	0	4	0	0	0	0	28	0	0	0	0	0	0
Uniq_2774	cssDNA	Viruses,Phixviricota,Malgrandaviricetes,Petitvirales,Microviridae,,Microviridae_sp.,	44	10	172	28	26	6	36	576	550	77	134	0	0	26	11	0	0	0	0	0	0	0	0	0	0	0	0	0	0	0	0	0	0	9	0	0	0	0	0	2	168	7	0	0	0	0	0
Uniq_6490	cssDNA	Viruses,Phixviricota,Malgrandaviricetes,Petitvirales,Microviridae,,Microviridae_sp.,	61	45	38	94	36	8	47	230	244	118	477	7	0	69	71	0	0	0	0	0	0	0	0	0	0	0	0	0	0	0	9	14	2	66	0	28	0	4	64	4	57	70	0	13	18	0	0
Uniq_1588	cssDNA	Viruses,Phixviricota,Malgrandaviricetes,Petitvirales,Microviridae,,Microviridae_sp.,	141	72	77	81	34	15	26	110	95	67	361	2	2	63	49	0	0	0	0	0	2	0	0	0	0	0	0	0	0	0	14	35	38	341	3	24	0	7	14	4	48	2	34	65	79	6	2
Uniq_2110	cssDNA	Viruses,Phixviricota,Malgrandaviricetes,Petitvirales,Microviridae,,Microviridae_sp.,	75	35	77	55	30	15	59	242	227	101	293	14	0	46	42	4	2	0	0	2	0	0	7	4	0	0	0	0	3	0	54	0	27	480	2	4	0	0	7	2	13	0	0	0	0	0	0
Uniq_1525	cssDNA	Viruses,Phixviricota,Malgrandaviricetes,Petitvirales,Microviridae,,Microviridae_sp.,	57	20	68	55	29	31	44	399	444	97	419	11	0	61	51	0	0	0	0	0	0	0	0	0	0	0	0	0	0	0	0	0	4	116	0	0	0	0	0	0	30	0	0	0	0	0	0
Uniq_8843	cssDNA	Viruses,Phixviricota,Malgrandaviricetes,Petitvirales,Microviridae,,Microviridae_sp.,	19	0	216	42	17	24	49	436	366	122	460	11	0	75	67	0	0	0	0	0	0	0	0	0	0	0	0	0	0	0	0	2	0	26	0	0	0	0	0	0	4	0	0	0	0	0	0
Uniq_4814	cssDNA	Viruses,Phixviricota,Malgrandaviricetes,Petitvirales,Microviridae,,Microviridae_sp.,	66	10	233	25	18	4	55	368	541	129	340	10	0	31	30	0	0	0	0	0	0	0	0	0	0	0	0	0	0	0	0	0	0	22	0	2	0	0	0	0	61	0	0	0	0	0	0
Uniq_2048	cssDNA	Viruses,Phixviricota,Malgrandaviricetes,Petitvirales,Microviridae,,Microviridae_sp.,	81	17	110	43	33	13	35	226	252	31	256	4	6	20	32	0	0	0	0	0	0	0	0	0	0	0	0	0	0	0	11	5	6	604	0	4	0	0	60	2	74	7	0	0	20	0	0
Uniq_7117	cssDNA	Viruses,Phixviricota,Malgrandaviricetes,Petitvirales,Microviridae,,Microviridae_sp.,	80	14	91	33	15	14	31	162	186	70	180	3	0	31	41	0	0	0	0	0	0	0	0	0	0	0	0	0	0	0	0	0	20	882	5	0	10	5	0	0	78	0	0	2	23	0	0
Uniq_5828	cssDNA	Viruses,Phixviricota,Malgrandaviricetes,Petitvirales,Microviridae,,Microviridae_sp.,	107	34	107	67	48	5	28	169	218	116	215	13	0	37	40	0	0	0	0	0	0	0	0	0	0	0	0	0	0	0	7	2	2	791	0	10	0	2	0	6	14	2	0	0	0	0	0
Uniq_8171	cssDNA	Viruses,Phixviricota,Malgrandaviricetes,Petitvirales,Microviridae,,Microviridae_sp.,	112	41	474	147	5	6	40	119	158	175	417	39	0	89	84	0	0	0	0	0	0	0	0	0	0	0	0	0	0	0	52	15	0	0	0	0	2	0	0	0	0	4	2	0	64	0	0
Uniq_8793	cssDNA	Viruses,Phixviricota,Malgrandaviricetes,Petitvirales,Microviridae,,Microviridae_sp.,	51	10	139	77	17	10	63	648	607	96	262	9	0	44	32	0	0	0	0	0	0	0	0	0	0	0	0	0	0	0	0	0	0	5	0	0	0	0	0	0	25	0	0	0	0	0	0
Uniq_4316	cssDNA	Viruses,Phixviricota,Malgrandaviricetes,Petitvirales,Microviridae,,Microviridae_sp.,	70	22	60	20	21	2	32	499	737	123	462	15	0	8	9	0	0	0	0	0	0	0	0	0	0	0	0	0	0	0	0	0	0	11	0	0	0	0	0	0	6	0	0	0	0	0	0
Uniq_29	cssDNA	Viruses,Phixviricota,Malgrandaviricetes,Petitvirales,Microviridae,,Microviridae_sp.,	78	31	37	44	27	6	84	437	627	105	437	17	0	42	28	0	0	0	0	0	0	0	0	0	0	0	0	0	0	0	18	6	0	31	5	0	13	0	0	0	2	14	6	2	7	0	0
Uniq_4291	cssDNA	Viruses,Phixviricota,Malgrandaviricetes,Petitvirales,Microviridae,,Microviridae_sp.,	73	28	160	51	9	19	49	427	433	77	360	11	0	62	56	0	0	0	0	0	0	0	0	0	0	0	0	0	0	0	0	26	35	8	0	18	0	0	0	0	0	184	0	6	15	0	0
Uniq_5680	cssDNA	Viruses,Phixviricota,Malgrandaviricetes,Petitvirales,Microviridae,,Microviridae_sp.,	126	32	365	50	20	13	42	316	560	142	343	10	4	50	36	0	0	0	0	0	0	0	0	0	0	0	0	0	0	0	4	0	0	7	0	0	0	8	0	0	22	2	0	0	0	0	0
Uniq_6107	cssDNA	Viruses,Phixviricota,Malgrandaviricetes,Petitvirales,Microviridae,,Microviridae_sp.,	107	35	113	77	63	17	100	275	467	117	449	20	0	66	51	0	0	0	0	0	0	2	0	0	0	0	0	0	0	0	0	0	2	100	18	0	0	0	0	0	82	0	0	2	0	0	0
Uniq_8304	cssDNA	Viruses,Phixviricota,Malgrandaviricetes,Petitvirales,Microviridae,,Microviridae_sp.,	120	85	193	90	56	12	46	374	400	175	343	9	0	145	87	0	0	0	0	0	0	0	0	0	0	0	0	0	0	0	7	0	0	0	0	0	0	0	0	0	0	17	0	8	0	0	0
Uniq_209968	cssDNA	Viruses,Phixviricota,Malgrandaviricetes,Petitvirales,Microviridae,,Microviridae_sp.,	105	49	38	55	12	10	137	207	252	31	79	24	2	47	36	2	0	0	0	0	0	0	0	0	0	0	0	0	0	0	149	21	177	430	12	102	10	3	0	0	4	14	31	20	107	0	0
Uniq_25	cssDNA	Viruses,Phixviricota,Malgrandaviricetes,Petitvirales,Microviridae,,Microviridae_sp.,	121	12	90	75	34	12	53	200	230	135	481	7	0	81	79	0	0	0	0	0	0	0	0	0	0	0	0	0	0	0	0	0	2	574	0	4	0	0	0	0	4	0	0	0	0	0	0
Uniq_4773	cssDNA	Viruses,Phixviricota,Malgrandaviricetes,Petitvirales,Microviridae,,Microviridae_sp.,	115	34	172	46	24	15	60	350	388	71	282	6	2	38	56	0	0	0	0	0	0	0	0	0	0	0	0	0	0	0	6	4	3	409	0	0	2	2	0	0	108	0	0	0	0	2	0
Uniq_6068	cssDNA	Viruses,Phixviricota,Malgrandaviricetes,Petitvirales,Microviridae,,Microviridae_sp.,	18	4	46	6	13	0	11	159	190	24	41	4	0	8	12	0	0	0	0	0	0	0	0	0	0	0	0	0	0	0	0	0	0	0	0	0	0	0	0	16	1620	27	0	0	0	0	0
Uniq_5222	cssDNA	Viruses,Phixviricota,Malgrandaviricetes,Petitvirales,Microviridae,,Microviridae_sp.,	91	21	354	44	28	4	83	620	599	60	251	18	0	7	19	0	0	0	0	0	0	0	0	0	0	0	0	0	0	0	0	0	0	0	0	0	0	0	0	0	10	0	0	0	0	0	2
Uniq_3981	cssDNA	Viruses,Phixviricota,Malgrandaviricetes,Petitvirales,Microviridae,,Microviridae_sp.,	101	48	137	65	37	8	77	305	333	133	341	7	4	50	60	0	0	0	0	0	0	0	0	0	0	0	0	0	0	0	32	7	32	403	0	20	0	0	0	4	34	0	0	2	10	0	0
Uniq_6556	cssDNA	Viruses,Phixviricota,Malgrandaviricetes,Petitvirales,Microviridae,,Microviridae_sp.,	95	11	36	32	20	10	82	603	573	32	238	4	0	16	19	0	0	0	0	0	0	0	0	0	0	0	0	0	0	0	2	12	0	0	0	2	0	0	0	0	464	0	2	0	2	0	0
Uniq_2226	cssDNA	Viruses,Phixviricota,Malgrandaviricetes,Petitvirales,Microviridae,,Microviridae_sp.,	40	6	143	32	21	4	53	637	690	113	434	2	0	20	29	0	0	0	0	0	0	0	0	0	0	0	0	0	0	0	0	2	0	3	0	0	0	0	0	0	8	0	0	4	22	0	0
Uniq_7546	cssDNA	Viruses,Phixviricota,Malgrandaviricetes,Petitvirales,Microviridae,,Microviridae_sp.,	80	55	117	62	31	8	45	174	137	98	495	13	0	82	34	0	0	0	0	0	0	0	0	0	0	0	0	0	0	0	431	191	0	0	114	0	20	19	0	0	0	0	31	17	16	0	0
Uniq_6995	cssDNA	Viruses,Phixviricota,Malgrandaviricetes,Petitvirales,Microviridae,,Microviridae_sp.,	68	22	201	41	19	8	78	553	645	87	514	13	0	17	17	0	0	0	0	0	0	0	0	0	0	0	0	0	0	0	6	2	0	5	0	2	0	0	0	0	0	0	0	0	0	0	0
Uniq_6606	cssDNA	Viruses,Phixviricota,Malgrandaviricetes,Petitvirales,Microviridae,,Microviridae_sp.,	213	56	23	138	47	8	127	251	317	94	99	19	0	55	39	0	0	0	0	0	0	0	4	0	0	0	0	0	0	0	6	9	38	576	4	17	0	20	0	40	47	2	5	11	0	2	8
Uniq_4161	cssDNA	Viruses,Phixviricota,Malgrandaviricetes,Petitvirales,Microviridae,,Microviridae_sp.,	56	17	255	49	9	0	53	608	591	109	469	12	0	31	42	0	0	0	0	0	0	0	0	0	0	0	0	0	0	0	0	0	0	5	0	0	0	0	0	0	0	0	0	4	0	0	0
Uniq_8400	cssDNA	Viruses,Phixviricota,Malgrandaviricetes,Petitvirales,Microviridae,,Microviridae_sp.,	115	39	121	101	45	8	43	250	261	130	455	24	0	63	68	0	0	0	0	0	0	0	0	0	0	0	0	0	0	0	51	4	22	405	0	6	0	2	0	2	30	4	0	20	42	4	2
Uniq_4102	cssDNA	Viruses,Phixviricota,Malgrandaviricetes,Petitvirales,Microviridae,,Microviridae_sp.,	84	41	110	91	33	4	76	447	602	102	510	22	0	55	56	0	0	0	0	0	0	0	0	0	0	0	0	0	0	0	0	0	0	14	0	2	2	4	0	2	66	2	0	0	0	0	0
Uniq_9288	cssDNA	Viruses,Phixviricota,Malgrandaviricetes,Petitvirales,Microviridae,,Microviridae_sp.,	110	26	203	57	39	14	133	371	539	132	181	24	4	50	28	0	0	0	0	0	0	0	0	0	0	0	0	0	0	0	12	2	10	21	0	2	5	2	2	0	3	2	12	74	305	0	0
Uniq_2913	cssDNA	Viruses,Phixviricota,Malgrandaviricetes,Petitvirales,Microviridae,,Microviridae_sp.,	27	0	0	36	13	4	27	47	72	59	19	8	0	4	2	0	0	0	0	0	0	0	0	0	0	0	0	0	0	0	692	48	25	20	96	72	2	69	938	0	0	33	0	36	44	0	0
Uniq_2106	cssDNA	Viruses,Phixviricota,Malgrandaviricetes,Petitvirales,Microviridae,,Microviridae_sp.,	70	31	62	45	54	4	75	380	313	120	664	6	2	171	188	0	0	0	0	0	0	0	0	0	0	0	0	0	0	0	7	0	13	52	0	5	85	0	0	2	31	0	4	8	0	0	0
Uniq_4680	cssDNA	Viruses,Phixviricota,Malgrandaviricetes,Petitvirales,Microviridae,,Microviridae_sp.,	106	57	138	50	24	6	90	579	538	220	444	9	0	43	43	0	0	0	0	0	0	0	0	0	0	0	0	0	0	0	0	0	5	41	0	0	0	0	0	0	0	0	0	0	0	2	2
Uniq_7632	cssDNA	Viruses,Phixviricota,Malgrandaviricetes,Petitvirales,Microviridae,,Microviridae_sp.,	60	35	419	69	11	5	62	381	498	52	544	9	0	28	18	0	0	0	0	0	0	0	0	0	0	0	0	0	0	0	110	42	4	4	2	0	16	2	0	2	0	2	17	3	6	0	0
Uniq_8147	cssDNA	Viruses,Phixviricota,Malgrandaviricetes,Petitvirales,Microviridae,,Microviridae_sp.,	98	79	86	71	24	18	27	111	67	73	372	10	2	34	49	0	0	0	0	0	0	2	0	0	0	0	0	0	2	0	152	24	6	652	9	13	16	13	6	4	335	6	57	13	10	0	2
Uniq_4331	cssDNA	Viruses,Phixviricota,Malgrandaviricetes,Petitvirales,Microviridae,,Microviridae_sp.,	113	35	110	105	56	25	73	290	347	156	607	6	6	50	53	0	0	0	0	0	0	0	0	0	0	0	0	0	0	0	50	13	4	23	37	10	0	0	9	26	70	6	26	33	129	0	0
Uniq_5770	cssDNA	Viruses,Phixviricota,Malgrandaviricetes,Petitvirales,Microviridae,,Microviridae_sp.,	146	40	254	99	73	18	51	516	507	118	355	28	0	105	108	0	0	0	0	0	0	0	0	0	0	0	0	0	0	0	0	0	0	0	0	0	0	0	0	0	116	0	0	0	0	0	0
Uniq_195572	cssDNA	Viruses,Phixviricota,Malgrandaviricetes,Petitvirales,Microviridae,,Microviridae_sp.,	90	38	12	58	12	14	37	449	381	66	460	6	0	16	30	0	0	0	0	0	0	0	0	0	0	0	0	0	0	0	2	4	2	73	78	8	4	0	3	2	612	15	42	11	11	0	0
Uniq_8894	cssDNA	Viruses,Phixviricota,Malgrandaviricetes,Petitvirales,Microviridae,,Microviridae_sp.,	45	22	11	24	6	12	103	118	193	17	100	2	0	6	29	0	0	0	0	0	0	0	0	0	0	0	0	0	0	0	626	324	0	7	34	8	212	78	43	0	3	0	15	274	245	0	0
Uniq_3927	cssDNA	Viruses,Phixviricota,Malgrandaviricetes,Petitvirales,Microviridae,,Microviridae_sp.,	83	56	356	101	47	6	77	488	348	168	674	23	0	59	63	0	0	0	0	0	0	0	0	0	0	0	0	0	0	0	0	0	0	11	0	12	0	0	0	0	2	0	0	0	0	0	0
Uniq_4351	cssDNA	Viruses,Phixviricota,Malgrandaviricetes,Petitvirales,Microviridae,,Microviridae_sp.,	57	34	31	46	16	8	33	153	130	56	506	3	0	70	67	5	0	0	0	0	0	2	2	3	2	0	0	2	0	0	4	12	16	918	43	13	2	30	123	94	44	11	14	16	7	0	0
Uniq_508	cssDNA	Viruses,Phixviricota,Malgrandaviricetes,Petitvirales,Microviridae,,Microviridae_sp.,	102	58	361	78	33	22	96	504	570	161	540	11	0	38	36	0	0	0	0	0	0	0	0	0	0	0	0	0	0	0	12	0	0	4	0	0	0	0	0	0	45	3	0	0	0	0	0
Uniq_5943	cssDNA	Viruses,Phixviricota,Malgrandaviricetes,Petitvirales,Microviridae,,Microviridae_sp.,	115	27	59	36	107	11	109	737	879	56	462	32	0	40	14	0	0	0	0	0	0	0	0	0	0	0	0	0	0	0	2	0	0	24	0	0	0	0	0	0	4	14	2	2	0	0	0
Uniq_9262	cssDNA	Viruses,Phixviricota,Malgrandaviricetes,Petitvirales,Microviridae,,Microviridae_sp.,	102	10	164	84	18	20	204	461	804	211	441	15	0	72	30	0	0	0	0	0	0	0	0	0	0	8	0	0	2	0	10	10	50	0	0	0	0	2	12	4	0	6	10	4	19	0	0
Uniq_4653	cssDNA	Viruses,Phixviricota,Malgrandaviricetes,Petitvirales,Microviridae,,Microviridae_sp.,	74	37	69	69	52	9	50	503	614	122	868	5	0	87	74	0	0	0	0	0	0	0	0	0	0	0	0	0	0	0	0	0	7	80	0	0	0	20	0	4	24	3	2	0	2	0	0
Uniq_163	cssDNA	Viruses,Phixviricota,Malgrandaviricetes,Petitvirales,Microviridae,,Microviridae_sp.,	155	67	68	123	24	0	159	408	469	139	410	53	0	84	71	0	0	0	0	0	0	2	0	0	0	0	0	0	0	0	108	6	17	204	6	15	3	7	2	10	0	24	28	54	88	0	0
Uniq_8338	cssDNA	Viruses,Phixviricota,Malgrandaviricetes,Petitvirales,Microviridae,,Microviridae_sp.,	50	32	152	75	56	17	155	495	504	130	829	10	0	94	141	0	0	0	0	0	0	0	0	0	0	0	0	0	0	0	0	0	0	39	30	0	0	0	0	0	8	5	0	0	0	0	0
Uniq_2704	cssDNA	Viruses,Phixviricota,Malgrandaviricetes,Petitvirales,Microviridae,,Microviridae_sp.,	52	12	121	20	16	6	93	964	1045	127	335	0	0	23	17	0	0	0	0	0	0	0	0	0	0	0	0	0	0	0	0	0	0	52	0	4	0	0	0	0	4	0	0	0	0	0	0
Uniq_5660	cssDNA	Viruses,Phixviricota,Malgrandaviricetes,Petitvirales,Microviridae,,Microviridae_sp.,	68	23	150	49	24	6	77	815	1047	170	350	4	0	28	38	0	0	0	0	0	0	0	0	0	0	0	0	0	0	0	0	0	0	27	0	2	0	0	0	0	21	0	0	0	0	0	0
Uniq_2175	cssDNA	Viruses,Phixviricota,Malgrandaviricetes,Petitvirales,Microviridae,,Microviridae_sp.,	107	40	504	67	15	12	71	556	477	124	723	15	0	84	100	0	0	0	0	0	0	0	0	0	0	0	0	0	0	0	0	14	0	0	0	0	0	0	0	0	0	0	4	9	2	0	0
Uniq_8501	cssDNA	Viruses,Phixviricota,Malgrandaviricetes,Petitvirales,Microviridae,,Microviridae_sp.,	2	0	0	0	0	0	0	0	0	0	0	0	0	0	0	0	0	0	0	0	0	0	0	0	0	0	0	0	0	0	0	0	0	0	0	0	0	0	0	10	2910	2	0	0	0	2	0
Uniq_9298	cssDNA	Viruses,Phixviricota,Malgrandaviricetes,Petitvirales,Microviridae,,Microviridae_sp.,	147	14	284	76	71	40	142	754	1007	131	197	13	0	35	22	0	0	0	0	0	0	0	0	0	0	0	0	0	0	0	0	0	0	2	0	0	0	0	0	0	0	0	0	0	0	0	0
Uniq_4528	cssDNA	Viruses,Phixviricota,Malgrandaviricetes,Petitvirales,Microviridae,,Microviridae_sp.,	105	25	202	46	14	4	114	764	653	186	660	9	2	107	51	0	0	0	0	0	0	0	0	0	0	0	0	0	0	0	0	0	0	0	0	0	0	0	0	0	0	0	0	0	5	0	0
Uniq_6660	cssDNA	Viruses,Phixviricota,Malgrandaviricetes,Petitvirales,Microviridae,,Microviridae_sp.,	122	40	116	94	36	6	102	336	411	176	258	9	0	49	96	0	0	0	0	0	0	0	0	0	0	0	0	0	0	0	25	0	12	525	14	9	3	0	8	7	506	2	0	2	4	0	2
Uniq_1854	cssDNA	Viruses,Phixviricota,Malgrandaviricetes,Petitvirales,Microviridae,,Microviridae_sp.,	74	31	120	62	40	12	102	672	639	165	560	9	0	157	121	0	0	0	0	0	0	0	0	0	0	0	0	0	0	0	68	62	0	30	0	33	0	0	2	0	0	0	11	0	10	0	0
Uniq_5886	cssDNA	Viruses,Phixviricota,Malgrandaviricetes,Petitvirales,Microviridae,,Microviridae_sp.,	111	27	330	107	27	10	56	418	448	194	856	25	0	136	155	0	0	0	0	0	0	0	0	0	0	0	3	0	0	0	7	14	0	0	0	0	0	0	0	32	66	4	0	4	0	0	0
Uniq_1713	cssDNA	Viruses,Phixviricota,Malgrandaviricetes,Petitvirales,Microviridae,,Microviridae_sp.,	50	21	97	11	6	0	95	853	1176	245	455	2	0	25	13	0	0	0	0	0	0	0	0	0	0	0	0	0	0	0	0	0	0	0	0	0	0	0	0	0	0	0	0	0	9	0	0
Uniq_8607	cssDNA	Viruses,Phixviricota,Malgrandaviricetes,Petitvirales,Microviridae,,Microviridae_sp.,	136	48	105	84	29	3	52	253	290	119	446	13	4	47	58	0	0	2	0	0	0	0	0	0	0	0	0	0	0	0	86	9	18	922	7	17	8	3	20	0	160	2	33	36	49	0	0
Uniq_6830	cssDNA	Viruses,Phixviricota,Malgrandaviricetes,Petitvirales,Microviridae,,Microviridae_sp.,	166	66	153	128	80	42	91	471	376	179	981	28	0	133	143	0	0	0	0	0	0	0	0	0	0	0	0	0	0	0	0	0	4	2	0	47	0	0	0	0	0	4	6	0	0	0	0
Uniq_967	cssDNA	Viruses,Phixviricota,Malgrandaviricetes,Petitvirales,Microviridae,,Microviridae_sp.,	37	30	178	54	12	0	182	814	1046	157	493	8	0	10	25	0	0	0	0	0	0	0	0	0	0	0	0	0	0	0	3	0	12	33	0	0	0	6	0	0	6	4	0	5	2	0	0
Uniq_6895	cssDNA	Viruses,Phixviricota,Malgrandaviricetes,Petitvirales,Microviridae,,Microviridae_sp.,	222	104	224	70	28	10	44	201	214	90	618	0	0	110	96	0	0	0	0	0	0	0	0	0	0	0	0	0	0	0	0	7	2	5	18	2	2	0	899	3	2	0	11	92	50	2	0
Uniq_4422	cssDNA	Viruses,Phixviricota,Malgrandaviricetes,Petitvirales,Microviridae,,Microviridae_sp.,	83	30	180	88	49	22	134	604	687	125	766	11	0	51	71	0	0	0	0	0	0	0	0	0	0	0	0	0	0	0	22	2	8	2	92	43	0	0	0	0	10	52	2	0	3	0	0
Uniq_5362	cssDNA	Viruses,Phixviricota,Malgrandaviricetes,Petitvirales,Microviridae,,Microviridae_sp.,	244	34	292	139	65	6	111	578	595	196	502	8	0	195	173	0	0	0	0	0	0	0	0	0	0	0	0	0	0	0	0	0	0	6	0	0	0	0	0	2	38	0	0	0	0	0	0
Uniq_9082	cssDNA	Viruses,Phixviricota,Malgrandaviricetes,Petitvirales,Microviridae,,Microviridae_sp.,	158	52	94	96	54	6	89	644	902	173	606	25	4	107	82	0	0	0	0	0	0	0	0	0	0	0	0	0	0	0	8	0	2	26	6	0	0	4	45	0	9	0	2	12	4	0	0
Uniq_7066	cssDNA	Viruses,Phixviricota,Malgrandaviricetes,Petitvirales,Microviridae,,Microviridae_sp.,	38	2	75	39	5	2	159	691	565	276	1133	2	0	20	23	0	0	0	0	0	0	0	0	0	0	0	0	0	0	0	16	87	0	20	0	0	12	0	0	0	21	11	0	0	28	0	0
Uniq_2881	cssDNA	Viruses,Phixviricota,Malgrandaviricetes,Petitvirales,Microviridae,,Microviridae_sp.,	80	36	205	55	33	10	156	314	568	90	652	15	0	214	154	0	0	0	0	0	0	0	0	0	0	0	0	0	0	0	0	0	0	173	0	0	0	0	0	0	512	3	0	2	0	0	0
Uniq_1200	cssDNA	Viruses,Phixviricota,Malgrandaviricetes,Petitvirales,Microviridae,,Microviridae_sp.,	275	123	257	83	26	9	39	618	456	175	834	13	0	238	141	0	0	0	0	0	0	0	0	0	0	0	0	0	0	0	0	0	0	0	0	0	2	0	0	0	0	0	0	0	2	0	0
Uniq_7701	cssDNA	Viruses,Phixviricota,Malgrandaviricetes,Petitvirales,Microviridae,,Microviridae_sp.,	122	64	330	103	50	0	46	350	169	236	1089	25	0	401	303	0	0	0	0	0	0	0	0	0	0	0	0	0	0	0	2	0	0	0	0	0	0	13	0	0	0	0	0	0	6	0	0
Uniq_4427	cssDNA	Viruses,Phixviricota,Malgrandaviricetes,Petitvirales,Microviridae,,Microviridae_sp.,	63	22	276	72	36	4	91	916	645	201	510	8	0	162	172	0	0	0	0	0	0	0	0	0	0	0	0	0	0	0	0	0	0	8	0	2	0	0	0	0	140	0	0	0	2	0	2
Uniq_59462	cssDNA	Viruses,Phixviricota,Malgrandaviricetes,Petitvirales,Microviridae,,Microviridae_sp.,	87	38	207	108	54	21	91	443	688	152	640	11	0	157	121	0	0	0	0	0	0	0	0	0	0	0	0	0	0	0	4	8	2	221	0	3	0	5	0	10	240	16	2	0	15	0	0
Uniq_4523	cssDNA	Viruses,Phixviricota,Malgrandaviricetes,Petitvirales,Microviridae,,Microviridae_sp.,	103	61	213	70	16	10	113	985	796	207	660	6	0	124	83	0	0	0	0	0	0	0	0	0	0	0	0	0	0	0	0	0	0	4	0	0	0	0	0	0	2	2	0	0	0	0	0
Uniq_9217	cssDNA	Viruses,Phixviricota,Malgrandaviricetes,Petitvirales,Microviridae,,Microviridae_sp.,	242	90	39	68	148	44	154	346	685	367	981	14	0	82	55	0	0	0	0	0	0	0	2	0	0	0	0	0	0	0	6	6	0	48	2	6	0	0	0	0	0	2	0	0	106	0	0
Uniq_1044	cssDNA	Viruses,Phixviricota,Malgrandaviricetes,Petitvirales,Microviridae,,Microviridae_sp.,	16	0	223	83	34	4	98	1026	1122	156	681	0	0	20	32	0	0	0	0	0	0	0	0	0	0	0	0	0	0	0	0	0	0	0	2	0	0	0	0	0	9	0	0	0	0	0	0
Uniq_6814	cssDNA	Viruses,Phixviricota,Malgrandaviricetes,Petitvirales,Microviridae,,Microviridae_sp.,	47	33	209	61	40	0	105	1154	1337	223	262	10	0	27	32	0	0	0	0	0	0	0	0	0	0	0	0	0	0	0	0	0	0	19	0	2	0	0	0	0	4	0	0	0	0	0	0
Uniq_5120	cssDNA	Viruses,Phixviricota,Malgrandaviricetes,Petitvirales,Microviridae,,Microviridae_sp.,	280	123	83	187	30	18	55	382	309	104	471	50	2	275	276	0	0	0	0	0	0	0	0	0	0	0	0	0	0	0	9	12	60	648	16	15	2	13	0	0	79	48	16	31	14	0	0
Uniq_7907	cssDNA	Viruses,Phixviricota,Malgrandaviricetes,Petitvirales,Microviridae,,Microviridae_sp.,	108	40	243	57	42	6	117	1051	1210	195	445	11	0	38	35	0	0	0	0	0	0	0	0	0	0	0	0	0	0	0	0	0	0	26	0	0	0	0	2	0	34	0	0	0	0	0	0
Uniq_5250	cssDNA	Viruses,Phixviricota,Malgrandaviricetes,Petitvirales,Microviridae,,Microviridae_sp.,	141	63	94	80	14	21	68	482	413	106	1262	23	2	191	148	0	0	0	0	0	0	0	0	0	0	0	0	0	0	0	32	7	34	366	9	3	6	17	9	12	25	4	3	86	4	2	0
Uniq_1379	cssDNA	Viruses,Phixviricota,Malgrandaviricetes,Petitvirales,Microviridae,,Microviridae_sp.,	98	43	225	104	58	17	87	233	486	197	1195	7	3	367	303	0	0	0	0	0	0	0	0	0	0	0	0	0	0	0	0	4	0	200	4	14	0	4	0	0	38	4	3	17	50	0	0
Uniq_3767	cssDNA	Viruses,Phixviricota,Malgrandaviricetes,Petitvirales,Microviridae,,Microviridae_sp.,	9	8	26	15	3	4	150	1330	1300	47	144	0	4	13	15	0	0	3	0	0	4	6	6	0	0	0	0	0	2	0	2	0	2	9	0	0	0	0	0	0	721	0	0	0	0	0	0
Uniq_4466	cssDNA	Viruses,Phixviricota,Malgrandaviricetes,Petitvirales,Microviridae,,Microviridae_sp.,	111	28	184	92	32	5	123	918	926	179	848	19	0	136	213	0	0	0	0	0	0	0	0	0	0	0	0	0	0	0	0	0	0	14	0	0	2	0	0	0	0	0	0	0	15	0	0
Uniq_2117	cssDNA	Viruses,Phixviricota,Malgrandaviricetes,Petitvirales,Microviridae,,Microviridae_sp.,	210	67	312	71	51	14	88	622	716	173	885	15	0	76	72	0	0	0	0	0	0	0	0	0	0	0	0	0	0	0	7	0	0	52	2	0	0	0	0	0	212	0	0	3	262	0	0
Uniq_6678	cssDNA	Viruses,Phixviricota,Malgrandaviricetes,Petitvirales,Microviridae,,Microviridae_sp.,	219	64	368	139	64	9	112	378	441	288	1053	10	0	401	361	0	0	0	0	0	0	0	0	0	0	0	0	0	0	0	4	0	0	19	0	0	0	0	0	0	0	0	0	2	4	0	0
Uniq_9064	cssDNA	Viruses,Phixviricota,Malgrandaviricetes,Petitvirales,Microviridae,,Microviridae_sp.,	2	0	0	2	0	0	0	4	6	0	2	0	0	0	0	0	0	0	0	0	0	0	0	0	0	0	0	0	0	0	0	0	0	0	0	0	0	0	0	66	3812	55	0	0	0	0	0
Uniq_5116	cssDNA	Viruses,Phixviricota,Malgrandaviricetes,Petitvirales,Microviridae,,Microviridae_sp.,	177	46	189	81	36	26	200	922	1038	287	778	24	0	66	68	0	0	0	0	0	0	0	0	0	0	0	0	0	0	0	2	0	0	2	0	0	5	0	0	5	22	11	0	0	0	0	3
Uniq_1762	cssDNA	Viruses,Phixviricota,Malgrandaviricetes,Petitvirales,Microviridae,,Microviridae_sp.,	120	27	164	41	27	2	102	1006	1327	313	807	15	0	18	23	0	0	0	0	0	0	0	0	0	0	0	0	0	0	0	19	0	0	6	0	0	0	0	0	0	0	0	0	0	0	0	0
Uniq_2715	cssDNA	Viruses,Phixviricota,Malgrandaviricetes,Petitvirales,Microviridae,,Microviridae_sp.,	202	83	515	91	44	4	56	1047	602	166	636	17	4	267	310	0	0	0	0	0	0	0	0	0	0	0	0	0	0	0	0	0	0	12	0	4	0	0	0	0	31	0	0	0	2	0	0
Uniq_2792	cssDNA	Viruses,Phixviricota,Malgrandaviricetes,Petitvirales,Microviridae,,Microviridae_sp.,	227	352	1322	117	101	185	240	173	255	103	187	130	2	314	384	2	2	2	3	0	6	4	4	2	0	0	0	0	6	0	0	0	0	8	0	0	0	0	0	0	0	0	0	0	7	0	0
Uniq_4887	cssDNA	Viruses,Phixviricota,Malgrandaviricetes,Petitvirales,Microviridae,,Microviridae_sp.,	154	90	234	123	112	38	217	538	890	72	453	41	4	84	82	0	0	0	0	0	0	0	0	0	0	0	0	0	0	0	348	7	35	100	148	25	141	44	7	44	12	12	21	63	50	0	0
Uniq_5780	cssDNA	Viruses,Phixviricota,Malgrandaviricetes,Petitvirales,Microviridae,,Microviridae_sp.,	223	54	592	125	103	26	173	1154	1120	79	143	26	4	192	174	0	0	0	0	0	0	0	0	0	0	0	0	0	0	0	0	0	0	2	0	0	2	0	0	0	0	0	0	4	49	0	0
Uniq_6407	cssDNA	Viruses,Phixviricota,Malgrandaviricetes,Petitvirales,Microviridae,,Microviridae_sp.,	78	106	904	86	28	20	154	647	788	174	1021	20	2	63	121	0	0	0	0	0	0	0	0	0	0	3	0	0	0	0	12	2	0	2	0	0	0	0	4	0	0	0	27	7	0	0	0
Uniq_31905	cssDNA	Viruses,Phixviricota,Malgrandaviricetes,Petitvirales,Microviridae,,Microviridae_sp.,	83	34	222	69	17	6	86	1006	1012	207	1127	20	0	88	90	0	0	0	0	0	0	0	0	0	0	0	0	0	0	0	35	3	0	195	8	2	0	3	3	2	29	0	6	37	23	0	0
Uniq_4752	cssDNA	Viruses,Phixviricota,Malgrandaviricetes,Petitvirales,Microviridae,,Microviridae_sp.,	117	23	51	64	3	0	179	1270	746	325	1323	0	4	73	78	0	0	0	0	0	0	0	0	0	0	0	0	0	0	0	2	0	0	128	0	0	0	0	0	0	0	0	4	2	45	0	0
Uniq_2929	cssDNA	Viruses,Phixviricota,Malgrandaviricetes,Petitvirales,Microviridae,,Microviridae_sp.,	182	50	771	136	32	9	99	698	774	349	1008	25	0	101	79	0	0	0	0	0	0	0	0	0	0	0	0	0	0	0	0	5	0	88	0	16	0	0	0	0	9	33	0	0	0	0	0
Uniq_1674	cssDNA	Viruses,Phixviricota,Malgrandaviricetes,Petitvirales,Microviridae,,Microviridae_sp.,	106	62	463	92	62	20	118	389	698	146	1168	17	0	390	307	0	0	0	0	0	0	0	0	0	0	0	0	0	0	0	0	0	4	222	2	0	3	0	9	0	186	0	4	0	0	0	0
Uniq_6619	cssDNA	Viruses,Phixviricota,Malgrandaviricetes,Petitvirales,Microviridae,,Microviridae_sp.,	264	73	453	187	54	16	78	807	753	360	1067	32	2	172	171	0	0	0	0	0	0	0	0	0	0	0	0	0	0	0	0	0	0	0	0	0	0	0	0	0	0	0	0	0	0	0	0
Uniq_6404	cssDNA	Viruses,Phixviricota,Malgrandaviricetes,Petitvirales,Microviridae,,Microviridae_sp.,	450	81	363	141	76	37	142	619	618	176	1118	28	0	217	243	0	0	0	0	0	0	0	0	0	0	0	0	0	0	0	52	2	0	0	4	0	22	0	0	0	0	8	11	97	46	0	0
Uniq_6706	cssDNA	Viruses,Phixviricota,Malgrandaviricetes,Petitvirales,Microviridae,,Microviridae_sp.,	123	21	301	58	39	0	128	1471	1619	192	570	9	0	59	34	0	0	0	0	0	0	0	0	0	0	0	0	0	0	0	0	0	0	37	0	0	0	0	0	0	0	0	0	0	0	0	0
Uniq_9255	cssDNA	Viruses,Phixviricota,Malgrandaviricetes,Petitvirales,Microviridae,,Microviridae_sp.,	346	40	1132	227	57	17	215	794	918	91	632	18	6	77	61	0	0	0	0	0	0	0	0	0	0	0	0	0	0	0	5	0	14	0	0	0	28	0	0	0	32	0	6	0	2	0	0
Uniq_4667	cssDNA	Viruses,Phixviricota,Malgrandaviricetes,Petitvirales,Microviridae,,Microviridae_sp.,	343	110	506	122	73	38	99	808	649	320	1152	18	4	345	227	0	0	0	0	0	0	0	0	0	0	0	0	0	0	0	0	0	3	48	0	0	0	0	0	0	0	0	0	26	3	0	0
Uniq_8413	cssDNA	Viruses,Phixviricota,Malgrandaviricetes,Petitvirales,Microviridae,,Microviridae_sp.,	228	101	347	191	116	19	184	746	572	419	1520	16	0	141	184	0	0	0	0	0	0	0	0	0	0	0	0	0	0	0	29	0	3	0	0	0	0	0	0	0	75	7	0	3	0	0	0
Uniq_8718	cssDNA	Viruses,Phixviricota,Malgrandaviricetes,Petitvirales,Microviridae,,Microviridae_sp.,	81	11	340	54	42	21	138	1826	1867	147	335	2	0	35	14	0	0	0	0	0	0	0	0	0	0	0	0	0	0	0	0	0	0	7	0	0	0	0	0	0	54	0	0	0	0	0	0
Uniq_378	cssDNA	Viruses,Phixviricota,Malgrandaviricetes,Petitvirales,Microviridae,,Microviridae_sp.,	112	26	631	55	19	2	177	1469	1905	50	152	8	0	26	4	0	2	0	4	0	4	2	4	3	0	2	0	0	6	0	0	0	0	317	0	0	0	0	0	0	2	0	0	0	0	0	0
Uniq_2875	cssDNA	Viruses,Phixviricota,Malgrandaviricetes,Petitvirales,Microviridae,,Microviridae_sp.,	272	80	541	169	36	43	240	664	684	123	889	60	2	538	591	0	0	0	0	0	0	0	0	0	0	0	0	0	0	0	18	0	40	24	0	21	2	0	0	0	0	0	2	0	12	0	0
Uniq_212406	cssDNA	Viruses,Phixviricota,Malgrandaviricetes,Petitvirales,Microviridae,,Microviridae_sp.,	219	303	220	280	227	167	670	754	643	308	230	401	4	197	204	15	6	40	12	10	23	26	16	27	6	16	20	2	11	0	8	0	8	43	0	16	0	4	0	0	15	0	0	0	0	0	0
Uniq_6973	cssDNA	Viruses,Phixviricota,Malgrandaviricetes,Petitvirales,Microviridae,,Microviridae_sp.,	209	122	293	270	70	41	148	632	555	443	1709	43	0	237	189	0	0	0	0	0	0	0	0	0	0	0	0	0	0	0	36	10	6	80	7	0	0	4	118	0	10	0	2	65	94	0	0
Uniq_5117	cssDNA	Viruses,Phixviricota,Malgrandaviricetes,Petitvirales,Microviridae,,Microviridae_sp.,	184	34	511	119	27	45	186	1137	1196	171	946	52	0	60	47	0	0	0	0	0	0	0	0	0	0	0	2	0	0	0	163	117	16	25	42	32	0	2	0	0	8	115	16	43	145	0	0
Uniq_4865	cssDNA	Viruses,Phixviricota,Malgrandaviricetes,Petitvirales,Microviridae,,Microviridae_sp.,	162	37	133	47	16	4	204	1986	2196	185	329	4	0	51	57	0	0	0	0	0	0	0	0	0	0	0	0	0	0	0	0	0	0	42	0	0	0	0	0	0	9	6	0	0	0	0	0
Uniq_4125	cssDNA	Viruses,Phixviricota,Malgrandaviricetes,Petitvirales,Microviridae,,Microviridae_sp.,	302	169	207	143	65	28	151	1000	1345	290	1240	37	2	157	160	0	0	0	0	0	0	0	0	0	0	0	0	0	0	0	0	0	0	91	0	0	0	0	0	0	75	3	0	0	7	0	0
Uniq_6020	cssDNA	Viruses,Phixviricota,Malgrandaviricetes,Petitvirales,Microviridae,,Microviridae_sp.,	10	7	26	4	6	3	15	51	90	13	74	4	0	14	9	0	0	0	0	0	0	0	0	0	0	0	0	0	0	0	0	0	0	0	0	0	0	0	0	44	5111	45	0	0	0	0	0
Uniq_7342	cssDNA	Viruses,Phixviricota,Malgrandaviricetes,Petitvirales,Microviridae,,Microviridae_sp.,	154	34	538	214	99	30	203	1080	1802	337	976	9	2	46	85	0	0	0	0	0	0	0	0	0	0	0	0	0	0	0	4	14	0	2	0	2	0	0	0	0	0	0	0	0	0	0	0
Uniq_4024	cssDNA	Viruses,Phixviricota,Malgrandaviricetes,Petitvirales,Microviridae,,Microviridae_sp.,	172	78	329	102	54	56	204	1147	1552	544	1100	19	6	96	81	0	0	0	0	0	0	0	0	0	0	0	0	0	0	0	0	0	2	36	16	0	4	0	0	0	15	29	0	0	0	2	0
Uniq_8253	cssDNA	Viruses,Phixviricota,Malgrandaviricetes,Petitvirales,Microviridae,,Microviridae_sp.,	211	98	182	191	48	31	213	497	692	176	555	45	6	176	189	0	0	0	0	0	0	0	0	0	0	0	0	0	0	0	376	114	73	437	27	42	38	151	140	4	99	11	218	450	237	0	0
Uniq_1046	cssDNA	Viruses,Phixviricota,Malgrandaviricetes,Petitvirales,Microviridae,,Microviridae_sp.,	238	153	109	141	165	129	64	94	180	173	155	135	2	142	160	42	13	21	7	4	55	40	41	41	18	23	23	5	18	3	240	224	324	600	436	280	38	46	18	598	108	213	22	23	204	0	0
Uniq_4500	cssDNA	Viruses,Phixviricota,Malgrandaviricetes,Petitvirales,Microviridae,,Microviridae_sp.,	344	137	1300	285	60	11	60	380	352	592	1548	57	0	186	278	0	0	0	0	0	0	0	0	0	0	0	0	0	2	0	55	0	0	89	0	0	0	0	0	0	16	2	0	38	38	0	0
Uniq_7346	cssDNA	Viruses,Phixviricota,Malgrandaviricetes,Petitvirales,Microviridae,,Microviridae_sp.,	204	46	169	125	31	10	314	1739	2213	209	612	47	0	63	26	0	0	0	0	0	0	0	0	0	0	0	0	0	4	0	14	0	0	0	0	0	2	10	0	0	0	0	0	0	25	0	0
Uniq_6237	cssDNA	Viruses,Phixviricota,Malgrandaviricetes,Petitvirales,Microviridae,,Microviridae_sp.,	66	43	10	81	24	17	201	1242	2213	205	1235	32	0	145	129	0	0	0	0	0	2	0	0	0	0	0	0	0	0	0	8	14	0	35	0	0	0	0	2	0	0	2	0	120	41	0	0
Uniq_6492	cssDNA	Viruses,Phixviricota,Malgrandaviricetes,Petitvirales,Microviridae,,Microviridae_sp.,	120	37	450	59	53	5	117	1685	1856	225	340	7	0	35	45	0	0	0	0	0	0	0	0	0	0	0	0	0	0	0	0	0	0	28	0	0	0	0	0	20	771	22	2	0	0	0	0
Uniq_7237	cssDNA	Viruses,Phixviricota,Malgrandaviricetes,Petitvirales,Microviridae,,Microviridae_sp.,	156	37	470	60	61	9	160	1885	2243	243	433	17	0	40	39	0	0	0	0	0	0	0	0	0	0	0	0	0	0	0	0	0	0	54	0	2	0	0	0	0	13	0	0	0	0	0	0
Uniq_8125	cssDNA	Viruses,Phixviricota,Malgrandaviricetes,Petitvirales,Microviridae,,Microviridae_sp.,	224	69	296	115	28	16	341	1271	1356	502	1548	27	0	36	65	0	0	0	2	0	0	0	0	0	0	0	0	0	0	0	0	0	2	0	0	6	0	0	0	2	35	2	0	0	0	0	0
Uniq_5807	cssDNA	Viruses,Phixviricota,Malgrandaviricetes,Petitvirales,Microviridae,,Microviridae_sp.,	146	126	458	156	109	24	191	676	821	276	1801	35	2	374	325	0	0	0	0	0	0	0	0	0	0	0	0	0	0	0	29	0	18	129	0	11	2	0	0	2	547	25	0	15	13	0	0
Uniq_1192	cssDNA	Viruses,Phixviricota,Malgrandaviricetes,Petitvirales,Microviridae,,Microviridae_sp.,	296	98	1336	267	70	23	132	656	583	578	1639	28	0	192	221	0	0	0	0	0	0	0	0	0	0	0	0	0	0	0	8	5	4	164	2	27	0	0	0	0	8	0	0	6	9	0	0
Uniq_6381	cssDNA	Viruses,Phixviricota,Malgrandaviricetes,Petitvirales,Microviridae,,Microviridae_sp.,	347	162	635	255	89	32	112	1551	947	263	1073	63	6	330	313	0	0	0	0	0	0	0	0	0	0	0	0	0	0	0	10	17	2	79	20	0	0	0	0	6	21	0	5	22	14	0	0
Uniq_2256	cssDNA	Viruses,Phixviricota,Malgrandaviricetes,Petitvirales,Microviridae,,Microviridae_sp.,	206	175	44	245	99	137	80	75	96	118	107	139	8	368	340	43	20	17	15	8	15	6	12	6	8	15	25	0	4	0	527	134	917	303	729	627	3	5	19	16	0	159	36	162	328	0	0
Uniq_5550	cssDNA	Viruses,Phixviricota,Malgrandaviricetes,Petitvirales,Microviridae,,Microviridae_sp.,	331	108	466	291	118	24	243	816	791	579	1976	24	2	316	362	0	0	0	0	0	0	0	0	0	0	0	0	0	0	0	0	2	0	2	0	4	0	2	0	0	0	0	0	0	0	0	0
Uniq_4892	cssDNA	Viruses,Phixviricota,Malgrandaviricetes,Petitvirales,Microviridae,,Microviridae_sp.,	336	148	1929	281	64	12	197	1071	1104	182	802	14	6	145	73	0	0	0	0	0	0	0	0	0	0	0	0	0	0	0	159	0	0	3	0	0	8	0	0	0	0	2	10	29	0	0	0
Uniq_6316	cssDNA	Viruses,Phixviricota,Malgrandaviricetes,Petitvirales,Microviridae,,Microviridae_sp.,	343	122	241	267	179	80	363	1151	1541	442	920	36	0	148	164	2	0	0	0	0	0	0	0	0	0	0	0	0	0	0	228	314	8	23	53	0	123	12	5	0	8	20	16	35	33	0	0
Uniq_5954	cssDNA	Viruses,Phixviricota,Malgrandaviricetes,Petitvirales,Microviridae,,Microviridae_sp.,	89	55	539	69	67	6	169	2302	2511	336	617	22	0	52	32	0	0	0	0	0	0	0	0	0	0	0	0	0	0	0	0	0	2	55	0	2	0	0	0	0	0	0	0	0	2	0	0
Uniq_7177	cssDNA	Viruses,Phixviricota,Malgrandaviricetes,Petitvirales,Microviridae,,Microviridae_sp.,	128	27	525	58	58	25	200	2443	2643	204	443	10	0	34	67	0	0	0	0	0	0	0	0	0	0	0	0	0	0	0	0	0	2	29	0	0	0	0	0	0	111	0	0	0	0	0	0
Uniq_217	cssDNA	Viruses,Phixviricota,Malgrandaviricetes,Petitvirales,Microviridae,,Microviridae_sp.,	252	93	447	107	89	24	150	1278	1115	363	1934	32	0	265	349	2	0	0	0	0	0	0	0	0	0	0	0	2	2	0	55	7	4	36	2	12	0	0	0	0	419	0	4	6	0	0	0
Uniq_8660	cssDNA	Viruses,Phixviricota,Malgrandaviricetes,Petitvirales,Microviridae,,Microviridae_sp.,	133	49	299	83	31	11	234	1642	2608	474	1366	3	0	52	50	0	0	0	0	0	0	0	0	0	0	0	0	0	0	0	0	0	0	44	0	0	4	0	0	2	20	0	0	0	0	0	0
Uniq_5598	cssDNA	Viruses,Phixviricota,Malgrandaviricetes,Petitvirales,Microviridae,,Microviridae_sp.,	254	74	155	274	119	43	111	607	637	320	2773	44	0	308	261	0	0	0	0	0	0	0	0	0	0	0	0	0	0	0	3	3	0	1099	2	3	2	9	7	0	28	6	8	20	9	0	0
Uniq_158	cssDNA	Viruses,Phixviricota,Malgrandaviricetes,Petitvirales,Microviridae,,Microviridae_sp.,	217	73	420	107	103	14	188	1705	2118	411	1453	20	4	146	174	0	0	0	0	0	0	0	0	0	0	0	0	0	0	0	11	0	8	0	0	0	9	0	2	0	0	2	3	4	0	0	0
Uniq_3467	cssDNA	Viruses,Phixviricota,Malgrandaviricetes,Petitvirales,Microviridae,,Microviridae_sp.,	149	85	62	40	18	2	32	87	65	37	332	20	2	42	60	0	0	0	0	0	0	0	0	0	0	0	0	0	0	0	13	6	23	1211	2	25	3	15	28	38	4832	12	16	50	36	0	0
Uniq_6858	cssDNA	Viruses,Phixviricota,Malgrandaviricetes,Petitvirales,Microviridae,,Microviridae_sp.,	256	103	701	276	184	78	161	580	454	376	2632	53	6	532	718	0	0	0	0	0	0	0	2	0	0	0	0	0	0	0	53	0	5	31	4	20	2	4	0	0	0	0	22	21	93	0	0
Uniq_4538	cssDNA	Viruses,Phixviricota,Malgrandaviricetes,Petitvirales,Microviridae,,Microviridae_sp.,	402	150	317	227	102	33	258	1424	1946	434	1506	59	0	236	226	0	0	0	0	0	0	0	0	0	0	0	0	0	0	0	0	2	0	24	0	0	0	0	4	3	25	22	7	0	14	0	0
Uniq_4968	cssDNA	Viruses,Phixviricota,Malgrandaviricetes,Petitvirales,Microviridae,,Microviridae_sp.,	230	54	405	137	62	10	219	1592	2824	420	1276	19	0	109	90	0	0	0	0	0	0	0	0	0	0	0	0	0	0	0	0	0	2	66	0	0	4	0	0	0	13	0	0	0	4	0	0
Uniq_6266	cssDNA	Viruses,Phixviricota,Malgrandaviricetes,Petitvirales,Microviridae,,Microviridae_sp.,	351	177	94	314	202	80	259	860	1225	178	745	48	2	138	100	0	0	0	0	0	2	0	0	0	0	0	0	0	0	0	55	52	6	2402	42	50	12	10	44	8	79	10	9	28	28	0	0
Uniq_828	cssDNA	Viruses,Phixviricota,Malgrandaviricetes,Petitvirales,Microviridae,,Microviridae_sp.,	600	139	823	205	109	38	189	1936	1334	342	1258	52	0	190	224	0	0	0	0	0	0	0	0	0	0	0	0	0	0	0	12	2	24	139	0	24	0	0	0	0	6	0	6	10	0	0	0
Uniq_5739	cssDNA	Viruses,Phixviricota,Malgrandaviricetes,Petitvirales,Microviridae,,Microviridae_sp.,	598	233	1012	338	206	98	176	1023	804	445	1841	39	4	464	324	0	0	0	0	0	0	0	0	0	0	0	0	0	0	0	0	0	2	0	0	44	0	0	0	6	2	0	0	12	21	0	0
Uniq_5415	cssDNA	Viruses,Phixviricota,Malgrandaviricetes,Petitvirales,Microviridae,,Microviridae_sp.,	451	139	312	276	201	64	394	1175	1807	393	1401	53	6	141	172	0	0	0	0	0	0	0	0	0	0	0	0	0	0	0	24	44	13	127	55	23	5	5	14	3	147	77	29	110	41	0	0
Uniq_198513	cssDNA	Viruses,Phixviricota,Malgrandaviricetes,Petitvirales,Microviridae,,Microviridae_sp.,	183	67	193	148	60	19	198	2231	2035	310	1570	20	2	251	211	0	0	0	0	0	0	0	0	0	0	0	0	0	0	0	0	0	5	151	0	0	0	0	0	0	59	3	0	0	0	0	0
Uniq_9252	cssDNA	Viruses,Phixviricota,Malgrandaviricetes,Petitvirales,Microviridae,,Microviridae_sp.,	220	98	159	70	212	60	144	1399	1814	712	2344	28	0	286	192	0	0	0	0	0	0	0	0	2	0	0	0	0	0	0	0	0	0	6	0	4	0	0	0	0	0	0	0	0	0	0	0
Uniq_6015	cssDNA	Viruses,Phixviricota,Malgrandaviricetes,Petitvirales,Microviridae,,Microviridae_sp.,	169	62	546	58	55	18	247	2787	3164	121	378	8	0	90	68	0	0	0	0	0	0	0	0	0	0	0	0	0	0	0	0	0	0	43	0	0	0	0	0	0	5	0	4	0	0	0	0
Uniq_1373	cssDNA	Viruses,Phixviricota,Malgrandaviricetes,Petitvirales,Microviridae,,Microviridae_sp.,	162	69	83	122	26	2	438	1980	1626	857	1918	18	2	90	140	0	0	0	0	0	0	0	0	0	0	0	0	0	0	0	194	200	16	2	0	2	2	79	48	0	2	31	6	9	0	0	0
Uniq_7787	cssDNA	Viruses,Phixviricota,Malgrandaviricetes,Petitvirales,Microviridae,,Microviridae_sp.,	353	167	484	297	91	49	279	1584	1283	653	2293	30	2	354	353	0	0	0	0	0	0	0	0	0	0	0	0	0	0	0	24	15	2	0	10	0	0	0	0	3	9	2	9	25	0	0	0
Uniq_4474	cssDNA	Viruses,Phixviricota,Malgrandaviricetes,Petitvirales,Microviridae,,Microviridae_sp.,	233	70	243	160	45	16	108	497	566	217	620	33	2	120	81	0	0	0	0	0	0	0	0	2	2	0	0	0	0	0	11	8	113	5124	0	63	0	3	0	0	76	2	4	6	0	0	0
Uniq_3783	cssDNA	Viruses,Phixviricota,Malgrandaviricetes,Petitvirales,Microviridae,,Microviridae_sp.,	250	89	401	201	78	27	204	976	1069	280	992	11	8	103	133	0	0	0	0	0	0	2	0	0	0	0	0	0	4	0	13	11	78	3194	0	107	14	11	5	3	110	18	27	9	20	0	0
Uniq_5179	cssDNA	Viruses,Phixviricota,Malgrandaviricetes,Petitvirales,Microviridae,,Microviridae_sp.,	330	162	1464	252	129	27	228	2136	1746	345	1501	27	0	41	63	0	0	0	0	0	0	0	0	0	0	0	0	0	0	0	0	0	0	33	2	8	0	0	0	2	4	0	0	0	0	0	0
Uniq_6847	cssDNA	Viruses,Phixviricota,Malgrandaviricetes,Petitvirales,Microviridae,,Microviridae_sp.,	202	94	392	80	54	25	205	2509	3221	564	990	10	0	107	104	0	0	0	0	0	0	0	0	0	0	0	0	0	0	0	0	0	0	41	0	0	0	0	0	0	2	0	2	0	2	0	0
Uniq_7153	cssDNA	Viruses,Phixviricota,Malgrandaviricetes,Petitvirales,Microviridae,,Microviridae_sp.,	401	55	553	147	49	20	110	1918	1344	404	1929	16	0	869	758	0	0	0	0	0	0	0	0	0	0	0	0	0	0	0	0	3	0	62	0	4	0	0	0	0	4	0	0	0	10	0	0
Uniq_1564	cssDNA	Viruses,Phixviricota,Malgrandaviricetes,Petitvirales,Microviridae,,Microviridae_sp.,	421	118	805	355	252	72	198	1262	1419	867	2288	41	2	423	479	0	0	0	0	0	0	0	0	0	0	0	0	0	0	0	4	0	0	123	0	0	0	0	0	0	0	0	0	3	0	0	0
Uniq_5163	cssDNA	Viruses,Phixviricota,Malgrandaviricetes,Petitvirales,Microviridae,,Microviridae_sp.,	412	129	343	238	76	37	576	1966	2561	342	893	78	0	112	129	0	0	0	0	0	0	0	2	0	0	0	0	0	0	0	211	213	31	46	28	208	34	34	0	6	263	50	4	38	71	0	6
Uniq_1225	cssDNA	Viruses,Phixviricota,Malgrandaviricetes,Petitvirales,Microviridae,,Microviridae_sp.,	393	95	896	342	211	70	169	1137	1214	617	2871	33	2	563	575	0	0	0	0	0	0	0	0	0	0	0	0	0	0	0	0	0	8	42	0	7	0	0	0	0	0	5	0	0	0	0	0
Uniq_9275	cssDNA	Viruses,Phixviricota,Malgrandaviricetes,Petitvirales,Microviridae,,Microviridae_sp.,	358	148	741	284	135	43	469	1550	1585	642	2172	38	0	218	236	0	0	0	0	0	0	2	0	0	0	0	0	0	0	0	160	22	294	272	18	121	0	24	0	0	64	5	6	73	18	0	0
Uniq_8355	cssDNA	Viruses,Phixviricota,Malgrandaviricetes,Petitvirales,Microviridae,,Microviridae_sp.,	204	87	195	256	174	55	82	603	656	366	2977	43	4	285	268	0	0	0	0	0	0	0	0	0	0	0	0	0	0	0	446	349	0	535	67	22	188	28	44	0	3	3	135	443	1228	0	0
Uniq_2794	cssDNA	Viruses,Phixviricota,Malgrandaviricetes,Petitvirales,Microviridae,,Microviridae_sp.,	574	337	2027	260	185	49	196	1886	1147	509	934	32	0	961	887	0	0	0	0	0	0	0	0	0	0	0	0	0	0	0	0	0	0	0	0	0	0	0	0	0	0	0	0	0	0	0	0
Uniq_7712	cssDNA	Viruses,Phixviricota,Malgrandaviricetes,Petitvirales,Microviridae,,Microviridae_sp.,	520	237	425	309	132	54	272	1784	2347	550	2000	122	4	375	325	0	0	0	0	0	2	0	0	0	0	0	2	2	0	0	19	12	18	420	2	23	0	12	3	0	143	13	10	7	3	0	0
Uniq_6114	cssDNA	Viruses,Phixviricota,Malgrandaviricetes,Petitvirales,Microviridae,,Microviridae_sp.,	393	88	1447	194	211	61	220	2355	2699	765	1443	60	2	95	96	0	0	0	0	0	0	0	0	0	0	0	0	0	0	0	0	0	0	103	0	4	0	0	0	0	4	0	0	0	0	0	0
Uniq_174284	cssDNA	Viruses,Phixviricota,Malgrandaviricetes,Petitvirales,Microviridae,,Microviridae_sp.,	527	80	269	161	67	18	89	2278	2010	470	2351	24	2	842	852	0	0	0	0	0	0	0	0	0	0	0	0	0	0	0	25	10	12	150	11	4	5	0	0	0	15	5	2	0	9	0	0
Uniq_6903	cssDNA	Viruses,Phixviricota,Malgrandaviricetes,Petitvirales,Microviridae,,Microviridae_sp.,	1103	358	1478	582	422	142	183	1212	1144	882	1761	37	2	442	523	0	0	0	0	0	0	0	2	0	0	0	0	0	0	0	5	0	10	0	2	52	0	0	2	0	6	0	0	0	134	0	0
Uniq_3946	cssDNA	Viruses,Phixviricota,Malgrandaviricetes,Petitvirales,Microviridae,,Microviridae_sp.,	286	118	1732	259	104	38	381	2065	1807	609	2195	48	0	416	471	0	0	0	0	0	0	0	0	0	0	0	0	0	0	0	0	0	0	10	0	0	0	0	0	0	27	0	0	0	0	0	0
Uniq_6035	cssDNA	Viruses,Phixviricota,Malgrandaviricetes,Petitvirales,Microviridae,,Microviridae_sp.,	299	75	655	175	114	30	225	3157	3467	648	1385	10	0	134	113	0	0	0	0	0	0	0	0	0	0	0	0	0	0	0	3	2	2	51	0	0	0	0	0	0	27	0	0	0	0	0	0
Uniq_4729	cssDNA	Viruses,Phixviricota,Malgrandaviricetes,Petitvirales,Microviridae,,Microviridae_sp.,	179	75	835	144	109	11	337	3837	4129	338	762	12	0	99	59	0	0	0	0	0	0	0	0	0	0	0	0	0	0	0	2	0	0	34	0	0	0	0	0	2	29	0	4	0	0	0	0
Uniq_9236	cssDNA	Viruses,Phixviricota,Malgrandaviricetes,Petitvirales,Microviridae,,Microviridae_sp.,	485	177	697	303	98	46	305	1446	1880	631	3770	41	4	244	320	0	0	0	0	0	0	2	0	0	0	0	0	0	0	0	30	38	34	94	10	12	4	0	0	0	19	4	216	38	60	0	0
Uniq_4483	cssDNA	Viruses,Phixviricota,Malgrandaviricetes,Petitvirales,Microviridae,,Microviridae_sp.,	290	125	390	216	78	27	185	2882	2896	537	2516	42	0	330	319	0	0	0	0	0	0	0	0	0	0	0	0	0	0	0	0	0	2	178	0	2	0	0	2	0	72	0	0	0	0	0	0
Uniq_5428	cssDNA	Viruses,Phixviricota,Malgrandaviricetes,Petitvirales,Microviridae,,Microviridae_sp.,	213	116	299	102	36	10	296	3336	4013	856	1702	7	6	90	74	0	0	0	0	0	0	0	0	0	0	0	0	0	0	0	0	0	0	51	0	0	0	0	0	0	9	2	0	0	0	0	0
Uniq_171	cssDNA	Viruses,Phixviricota,Malgrandaviricetes,Petitvirales,Microviridae,,Microviridae_sp.,	201	68	2828	137	86	27	242	2050	2204	524	1527	39	6	687	601	0	0	0	0	0	0	0	0	0	0	0	0	0	0	0	0	0	0	17	0	2	0	0	0	4	151	3	0	0	0	0	0
Uniq_2685	cssDNA	Viruses,Phixviricota,Malgrandaviricetes,Petitvirales,Microviridae,,Microviridae_sp.,	312	113	932	174	51	14	740	3814	3580	385	1012	41	2	386	375	0	0	0	0	0	0	0	0	0	0	0	0	0	0	0	0	0	0	0	0	0	0	0	0	0	10	0	0	0	0	0	0
Uniq_5648	cssDNA	Viruses,Phixviricota,Malgrandaviricetes,Petitvirales,Microviridae,,Microviridae_sp.,	457	69	383	157	80	28	130	3191	2323	622	2847	28	0	891	863	0	0	0	0	0	0	0	0	0	0	0	0	0	0	0	14	26	0	147	8	0	0	4	14	0	4	0	10	3	82	0	0
Uniq_7131	cssDNA	Viruses,Phixviricota,Malgrandaviricetes,Petitvirales,Microviridae,,Microviridae_sp.,	653	242	514	348	140	46	350	2153	2965	781	2730	62	4	382	533	0	0	0	0	0	0	0	0	0	0	0	0	0	0	0	28	38	5	283	102	8	9	3	0	0	81	3	2	5	11	0	0
Uniq_215671	cssDNA	Viruses,Phixviricota,Malgrandaviricetes,Petitvirales,Microviridae,,Microviridae_sp.,	534	105	603	187	87	36	170	3245	2201	555	2763	31	0	958	960	0	0	0	0	0	0	0	0	0	0	0	0	0	0	0	5	0	8	170	0	0	2	0	10	0	11	4	0	0	6	0	0
Uniq_2298	cssDNA	Viruses,Phixviricota,Malgrandaviricetes,Petitvirales,Microviridae,,Microviridae_sp.,	604	272	501	412	142	59	379	2472	3279	772	2864	93	0	449	396	0	0	0	0	0	0	0	0	2	0	0	0	0	0	0	12	0	3	94	15	4	0	2	0	0	25	4	10	4	0	0	0
Uniq_289623	cssDNA	Viruses,Phixviricota,Malgrandaviricetes,Petitvirales,Microviridae,,Microviridae_sp.,	1011	349	741	571	350	125	636	2990	3028	402	1202	121	0	372	447	0	0	0	0	0	0	0	0	0	0	0	0	0	0	0	2	0	4	72	10	80	0	0	0	3	0	354	8	18	76	0	0
Uniq_6500	cssDNA	Viruses,Phixviricota,Malgrandaviricetes,Petitvirales,Microviridae,,Microviridae_sp.,	720	230	1806	654	77	16	35	77	166	975	4169	92	0	1130	967	0	0	0	0	0	0	0	0	0	0	0	0	0	0	0	852	520	12	6	8	6	15	0	32	0	3	2	9	273	227	0	0
Uniq_7455	cssDNA	Viruses,Phixviricota,Malgrandaviricetes,Petitvirales,Microviridae,,Microviridae_sp.,	647	602	2954	307	233	266	166	1869	1910	637	979	81	2	1431	983	0	0	0	0	0	0	0	0	0	0	0	0	0	0	0	0	0	0	23	2	0	0	0	0	0	0	0	0	0	0	0	0
Uniq_1228	cssDNA	Viruses,Phixviricota,Malgrandaviricetes,Petitvirales,Microviridae,,Microviridae_sp.,	558	139	2340	336	115	74	472	2341	2287	478	3455	54	4	461	486	0	0	0	0	0	0	0	0	0	0	0	0	0	0	0	2	26	0	4	2	0	4	0	0	0	10	0	0	14	31	0	0
Uniq_690	cssDNA	Viruses,Phixviricota,Malgrandaviricetes,Petitvirales,Microviridae,,Microviridae_sp.,	549	176	1015	517	161	70	526	1920	2126	700	1918	52	6	270	315	0	0	3	0	0	0	0	0	2	0	0	0	0	0	0	118	38	34	2888	21	116	23	4	90	0	25	2	30	34	58	0	0
Uniq_148	cssDNA	Viruses,Phixviricota,Malgrandaviricetes,Petitvirales,Microviridae,,Microviridae_sp.,	332	91	1222	186	29	25	642	4982	4434	455	861	52	4	388	352	0	0	0	0	0	0	0	0	0	0	0	0	0	0	0	0	0	2	0	0	4	0	0	0	0	0	0	0	0	0	0	0
Uniq_8385	cssDNA	Viruses,Phixviricota,Malgrandaviricetes,Petitvirales,Microviridae,,Microviridae_sp.,	667	328	592	425	171	82	485	2651	3590	796	2976	100	4	396	429	0	0	0	0	0	0	0	0	0	0	0	0	0	0	0	11	2	3	238	7	7	0	7	35	0	141	8	0	5	10	0	0
Uniq_3664	cssDNA	Viruses,Phixviricota,Malgrandaviricetes,Petitvirales,Microviridae,,Microviridae_sp.,	296	161	322	283	264	60	490	4553	4866	388	1339	63	18	107	90	0	0	0	0	0	0	0	0	0	0	0	0	0	0	0	56	125	82	54	20	46	2	4	0	28	35	154	109	140	220	0	0
Uniq_1042	cssDNA	Viruses,Phixviricota,Malgrandaviricetes,Petitvirales,Microviridae,,Microviridae_sp.,	494	136	1394	235	157	78	325	4211	4755	827	1348	36	0	155	146	0	0	0	0	0	0	0	0	0	0	0	0	0	0	0	0	0	2	54	0	2	0	0	0	0	150	4	0	0	0	0	0
Uniq_6088	cssDNA	Viruses,Phixviricota,Malgrandaviricetes,Petitvirales,Microviridae,,Microviridae_sp.,	366	135	1006	190	92	39	389	4762	5378	607	1133	24	2	105	126	0	0	0	0	0	0	0	0	0	0	0	0	0	0	0	0	0	0	64	0	0	0	0	0	0	154	0	0	0	0	0	0
Uniq_2778	cssDNA	Viruses,Phixviricota,Malgrandaviricetes,Petitvirales,Microviridae,,Microviridae_sp.,	0	0	0	0	0	0	0	4	0	0	3	0	0	0	0	0	0	0	0	0	0	0	0	0	0	0	0	0	0	0	0	0	0	2	0	0	2	26	13	9	11271	5	34	52	29	319	315
Uniq_2912	cssDNA	Viruses,Phixviricota,Malgrandaviricetes,Petitvirales,Microviridae,,Microviridae_sp.,	210	126	523	240	111	40	575	3657	3402	519	3543	43	9	390	390	0	0	0	0	0	0	2	2	0	0	0	0	0	0	0	35	10	4	1017	7	0	2	45	44	0	39	3	51	14	35	0	0
Uniq_1601	cssDNA	Viruses,Phixviricota,Malgrandaviricetes,Petitvirales,Microviridae,,Microviridae_sp.,	442	175	639	297	87	46	255	2766	1956	590	2849	40	0	673	546	0	0	0	0	0	0	0	0	0	0	0	0	0	0	0	3	2	2	2655	2	0	0	0	5	3	1066	6	5	5	0	0	0
Uniq_6729	cssDNA	Viruses,Phixviricota,Malgrandaviricetes,Petitvirales,Microviridae,,Microviridae_sp.,	404	100	251	397	193	62	205	481	559	837	1370	42	3	445	441	0	0	0	0	0	0	0	0	0	0	0	0	0	0	0	37	69	81	8260	34	147	10	84	172	0	38	8	111	201	189	0	0
Uniq_5656	cssDNA	Viruses,Phixviricota,Malgrandaviricetes,Petitvirales,Microviridae,,Microviridae_sp.,	358	141	221	414	122	39	208	865	963	582	741	49	4	270	250	0	0	0	0	0	0	0	0	2	2	0	2	0	0	0	3315	156	29	2653	299	32	120	417	178	34	569	3	1902	425	709	0	0
Uniq_5049	cssDNA	Viruses,Phixviricota,Malgrandaviricetes,Petitvirales,Microviridae,,Microviridae_sp.,	488	142	756	403	175	74	392	1829	1764	577	1839	79	4	294	366	0	0	0	0	0	0	0	0	0	0	0	0	0	0	0	217	61	81	6003	20	57	9	16	45	0	79	3	107	103	157	0	0
Uniq_5877	cssDNA	Viruses,Phixviricota,Malgrandaviricetes,Petitvirales,Microviridae,,Microviridae_sp.,	921	275	512	801	237	79	569	2586	2958	1477	1820	119	15	645	612	0	0	0	0	0	0	2	0	2	0	0	0	0	0	0	19	9	4	2103	2	15	6	18	22	2	383	8	35	35	72	0	0
Uniq_732	cssDNA	Viruses,Phixviricota,Malgrandaviricetes,Petitvirales,Microviridae,,Microviridae_sp.,	846	350	698	526	228	87	475	2883	3848	932	3855	95	9	523	544	0	0	0	0	0	0	0	0	0	0	0	2	0	0	0	35	21	41	279	61	29	0	38	50	0	153	7	28	55	30	0	0
Uniq_820	cssDNA	Viruses,Phixviricota,Malgrandaviricetes,Petitvirales,Microviridae,,Microviridae_sp.,	449	96	671	223	67	21	448	5738	5081	992	2967	42	0	139	139	0	0	0	0	0	0	0	0	0	0	0	0	0	0	0	49	72	3	98	0	0	4	3	102	0	25	0	40	18	27	0	0
Uniq_5787	cssDNA	Viruses,Phixviricota,Malgrandaviricetes,Petitvirales,Microviridae,,Microviridae_sp.,	516	171	849	1034	175	96	546	1421	1746	1453	6206	238	0	535	475	0	0	0	0	0	4	0	2	0	0	0	0	0	2	0	1588	259	22	14	437	564	23	8	93	185	12	296	8	110	106	0	0
Uniq_2014	cssDNA	Viruses,Phixviricota,Malgrandaviricetes,Petitvirales,Microviridae,,Microviridae_sp.,	547	207	2621	609	275	75	551	4224	3392	1239	4011	62	6	714	707	0	0	0	0	0	0	0	0	0	0	0	0	0	0	0	7	0	19	90	4	10	7	2	12	0	0	2	5	12	0	0	0
Uniq_4458	cssDNA	Viruses,Phixviricota,Malgrandaviricetes,Petitvirales,Microviridae,,Microviridae_sp.,	494	220	492	491	240	54	279	2095	1969	753	7339	57	4	624	635	0	0	0	0	0	0	0	0	0	0	0	0	0	0	0	18	0	3	4223	3	8	2	6	9	2	27	2	7	16	26	0	0
Uniq_3629	cssDNA	Viruses,Phixviricota,Malgrandaviricetes,Petitvirales,Microviridae,,Microviridae_sp.,	456	196	1653	293	314	58	457	7199	6529	441	717	60	4	763	617	0	0	0	0	0	0	0	0	0	0	0	0	0	2	0	0	0	0	223	0	0	0	3	0	0	260	6	0	0	0	0	0
Uniq_7309	cssDNA	Viruses,Phixviricota,Malgrandaviricetes,Petitvirales,Microviridae,,Microviridae_sp.,	544	144	1601	331	174	45	520	6208	6896	1027	2033	29	2	267	171	0	0	0	0	0	0	0	0	0	0	0	0	0	0	0	8	0	2	95	0	14	0	0	0	0	194	6	4	0	0	0	0
Uniq_1019	cssDNA	Viruses,Phixviricota,Malgrandaviricetes,Petitvirales,Microviridae,,Microviridae_sp.,	983	374	1462	868	210	50	582	2448	2237	2023	7678	129	0	781	860	0	0	0	0	0	0	0	0	0	0	0	0	0	0	0	0	0	2	49	2	0	0	0	8	0	0	6	0	6	0	0	0
Uniq_3804	cssDNA	Viruses,Phixviricota,Malgrandaviricetes,Petitvirales,Microviridae,,Microviridae_sp.,	1075	472	720	537	191	64	747	4153	5903	1161	4517	150	5	681	697	0	0	0	0	0	0	0	0	0	0	0	0	0	0	0	8	3	11	116	3	3	0	12	93	0	8	2	7	7	6	0	0
Uniq_7129	cssDNA	Viruses,Phixviricota,Malgrandaviricetes,Petitvirales,Microviridae,,Microviridae_sp.,	581	203	1907	344	271	76	534	6838	7179	927	1982	44	2	216	214	0	0	0	0	0	0	0	0	0	0	0	0	0	0	0	2	2	6	214	0	0	0	0	0	3	58	16	0	4	0	0	0
Uniq_353	cssDNA	Viruses,Phixviricota,Malgrandaviricetes,Petitvirales,Microviridae,,Microviridae_sp.,	483	126	790	445	119	36	876	5885	5857	1479	4358	67	4	702	712	0	0	0	0	0	0	0	0	0	0	0	0	0	2	0	0	9	0	4	0	0	0	0	0	0	9	4	0	2	0	0	0
Uniq_183795	cssDNA	Viruses,Phixviricota,Malgrandaviricetes,Petitvirales,Microviridae,,Microviridae_sp.,	1129	479	1002	630	275	110	759	4090	5328	1189	4674	153	8	780	763	0	0	0	0	0	0	0	0	0	0	0	0	0	0	0	27	15	11	81	17	0	4	5	3	13	700	27	11	20	23	0	0
Uniq_7022	cssDNA	Viruses,Phixviricota,Malgrandaviricetes,Petitvirales,Microviridae,,Microviridae_sp.,	1022	424	740	639	216	79	808	3830	5599	1488	5227	149	8	724	709	0	0	0	0	0	0	0	0	0	0	0	0	0	0	0	43	30	26	330	7	11	12	10	9	2	104	15	33	43	44	0	0
Uniq_4122	cssDNA	Viruses,Phixviricota,Malgrandaviricetes,Petitvirales,Microviridae,,Microviridae_sp.,	797	272	1343	466	237	89	516	6197	4484	1238	4799	67	10	875	1049	0	0	0	0	0	0	0	0	0	0	0	0	0	0	0	96	24	7	518	16	18	2	6	101	0	46	6	46	19	30	0	0
Uniq_4763	cssDNA	Viruses,Phixviricota,Malgrandaviricetes,Petitvirales,Microviridae,,Microviridae_sp.,	1639	388	1550	910	630	339	2028	2770	4212	1302	736	185	32	938	991	0	0	0	0	0	0	0	0	0	0	0	0	0	0	0	738	883	393	1026	739	359	0	57	495	0	5	9	50	91	43	0	0
Uniq_662	cssDNA	Viruses,Phixviricota,Malgrandaviricetes,Petitvirales,Microviridae,,Microviridae_sp.,	489	142	937	625	219	48	1381	4637	5961	1567	5778	228	4	775	727	0	0	2	0	0	0	2	0	0	0	0	6	0	0	0	174	61	100	8	27	33	35	4	9	0	0	99	0	99	224	0	0
Uniq_9234	cssDNA	Viruses,Phixviricota,Malgrandaviricetes,Petitvirales,Microviridae,,Microviridae_sp.,	1247	436	906	698	252	99	879	4694	5922	1135	5075	125	5	708	799	0	0	0	0	0	0	0	0	0	0	0	0	0	0	0	8	52	6	106	0	4	0	3	2	3	1578	22	0	0	7	0	0
Uniq_7468	cssDNA	Viruses,Phixviricota,Malgrandaviricetes,Petitvirales,Microviridae,,Microviridae_sp.,	1384	455	1244	1156	699	262	592	2238	2062	2745	8781	158	14	1944	1881	0	0	0	0	0	0	0	0	0	0	0	0	0	0	0	48	0	6	134	10	4	2	16	6	0	0	0	9	71	27	0	0
Uniq_4952	cssDNA	Viruses,Phixviricota,Malgrandaviricetes,Petitvirales,Microviridae,,Microviridae_sp.,	890	283	2711	505	292	174	961	6412	8187	1078	3755	59	6	213	287	0	0	0	0	0	0	0	0	0	0	0	0	0	0	0	25	3	22	665	12	18	0	8	0	0	6	2	0	10	4	0	0
Uniq_4909	cssDNA	Viruses,Phixviricota,Malgrandaviricetes,Petitvirales,Microviridae,,Microviridae_sp.,	1187	443	5035	1212	208	75	789	4199	5234	542	2813	96	18	168	141	0	0	0	0	0	0	0	0	0	0	0	0	0	0	0	2634	1057	89	131	262	38	69	4	144	0	0	45	129	103	163	0	0
Uniq_8095	cssDNA	Viruses,Phixviricota,Malgrandaviricetes,Petitvirales,Microviridae,,Microviridae_sp.,	574	151	848	203	80	17	602	8544	9858	1640	3619	26	2	170	157	0	0	0	0	0	0	0	0	0	0	0	0	0	0	0	4	0	0	18	0	0	0	0	0	18	662	2	0	0	0	0	0
Uniq_1243	cssDNA	Viruses,Phixviricota,Malgrandaviricetes,Petitvirales,Microviridae,,Microviridae_sp.,	1103	422	1922	539	172	71	448	6223	5205	1211	5704	88	10	1618	2002	0	0	0	0	0	0	0	0	0	2	0	0	0	0	0	47	27	7	157	8	8	2	12	7	8	645	13	24	32	5	0	0
Uniq_5646	cssDNA	Viruses,Phixviricota,Malgrandaviricetes,Petitvirales,Microviridae,,Microviridae_sp.,	1181	427	1781	649	237	82	575	6574	5079	1372	5673	98	6	1601	1522	0	0	0	0	0	0	0	0	0	0	0	0	0	0	0	8	0	6	611	0	6	4	21	6	0	187	0	2	12	20	2	0
Uniq_63572	cssDNA	Viruses,Phixviricota,Malgrandaviricetes,Petitvirales,Microviridae,,Microviridae_sp.,	707	134	881	439	177	90	396	9155	7484	1783	4374	69	8	530	541	0	0	0	0	0	0	0	0	0	0	0	0	0	0	0	2	20	3	1030	15	15	2	7	4	0	51	44	0	5	13	0	0
Uniq_80437	cssDNA	Viruses,Phixviricota,Malgrandaviricetes,Petitvirales,Microviridae,,Microviridae_sp.,	565	196	1323	225	168	59	582	8171	9158	1678	3623	35	2	264	222	0	0	0	0	0	0	0	0	0	0	0	0	0	0	0	2	0	2	46	0	4	0	0	0	0	1908	9	3	4	5	0	0
Uniq_23775	cssDNA	Viruses,Phixviricota,Malgrandaviricetes,Petitvirales,Microviridae,,Microviridae_sp.,	687	212	1515	278	152	24	612	9083	10299	1605	3888	49	2	257	169	0	0	0	0	0	0	0	0	0	0	0	0	0	0	0	13	2	6	43	0	0	0	0	0	5	634	9	0	5	4	0	0
Uniq_5792	cssDNA	Viruses,Phixviricota,Malgrandaviricetes,Petitvirales,Microviridae,,Microviridae_sp.,	1587	612	1101	876	365	122	958	5632	7661	1568	5758	261	12	1013	921	0	0	0	0	0	0	0	0	0	0	0	0	0	2	0	106	58	33	647	91	33	6	50	28	18	269	29	58	33	234	0	0
Uniq_4856	cssDNA	Viruses,Phixviricota,Malgrandaviricetes,Petitvirales,Microviridae,,Microviridae_sp.,	699	159	2502	371	264	88	759	10208	10903	1144	2241	50	0	330	267	0	0	0	0	0	0	0	0	0	0	0	0	0	0	0	4	0	0	97	0	2	2	3	0	0	261	7	0	0	6	0	0
Uniq_81511	cssDNA	Viruses,Phixviricota,Malgrandaviricetes,Petitvirales,Microviridae,,Microviridae_sp.,	714	353	821	613	275	119	574	8256	7721	1238	6944	95	8	954	971	0	0	0	0	0	0	0	0	0	0	0	0	0	0	0	15	32	12	582	6	8	2	16	4	6	195	33	16	18	19	0	0
Uniq_44278	cssDNA	Viruses,Phixviricota,Malgrandaviricetes,Petitvirales,Microviridae,,Microviridae_sp.,	709	128	1343	331	154	61	364	10449	8141	1466	4731	52	4	681	635	0	0	0	0	0	0	0	0	0	0	0	0	0	0	0	28	3	53	1631	6	45	0	7	6	0	226	11	17	24	14	0	0
Uniq_4911	cssDNA	Viruses,Phixviricota,Malgrandaviricetes,Petitvirales,Microviridae,,Microviridae_sp.,	517	156	777	193	75	18	878	10261	12216	1912	4457	12	3	162	121	0	0	0	0	0	0	0	0	0	0	0	0	0	0	0	2	7	3	116	7	0	0	0	0	0	19	0	0	0	0	0	0
Uniq_4229	cssDNA	Viruses,Phixviricota,Malgrandaviricetes,Petitvirales,Microviridae,,Microviridae_sp.,	672	159	603	262	58	48	551	11690	8901	2119	5968	12	5	314	303	0	0	0	0	0	0	0	0	0	0	0	0	0	0	0	61	50	0	37	24	6	6	0	5	0	57	0	5	3	3	0	0
Uniq_1995	cssDNA	Viruses,Phixviricota,Malgrandaviricetes,Petitvirales,Microviridae,,Microviridae_sp.,	1304	396	1846	2151	421	119	1191	4181	5103	3492	6885	365	12	1405	1482	0	0	0	0	0	0	0	0	2	0	0	0	0	0	0	107	111	52	1064	32	123	41	104	57	0	6	14	0	101	119	0	0
Uniq_9182	cssDNA	Viruses,Phixviricota,Malgrandaviricetes,Petitvirales,Microviridae,,Microviridae_sp.,	916	334	2198	663	248	109	1141	9183	7923	2488	5607	123	2	953	992	0	0	0	0	0	0	0	0	0	0	0	0	0	0	0	0	18	0	20	0	0	0	0	0	0	0	4	4	10	0	0	0
Uniq_5971	cssDNA	Viruses,Phixviricota,Malgrandaviricetes,Petitvirales,Microviridae,,Microviridae_sp.,	716	197	684	314	145	20	821	10870	12048	2133	4386	47	4	294	199	0	0	0	0	0	0	0	0	0	0	0	0	0	0	0	2	2	0	117	0	2	0	0	0	0	53	4	2	4	0	0	0
Uniq_7511	cssDNA	Viruses,Phixviricota,Malgrandaviricetes,Petitvirales,Microviridae,,Microviridae_sp.,	538	182	716	205	84	28	868	10700	12718	2153	4315	19	0	194	216	0	0	0	0	0	0	0	0	0	0	0	0	0	0	0	3	20	0	118	2	0	0	0	0	0	14	8	3	7	2	0	0
Uniq_449	cssDNA	Viruses,Phixviricota,Malgrandaviricetes,Petitvirales,Microviridae,,Microviridae_sp.,	664	225	1221	325	156	43	771	10043	11653	1892	4248	48	10	290	199	0	0	0	0	0	0	0	0	0	0	0	0	0	0	0	0	0	2	39	4	2	0	0	0	3	2115	0	0	0	0	0	0
Uniq_4751	cssDNA	Viruses,Phixviricota,Malgrandaviricetes,Petitvirales,Microviridae,,Microviridae_sp.,	679	267	1353	305	154	51	818	11265	12978	1944	4076	39	2	239	231	0	0	0	0	0	0	0	0	0	0	0	0	0	0	0	2	0	4	169	0	3	4	0	0	0	43	2	0	0	0	0	0
Uniq_6093	cssDNA	Viruses,Phixviricota,Malgrandaviricetes,Petitvirales,Microviridae,,Microviridae_sp.,	1976	711	1150	1038	458	170	1163	6744	8828	1844	7707	258	4	1074	1203	0	0	0	0	0	2	0	0	0	0	0	0	0	0	0	39	23	18	270	0	55	2	30	0	7	307	8	22	37	56	0	0
Uniq_9020	cssDNA	Viruses,Phixviricota,Malgrandaviricetes,Petitvirales,Microviridae,,Microviridae_sp.,	746	231	1338	352	206	55	888	11685	12562	2021	4275	51	6	370	250	0	0	0	0	0	0	0	0	0	0	0	0	0	0	0	135	8	7	84	0	4	0	0	0	0	422	9	0	11	3	0	0
Uniq_6579	cssDNA	Viruses,Phixviricota,Malgrandaviricetes,Petitvirales,Microviridae,,Microviridae_sp.,	2027	714	2049	1959	800	372	1053	3345	3187	3709	13264	203	18	2000	2213	0	0	0	0	0	2	0	0	0	0	0	0	0	2	0	111	74	67	100	22	101	11	7	53	0	24	26	40	80	68	0	0
Uniq_5769	cssDNA	Viruses,Phixviricota,Malgrandaviricetes,Petitvirales,Microviridae,,Microviridae_sp.,	748	786	3590	463	550	314	1333	12685	13534	2468	2503	147	18	1146	1145	0	0	0	0	0	0	0	0	0	0	0	0	0	0	0	0	0	0	40	0	0	0	4	0	0	17	0	0	0	0	0	0
Uniq_373	cssDNA	Viruses,Phixviricota,Malgrandaviricetes,Petitvirales,Microviridae,,Microviridae_sp.,	1277	396	3067	672	174	28	2299	13258	12516	1521	3854	105	0	1314	1312	0	0	0	0	0	0	0	0	0	0	0	0	0	0	0	3	0	16	7	0	0	0	0	11	0	12	29	0	5	0	0	0
Uniq_5083	cssDNA	Viruses,Phixviricota,Malgrandaviricetes,Petitvirales,Microviridae,,Microviridae_sp.,	2377	830	1152	1852	461	202	1515	4452	5705	2320	6770	361	20	1326	1473	0	4	0	5	0	0	0	0	0	0	0	0	0	2	0	2213	1246	311	217	475	106	557	207	282	2	33	81	723	1941	3291	0	0
Uniq_5162	cssDNA	Viruses,Phixviricota,Malgrandaviricetes,Petitvirales,Microviridae,,Microviridae_sp.,	856	242	1818	445	215	87	938	13578	15405	2420	5747	46	6	332	244	0	0	0	0	0	0	0	0	0	0	0	0	0	0	0	2	10	6	117	0	2	2	2	6	0	760	4	9	4	4	0	0
Uniq_5829	cssDNA	Viruses,Phixviricota,Malgrandaviricetes,Petitvirales,Microviridae,,Microviridae_sp.,	935	473	9831	1180	328	108	1985	3423	4747	2021	15161	286	32	2038	2015	0	0	2	0	0	0	0	0	0	0	0	0	0	4	0	440	287	8	11	184	17	0	12	0	0	2	54	45	20	114	0	0
Uniq_4657	cssDNA	Viruses,Phixviricota,Malgrandaviricetes,Petitvirales,Microviridae,,Microviridae_sp.,	2063	850	4762	1448	417	125	950	9667	11275	3028	8734	200	18	1366	1457	4	0	0	0	0	0	0	0	2	0	0	0	0	2	0	1202	606	127	3532	158	115	49	24	5	0	797	323	92	942	784	0	0
Uniq_3822	cssDNA	Viruses,Phixviricota,Malgrandaviricetes,Petitvirales,Microviridae,,Microviridae_sp.,	1041	328	2320	531	323	85	1403	17859	20367	2854	6332	64	2	402	417	0	0	0	0	0	0	0	0	0	0	0	0	0	0	0	4	0	0	56	2	0	0	0	0	2	1541	4	0	0	0	0	0
Uniq_291256	cssDNA	Viruses,Phixviricota,Malgrandaviricetes,Petitvirales,Microviridae,,Microviridae_sp.,	1171	408	1732	509	278	71	1436	19584	22311	3640	8134	29	2	390	359	0	0	0	0	0	0	0	0	0	0	0	0	0	0	0	5	4	6	41	0	2	0	0	2	0	819	3	4	0	8	0	0
Uniq_1239	cssDNA	Viruses,Phixviricota,Malgrandaviricetes,Petitvirales,Microviridae,,Microviridae_sp.,	1533	468	4096	746	586	151	1538	19111	20808	2505	5456	92	2	558	411	0	0	0	0	0	0	0	0	0	0	0	0	0	0	0	20	4	17	248	0	18	14	11	4	3	2802	16	0	7	11	0	0
Uniq_5062	cssDNA	Viruses,Phixviricota,Malgrandaviricetes,Petitvirales,Microviridae,,Microviridae_sp.,	1347	543	3802	691	359	84	1562	20260	22137	2711	5479	68	2	502	432	0	0	0	0	0	0	0	0	0	0	0	0	0	0	0	26	2	6	92	0	7	0	2	0	2	1922	25	35	2	13	0	0
Uniq_7958	cssDNA	Viruses,Phixviricota,Malgrandaviricetes,Petitvirales,Microviridae,,Microviridae_sp.,	1161	402	1933	617	190	58	1671	19352	22544	3866	8920	70	0	518	389	0	0	0	0	0	0	0	0	0	0	0	0	0	0	0	19	4	15	380	0	12	5	25	5	0	131	0	37	13	62	0	0
Uniq_2917	cssDNA	Viruses,Phixviricota,Malgrandaviricetes,Petitvirales,Microviridae,,Microviridae_sp.,	1270	281	967	357	96	63	1103	23771	18402	4163	11439	23	8	565	614	0	2	0	0	0	0	0	0	4	0	0	0	0	11	0	72	11	97	253	7	44	0	3	0	0	4157	0	13	50	15	0	0
Uniq_3	cssDNA	Viruses,Phixviricota,Malgrandaviricetes,Petitvirales,Microviridae,,Microviridae_sp.,	1316	367	2790	640	276	90	1825	22705	24686	4190	8683	92	6	514	486	0	0	0	0	0	0	0	0	0	0	0	0	0	0	0	7	0	3	54	2	0	0	0	0	0	99	0	0	0	0	0	0
Uniq_4747	cssDNA	Viruses,Phixviricota,Malgrandaviricetes,Petitvirales,Microviridae,,Microviridae_sp.,	4822	1794	9080	2839	1336	433	2526	7673	9121	5630	12931	588	5	3287	3458	0	0	0	0	0	2	2	0	0	0	0	0	0	0	0	687	396	8	181	64	10	29	21	310	0	15	92	20	796	948	0	0
Uniq_143192	cssDNA	Viruses,Phixviricota,Malgrandaviricetes,Petitvirales,Microviridae,,Microviridae_sp.,	1964	428	2609	1433	765	250	903	20378	16256	6396	14953	166	59	1990	1959	0	0	0	0	0	0	0	0	0	0	0	0	0	0	0	14	18	29	3091	15	42	0	13	5	0	137	47	0	2	2	0	0
Uniq_1538	cssDNA	Viruses,Phixviricota,Malgrandaviricetes,Petitvirales,Microviridae,,Microviridae_sp.,	1413	358	945	418	100	28	1325	27268	21211	5178	15477	16	2	642	658	2	0	0	0	0	0	0	0	0	0	0	0	0	0	0	10	0	69	463	12	46	3	0	0	3	35	6	0	7	3	0	0
Uniq_1595	cssDNA	Viruses,Phixviricota,Malgrandaviricetes,Petitvirales,Microviridae,,Microviridae_sp.,	4633	1713	6178	5352	2685	1071	3061	9739	8822	11448	39505	526	60	8211	8505	0	0	0	0	0	0	0	0	0	0	0	0	0	0	0	105	42	48	78	80	69	78	49	49	0	21	20	39	151	187	0	0
Uniq_935	cssDNA	Viruses,Phixviricota,Malgrandaviricetes,Petitvirales,Microviridae,,Microviridae_sp.,	3187	767	4808	902	351	128	2225	48233	35825	7372	22380	79	16	1579	1730	2	0	4	0	0	2	0	4	0	0	0	0	0	0	0	96	45	13	170	6	8	0	7	6	0	264	5	7	8	13	0	0
Uniq_2808	cssDNA	Viruses,Phixviricota,Malgrandaviricetes,Petitvirales,Microviridae,,Microviridae_sp.,	6726	1960	1647	1829	3753	1091	3516	35013	38183	13104	44405	457	26	4179	4358	41	27	21	10	8	57	22	51	12	15	23	32	0	56	13	9	40	172	4515	191	136	32	2	2	0	4	15	44	79	77	0	0
Uniq_117398	cssDNA	Viruses,Phixviricota,Malgrandaviricetes,Petitvirales,Microviridae,,Microviridae_sp.,	6303	1251	8401	4533	2409	877	2436	57144	44368	21030	53327	550	16	6393	6503	0	0	0	0	0	2	0	0	0	0	4	0	0	4	0	61	25	21	5258	15	13	29	24	31	0	195	21	28	41	34	0	0
Uniq_71156	cssDNA	Viruses,Phixviricota,Malgrandaviricetes,Petitvirales,Microviridae,,Microviridae_sp.,	7959	2143	9055	2878	1215	361	4027	99771	84684	6859	13999	406	18	8866	8485	0	0	0	0	0	0	0	0	0	0	0	0	0	0	0	18	3	0	206	3	0	0	6	0	0	83	6	3	0	0	0	0
Uniq_5641	cssDNA	Viruses,Phixviricota,Malgrandaviricetes,Petitvirales,Microviridae,,Microviridae_sp.,	7083	2234	10499	3341	1476	402	10077	129876	145694	23973	53493	278	11	2531	2223	0	0	0	0	0	0	0	0	0	0	0	0	0	0	0	11	17	24	698	4	12	8	5	0	5	2047	23	25	17	49	0	0
Uniq_7316	cssDNA	Viruses,Phixviricota,Malgrandaviricetes,Petitvirales,Microviridae,,Microviridae_sp.,	12850	8586	49745	14234	6275	2860	41955	57364	45763	18282	142412	4782	102	46925	50496	0	0	0	0	0	0	6	3	5	0	0	2	0	2	0	1539	1070	450	266	403	396	1733	1114	1707	3	81	1150	141	1485	1609	0	0
Uniq_370	cssDNA	Viruses,Phixviricota,Malgrandaviricetes,Petitvirales,Microviridae,,Microviridae_sp._ct0DW36,	0	0	0	0	0	0	0	24	33	0	0	0	0	0	0	0	0	0	0	0	0	0	0	0	0	0	0	0	0	0	0	0	0	0	0	0	0	0	0	0	0	0	0	0	0	0	0
Uniq_4460	cssDNA	Viruses,Phixviricota,Malgrandaviricetes,Petitvirales,Microviridae,,Microviridae_sp._ct0DW36,	10	0	38	22	17	2	21	155	108	22	80	2	0	15	29	0	0	0	0	0	0	0	0	0	0	0	0	0	0	0	0	0	0	0	0	0	0	0	0	0	3	2	0	0	0	0	0
Uniq_4133	cssDNA	Viruses,Phixviricota,Malgrandaviricetes,Petitvirales,Microviridae,,Microviridae_sp._ct0DW36,	22	0	2	8	0	0	8	119	163	28	110	2	0	16	16	0	0	0	0	0	0	0	0	0	0	0	0	0	0	0	20	0	0	0	0	0	0	0	0	18	6	0	0	0	0	0	0
Uniq_2020	cssDNA	Viruses,Phixviricota,Malgrandaviricetes,Petitvirales,Microviridae,,Microviridae_sp._ct0DW36,	19	5	33	13	0	0	0	88	74	33	135	2	0	43	90	0	0	0	0	0	0	0	0	0	0	0	0	0	0	0	0	0	0	35	0	2	0	0	0	0	0	0	0	4	15	0	0
Uniq_9167	cssDNA	Viruses,Phixviricota,Malgrandaviricetes,Petitvirales,Microviridae,,Microviridae_sp._ct0DW36,	230	126	348	173	29	2	203	781	726	285	537	32	6	515	402	0	0	0	0	0	0	0	0	0	0	0	0	0	0	0	28	0	0	0	0	0	0	0	2	0	140	7	0	0	5	0	0
Uniq_80815	cssDNA	Viruses,Phixviricota,Malgrandaviricetes,Petitvirales,Microviridae,,Microviridae_sp._ctD0m35,	7	0	0	0	4	0	0	45	43	2	9	0	0	4	0	0	0	0	0	0	0	0	0	0	0	0	0	0	0	0	0	0	0	0	0	0	0	0	0	0	0	2	0	0	0	0	0
Uniq_8296	cssDNA	Viruses,Phixviricota,Malgrandaviricetes,Petitvirales,Microviridae,,Microvirus_sp.,	0	0	0	4	0	0	0	2	12	0	9	0	0	0	0	0	0	0	0	0	0	0	0	0	0	0	0	0	0	0	0	0	0	2	0	0	0	0	0	0	0	0	8	0	0	0	0
Uniq_4245	cssDNA	Viruses,Phixviricota,Malgrandaviricetes,Petitvirales,Microviridae,,Microvirus_sp.,	6	0	2	3	4	6	2	6	13	5	8	2	0	0	2	0	0	0	0	0	0	0	0	0	0	0	0	0	0	0	0	0	0	0	0	0	0	0	0	0	0	0	0	0	0	0	0
Uniq_4579	cssDNA	Viruses,Phixviricota,Malgrandaviricetes,Petitvirales,Microviridae,,Microvirus_sp.,	2	0	0	6	4	0	0	8	20	0	8	2	0	2	16	0	0	0	0	0	0	0	0	0	0	0	0	0	0	0	0	0	9	0	0	30	0	0	0	0	2	0	0	0	0	0	0
Uniq_4343	cssDNA	Viruses,Phixviricota,Malgrandaviricetes,Petitvirales,Microviridae,,Microvirus_sp.,	5	2	0	2	0	0	0	20	42	26	33	0	0	5	0	0	0	0	0	0	0	0	0	0	0	0	0	0	0	0	0	0	0	2	0	0	0	0	0	0	0	0	0	0	0	0	0
Uniq_341	cssDNA	Viruses,Phixviricota,Malgrandaviricetes,Petitvirales,Microviridae,,Microvirus_sp.,	8	0	59	0	10	2	0	28	58	3	37	0	0	2	7	0	0	0	0	0	0	0	0	0	0	0	0	0	0	0	0	0	0	0	0	0	0	0	0	0	0	0	0	0	0	0	0
Uniq_1598	cssDNA	Viruses,Phixviricota,Malgrandaviricetes,Petitvirales,Microviridae,,Microvirus_sp.,	25	10	38	9	5	0	6	45	111	27	86	3	0	5	0	0	0	0	0	0	0	0	0	0	0	0	0	0	0	0	0	0	2	25	0	0	0	0	0	0	0	0	0	0	0	0	0
Uniq_944	cssDNA	Viruses,Phixviricota,Malgrandaviricetes,Petitvirales,Microviridae,,Microvirus_sp.,	7	8	27	9	6	2	2	129	67	36	116	11	0	18	18	2	2	2	0	0	0	2	4	0	3	0	2	0	2	0	2	0	0	0	0	0	0	0	0	0	0	0	0	0	0	0	0
Uniq_3031	cssDNA	Viruses,Phixviricota,Malgrandaviricetes,Petitvirales,Microviridae,,Microvirus_sp.,	23	9	32	19	3	3	23	57	59	30	38	5	0	12	9	0	0	0	0	0	0	0	0	0	0	0	0	0	0	0	8	10	8	59	0	0	0	0	0	2	48	0	0	7	14	0	0
Uniq_195635	cssDNA	Viruses,Phixviricota,Malgrandaviricetes,Petitvirales,Microviridae,,Microvirus_sp.,	41	14	12	26	17	5	50	184	185	27	134	4	2	8	8	0	0	0	0	0	0	0	0	0	0	0	0	0	0	0	0	2	0	10	23	0	0	0	0	26	35	3	3	0	0	0	0
Uniq_3997	cssDNA	Viruses,Phixviricota,Malgrandaviricetes,Petitvirales,Microviridae,,Microvirus_sp.,	51	21	36	56	21	10	33	40	61	57	69	17	2	39	53	6	0	0	0	2	2	7	0	0	0	0	0	0	2	0	44	33	41	326	2	11	4	3	2	7	50	26	3	61	46	0	0
Uniq_2653	cssDNA	Viruses,Phixviricota,Malgrandaviricetes,Petitvirales,Microviridae,,Microvirus_sp.,	27	13	67	6	0	2	27	481	460	40	135	4	0	16	31	0	0	0	0	0	0	0	0	0	0	0	0	0	0	0	21	4	3	17	12	0	3	0	0	15	68	3	0	9	2	0	2
Uniq_259	cssDNA	Viruses,Phixviricota,Malgrandaviricetes,Petitvirales,Microviridae,,Microvirus_sp.,	387	79	182	287	170	49	182	282	382	347	384	44	7	212	252	0	0	0	0	0	2	0	2	0	0	0	0	0	2	2	142	37	216	3942	13	199	154	11	105	2	73	3	43	100	167	0	0
Uniq_2839	cssDNA	Viruses,Phixviricota,Malgrandaviricetes,Petitvirales,Microviridae,,Microvirus_sp.,	428	175	1099	223	74	10	371	4817	4221	249	1134	34	2	205	218	0	0	0	0	0	0	0	0	0	0	0	0	0	0	0	5	2	0	72	0	6	0	5	0	2	3	2	0	0	16	0	0
Uniq_193233	cssDNA	Viruses,Phixviricota,Malgrandaviricetes,Petitvirales,Microviridae,,Parabacteroides_phage_YZ-2015a,	62	6	56	21	11	5	6	116	109	29	92	0	0	17	18	0	0	0	0	0	0	0	0	0	0	0	0	0	0	0	0	0	0	0	0	0	0	0	0	0	7	0	7	0	0	0	0
Uniq_6620	cssDNA	Viruses,Phixviricota,Malgrandaviricetes,Petitvirales,Microviridae,,Parabacteroides_phage_YZ-2015a,	157	32	437	91	46	13	113	799	752	242	1060	6	0	54	63	0	0	0	0	0	0	0	0	0	0	0	0	0	0	0	0	0	0	0	0	0	0	0	0	0	9	0	0	0	0	0	0
Uniq_8022	cssDNA	Viruses,Phixviricota,Malgrandaviricetes,Petitvirales,Microviridae,,Parabacteroides_phage_YZ-2015a,	203	53	506	147	41	19	190	1409	1133	356	1567	18	0	171	163	0	0	0	0	0	0	0	0	0	0	0	0	0	0	0	0	0	0	0	0	0	2	0	0	0	2	4	0	3	0	0	0
Uniq_1290	cssDNA	Viruses,Phixviricota,Malgrandaviricetes,Petitvirales,Microviridae,,Parabacteroides_phage_YZ-2015a,	390	172	5218	312	211	29	665	4153	4478	1115	2892	45	4	1243	1245	0	0	0	0	0	0	0	0	0	0	0	0	0	0	0	6	0	0	7	0	2	0	0	0	0	16	0	10	0	0	2	0
Uniq_6770	cssDNA	Viruses,Phixviricota,Malgrandaviricetes,Petitvirales,Microviridae,,Parabacteroides_phage_YZ-2015a,	922	309	2632	607	241	89	759	5785	4986	1781	7823	68	4	623	476	0	0	0	0	0	0	0	0	0	0	0	0	0	0	0	12	2	4	3	0	2	0	4	0	0	25	0	0	0	24	0	0
Uniq_5757	cssDNA	Viruses,Phixviricota,Malgrandaviricetes,Petitvirales,Microviridae,,Parabacteroides_phage_YZ-2015b,	287	204	332	201	56	55	129	141	222	129	1135	60	0	145	239	0	0	0	0	0	0	0	0	0	0	0	2	0	2	2	22	0	2	6	0	0	0	4	0	4	6	9	2	9	10	2	16
Uniq_7997	cssDNA	Viruses,Phixviricota,Malgrandaviricetes,Petitvirales,Microviridae,,Parabacteroides_phage_YZ-2015b,	220	100	609	251	91	14	135	1972	1511	613	2289	32	0	361	344	0	0	0	0	0	0	0	0	0	0	0	0	0	2	0	0	0	0	2	0	0	0	0	0	0	9	0	0	0	4	0	0
Uniq_5790	cssDNA	Viruses,Phixviricota,Malgrandaviricetes,Petitvirales,Microviridae,,Parabacteroides_phage_YZ-2015b,	14829	4298	61193	5424	5531	1572	16365	245368	173682	24339	67539	611	48	15463	14520	2	10	5	2	2	16	9	15	6	0	0	2	0	14	0	61	12	52	947	3	91	13	29	9	0	93	17	36	13	53	0	0
Uniq_206134	cssDNA	Viruses,Phixviricota,Malgrandaviricetes,Petitvirales,Microviridae,,Poophage_MBI-2016a,	8	0	4	14	14	0	5	35	33	16	67	3	0	11	23	0	0	0	0	0	0	0	0	0	0	0	0	0	0	0	0	0	0	40	0	0	0	0	0	0	3	0	0	0	0	0	0
Uniq_1835	cssDNA	Viruses,Phixviricota,Malgrandaviricetes,Petitvirales,Microviridae,,Poophage_MBI-2016a,	31	10	35	28	5	6	3	14	47	22	71	3	0	36	35	0	0	0	0	0	0	0	0	0	0	0	0	0	0	0	0	0	0	0	0	0	0	0	5	0	0	0	0	0	0	0	0
Uniq_3656	cssDNA	Viruses,Phixviricota,Malgrandaviricetes,Petitvirales,Microviridae,,Poophage_MBI-2016a,	53	17	31	20	18	6	23	325	425	63	213	0	0	34	13	0	0	0	0	0	0	0	0	0	0	0	0	0	0	0	0	0	0	6	0	0	0	0	0	0	4	0	0	0	0	0	0
Uniq_1434	cssDNA	Viruses,Phixviricota,Malgrandaviricetes,Petitvirales,Microviridae,,Poophage_MBI-2016a,	147	39	151	65	27	16	75	607	625	106	484	10	0	167	126	0	0	0	0	0	0	0	0	2	0	0	0	0	0	0	0	0	0	6	0	0	0	0	2	0	42	2	0	0	0	0	0
Uniq_902	cssDNA	Viruses,Phixviricota,Malgrandaviricetes,Petitvirales,Microviridae,,Poophage_MBI-2016a,	212	106	441	93	70	7	116	1696	1665	263	769	7	6	81	72	0	0	0	0	0	0	0	0	0	0	0	0	0	0	0	0	0	0	71	2	0	0	0	0	0	269	0	0	0	0	0	0
Uniq_41916	cssDNA	Viruses,Phixviricota,Malgrandaviricetes,Petitvirales,Microviridae,,Poophage_MBI-2016a,	3502	1396	5745	1672	784	232	1105	16238	14622	3521	8440	239	8	3658	3772	17	0	0	0	0	0	0	0	0	0	0	0	0	0	0	32	11	8	2692	3	6	3	10	3	3	184	5	2	18	37	4	0
Uniq_2662	cssDNA	Viruses,Phixviricota,Malgrandaviricetes,Petitvirales,Microviridae,,Poophage_MBI-2016a,	2764	1100	4095	3055	1233	401	1764	6818	6773	6050	28118	394	50	4424	4605	0	0	0	0	0	0	0	0	0	0	0	0	0	2	0	845	85	41	392	155	18	61	147	138	5	18	25	84	924	1044	0	0
Uniq_290	cssDNA	Viruses,Phixviricota,Malgrandaviricetes,Petitvirales,Microviridae,,Poophage_MBI-2016a,	5010	1294	6158	1947	828	211	2468	61597	51751	5010	10308	212	15	5609	5124	0	0	0	0	0	0	0	2	0	0	0	0	0	0	0	15	6	8	508	5	0	0	6	0	10	117	4	4	5	0	0	0
Uniq_3923	cssDNA	Viruses,Phixviricota,Malgrandaviricetes,Petitvirales,Microviridae,,Poophage_MBI-2016a,	8219	2337	8518	2603	1291	310	4071	98571	81967	6347	12439	390	22	7997	7433	2	0	0	0	0	0	0	0	0	0	0	0	0	0	0	9	11	3	251	2	4	6	7	6	5	53	8	3	5	0	0	0
Uniq_4645	cssDNA	Viruses,Phixviricota,Malgrandaviricetes,Petitvirales,Microviridae,,Poophage_SC_4_H6H8_2017,	224	89	362	96	97	23	58	1347	1632	284	618	9	0	70	141	0	0	0	0	0	0	0	0	0	0	0	0	0	0	0	2	0	0	40	0	0	0	0	6	0	67	0	0	0	0	0	0
Uniq_4714	cssDNA	Viruses,Phixviricota,Malgrandaviricetes,Petitvirales,Microviridae,,Poophage_SC_4_H6H8_2017,	5302	1321	8785	1933	786	191	1996	54407	45077	4288	9712	277	16	7720	7236	0	0	0	0	0	0	0	0	0	0	0	0	0	0	0	5	7	2	165	8	2	6	7	4	8	144	2	0	6	2	0	0
Uniq_4807	cssDNA	Viruses,Phixviricota,Malgrandaviricetes,Petitvirales,Microviridae,,Tortoise_microvirus_1,	6	0	12	11	2	0	6	54	21	8	60	6	0	27	22	0	0	0	0	0	0	0	0	0	0	0	0	0	0	0	0	0	2	7	4	2	0	4	0	0	6	0	2	98	0	0	0
Uniq_6214	cssDNA	Viruses,Phixviricota,Malgrandaviricetes,Petitvirales,Microviridae,,Tortoise_microvirus_1,	843	246	570	731	152	103	1427	11868	10419	2703	11618	272	0	1219	1382	2	0	0	0	0	0	0	0	2	0	0	0	0	0	2	762	913	1382	3954	364	845	6	499	205	255	655	1256	199	1579	1550	0	0
Uniq_639	cssDNA	Viruses,Phixviricota,Malgrandaviricetes,Petitvirales,Microviridae,,Tortoise_microvirus_102,	2	4	0	6	2	0	6	81	188	28	25	0	0	0	4	0	0	0	0	0	0	0	0	0	0	0	0	0	0	0	0	0	0	2	0	0	0	0	0	0	0	0	0	0	0	0	0
Uniq_44125	cssDNA	Viruses,Phixviricota,Malgrandaviricetes,Petitvirales,Microviridae,,Tortoise_microvirus_102,	8	15	41	11	4	0	12	149	109	14	113	0	0	10	0	0	0	0	0	0	0	0	0	0	0	0	0	0	0	0	4	0	0	8	2	0	0	0	0	0	2	0	0	9	0	0	0
Uniq_7665	cssDNA	Viruses,Phixviricota,Malgrandaviricetes,Petitvirales,Microviridae,,Tortoise_microvirus_102,	0	0	0	0	0	0	8	78	31	2	6	0	0	0	3	0	0	0	0	0	0	0	0	0	0	0	0	0	0	0	0	0	0	0	0	0	0	0	0	0	516	0	0	0	0	0	0
Uniq_1272	cssDNA	Viruses,Phixviricota,Malgrandaviricetes,Petitvirales,Microviridae,,Tortoise_microvirus_102,	41	19	24	30	18	6	19	222	200	71	151	4	0	23	16	0	0	0	0	0	0	0	0	0	0	0	0	0	0	0	0	0	0	6	0	0	0	0	0	0	86	0	0	0	0	0	0
Uniq_90433	cssDNA	Viruses,Phixviricota,Malgrandaviricetes,Petitvirales,Microviridae,,Tortoise_microvirus_102,	80	28	83	35	34	6	68	284	277	62	154	3	0	19	27	0	0	0	0	0	0	0	0	0	0	0	0	0	0	0	4	6	2	11	0	0	2	0	2	0	68	2	0	0	0	0	0
Uniq_2050	cssDNA	Viruses,Phixviricota,Malgrandaviricetes,Petitvirales,Microviridae,,Tortoise_microvirus_102,	49	4	48	13	13	3	10	253	467	68	226	4	0	70	53	0	0	0	0	0	0	0	0	0	0	0	0	0	0	0	0	0	0	78	0	0	0	0	0	0	9	0	0	0	5	0	0
Uniq_159166	cssDNA	Viruses,Phixviricota,Malgrandaviricetes,Petitvirales,Microviridae,,Tortoise_microvirus_102,	91	8	106	27	25	11	63	390	348	81	349	8	0	47	34	0	0	0	0	0	0	0	0	0	0	0	0	0	0	0	0	0	0	0	0	0	0	0	0	0	9	0	2	0	8	0	0
Uniq_46	cssDNA	Viruses,Phixviricota,Malgrandaviricetes,Petitvirales,Microviridae,,Tortoise_microvirus_102,	60	26	88	41	12	4	31	390	533	88	464	0	0	34	18	0	0	0	0	0	0	0	0	0	0	0	0	0	0	0	0	0	0	0	0	0	0	0	0	0	2	0	0	0	0	0	0
Uniq_631	cssDNA	Viruses,Phixviricota,Malgrandaviricetes,Petitvirales,Microviridae,,Tortoise_microvirus_102,	79	28	150	32	20	0	76	807	978	129	492	3	0	39	32	0	0	0	0	0	0	0	0	0	0	0	0	0	0	0	0	2	0	45	0	0	0	0	0	0	35	2	0	0	0	0	0
Uniq_216	cssDNA	Viruses,Phixviricota,Malgrandaviricetes,Petitvirales,Microviridae,,Tortoise_microvirus_102,	235	46	1026	151	49	34	170	1200	956	223	1322	9	4	259	307	0	0	0	0	0	0	0	0	0	0	0	0	0	0	0	144	50	4	19	14	0	6	0	0	0	110	0	2	8	26	0	0
Uniq_338	cssDNA	Viruses,Phixviricota,Malgrandaviricetes,Petitvirales,Microviridae,,Tortoise_microvirus_102,	406	196	580	349	85	20	89	2156	1886	1524	1687	45	0	997	913	0	0	0	0	0	0	0	0	0	0	0	0	0	0	0	0	0	0	141	0	0	0	0	0	0	30	0	0	13	0	0	0
Uniq_4188	cssDNA	Viruses,Phixviricota,Malgrandaviricetes,Petitvirales,Microviridae,,Tortoise_microvirus_102,	78	57	0	28	10	2	36	180	333	63	273	0	0	6	36	0	0	0	0	0	0	0	0	0	0	0	0	0	0	0	0	0	0	0	5	0	0	0	0	18	31697	14	0	0	0	0	6
Uniq_217564	cssDNA	Viruses,Phixviricota,Malgrandaviricetes,Petitvirales,Microviridae,,Tortoise_microvirus_105,	0	0	2	5	0	0	4	4	13	8	5	0	0	3	6	0	0	0	0	0	0	0	0	0	0	0	0	0	0	0	0	0	0	0	0	0	0	0	0	0	0	0	0	0	0	0	0
Uniq_4227	cssDNA	Viruses,Phixviricota,Malgrandaviricetes,Petitvirales,Microviridae,,Tortoise_microvirus_105,	12	35	0	34	17	4	4	45	227	12	95	2	0	57	24	0	0	0	0	0	0	0	0	0	0	0	0	0	0	0	0	2	0	23	0	0	0	0	0	0	0	0	0	0	0	0	0
Uniq_2375	cssDNA	Viruses,Phixviricota,Malgrandaviricetes,Petitvirales,Microviridae,,Tortoise_microvirus_105,	23	11	74	12	4	0	8	157	196	33	130	2	0	14	21	0	0	0	0	0	0	0	0	0	0	0	0	0	0	0	0	0	0	0	0	0	0	0	0	0	3	2	0	0	0	0	0
Uniq_874	cssDNA	Viruses,Phixviricota,Malgrandaviricetes,Petitvirales,Microviridae,,Tortoise_microvirus_105,	125	11	89	53	31	28	124	696	692	79	651	17	10	115	51	0	0	0	0	0	0	0	0	0	0	0	0	0	0	0	4	4	0	33	10	0	0	0	2	0	3	0	0	14	3	0	0
Uniq_1897	cssDNA	Viruses,Phixviricota,Malgrandaviricetes,Petitvirales,Microviridae,,Tortoise_microvirus_105,	105	42	376	96	35	14	137	787	825	127	637	9	0	273	296	0	0	0	0	0	0	0	0	0	0	0	0	0	0	0	5	0	0	28	0	15	0	0	0	0	4	8	3	7	10	0	0
Uniq_105	cssDNA	Viruses,Phixviricota,Malgrandaviricetes,Petitvirales,Microviridae,,Tortoise_microvirus_105,	393	108	1244	353	129	38	229	1491	1589	638	2248	111	8	1943	2012	0	0	0	0	0	0	0	0	0	0	0	0	0	0	0	165	65	2	28	14	2	2	0	3	0	74	0	9	46	32	0	0
Uniq_736	cssDNA	Viruses,Phixviricota,Malgrandaviricetes,Petitvirales,Microviridae,,Tortoise_microvirus_105,	734	238	2063	498	200	49	340	4308	3490	1565	4606	75	0	1029	845	0	0	0	0	0	0	0	0	0	0	0	0	0	0	0	5	0	5	780	0	0	0	0	2	0	2	0	5	0	2	0	0
Uniq_89849	cssDNA	Viruses,Phixviricota,Malgrandaviricetes,Petitvirales,Microviridae,,Tortoise_microvirus_105,	4928	1505	2516	1529	778	256	1327	5617	6196	2431	8502	310	34	2064	2180	4	2	2	2	0	0	0	0	0	2	0	3	2	4	2	322	127	129	407	8	61	10	2	6	4	43	21	102	213	166	0	0
Uniq_2667	cssDNA	Viruses,Phixviricota,Malgrandaviricetes,Petitvirales,Microviridae,,Tortoise_microvirus_106,	88	29	53	51	16	5	71	147	166	64	248	5	0	30	33	0	0	0	0	0	0	0	0	0	0	0	0	0	0	0	0	0	51	0	0	0	0	0	0	0	0	33	0	0	0	0	0
Uniq_2192	cssDNA	Viruses,Phixviricota,Malgrandaviricetes,Petitvirales,Microviridae,,Tortoise_microvirus_107,	108	50	429	150	134	46	263	922	1543	368	1524	66	2	81	129	0	0	0	0	0	0	0	0	0	0	0	0	0	0	0	17	12	2	69	0	2	0	0	0	0	33	0	6	0	2	0	0
Uniq_955	cssDNA	Viruses,Phixviricota,Malgrandaviricetes,Petitvirales,Microviridae,,Tortoise_microvirus_107,	134	49	230	95	62	17	171	656	800	164	1213	37	6	66	101	0	0	0	0	0	0	0	0	0	0	0	0	0	0	0	553	263	63	358	200	45	53	0	97	0	4	35	17	176	719	0	0
Uniq_1690	cssDNA	Viruses,Phixviricota,Malgrandaviricetes,Petitvirales,Microviridae,,Tortoise_microvirus_107,	257	98	365	155	81	24	195	852	979	192	1825	40	0	85	102	0	0	0	0	0	0	0	0	0	0	0	0	0	0	0	368	398	36	146	149	46	3	15	7	2	13	25	16	86	42	2	0
Uniq_5900	cssDNA	Viruses,Phixviricota,Malgrandaviricetes,Petitvirales,Microviridae,,Tortoise_microvirus_107,	419	198	1149	501	285	110	541	2565	3242	742	4706	118	0	350	385	0	0	0	0	0	0	0	0	0	0	0	0	2	0	0	226	81	11	381	90	13	8	0	2	6	42	28	7	20	37	0	2
Uniq_4546	cssDNA	Viruses,Phixviricota,Malgrandaviricetes,Petitvirales,Microviridae,,Tortoise_microvirus_11,	50	12	100	35	13	11	23	193	166	49	145	0	0	31	27	0	0	0	0	0	0	0	0	0	0	0	0	0	0	0	0	0	2	2289	3	0	0	4	0	0	9	0	0	0	0	0	0
Uniq_1301	cssDNA	Viruses,Phixviricota,Malgrandaviricetes,Petitvirales,Microviridae,,Tortoise_microvirus_110,	0	0	0	0	2	6	2	0	5	2	9	0	0	21	37	0	0	0	0	0	0	0	0	0	0	0	2	0	0	0	0	0	0	0	0	0	0	0	0	0	0	0	0	0	0	0	0
Uniq_2787	cssDNA	Viruses,Phixviricota,Malgrandaviricetes,Petitvirales,Microviridae,,Tortoise_microvirus_110,	1465	587	3487	897	372	86	403	6401	5903	1765	4229	149	0	2210	2458	0	0	0	0	0	0	0	0	0	0	0	0	0	0	0	25	2	5	973	0	0	2	9	11	3	69	22	4	11	3	0	0
Uniq_9271	cssDNA	Viruses,Phixviricota,Malgrandaviricetes,Petitvirales,Microviridae,,Tortoise_microvirus_111,	102	19	454	71	60	17	106	237	547	108	229	32	2	61	104	0	0	0	0	0	0	0	0	0	0	0	0	0	0	0	6	40	0	9	4	0	0	0	0	0	0	0	4	8	0	0	0
Uniq_8460	cssDNA	Viruses,Phixviricota,Malgrandaviricetes,Petitvirales,Microviridae,,Tortoise_microvirus_13,	20	25	67	18	9	5	31	31	43	15	81	3	0	63	70	0	0	0	0	0	0	0	0	0	0	0	0	0	0	0	4	0	2	6	0	0	0	0	0	0	0	0	0	4	0	0	0
Uniq_7820	cssDNA	Viruses,Phixviricota,Malgrandaviricetes,Petitvirales,Microviridae,,Tortoise_microvirus_13,	2	0	16	6	2	0	12	35	33	16	77	0	0	6	5	0	0	0	0	0	0	0	0	0	0	0	0	0	0	0	3	6	25	332	0	0	0	0	0	8	2	3	0	0	2	0	0
Uniq_9240	cssDNA	Viruses,Phixviricota,Malgrandaviricetes,Petitvirales,Microviridae,,Tortoise_microvirus_13,	26	5	28	14	2	7	20	79	63	32	268	0	0	47	20	0	0	0	0	0	0	0	0	0	0	0	0	0	0	0	0	0	0	205	2	0	0	0	0	2	57	0	0	7	0	0	0
Uniq_6508	cssDNA	Viruses,Phixviricota,Malgrandaviricetes,Petitvirales,Microviridae,,Tortoise_microvirus_13,	19	13	13	7	11	3	13	47	50	5	125	0	0	11	27	0	0	0	0	0	0	0	0	0	0	0	0	0	0	0	15	2	3	740	0	8	0	0	0	2	24	2	6	5	4	0	0
Uniq_6877	cssDNA	Viruses,Phixviricota,Malgrandaviricetes,Petitvirales,Microviridae,,Tortoise_microvirus_13,	31	4	24	30	12	6	18	68	50	45	319	10	2	65	38	0	0	0	0	0	0	0	0	0	0	0	0	0	0	0	0	0	2	480	2	2	2	0	0	0	11	0	0	11	17	0	0
Uniq_4765	cssDNA	Viruses,Phixviricota,Malgrandaviricetes,Petitvirales,Microviridae,,Tortoise_microvirus_13,	28	11	21	21	3	3	23	132	136	34	325	2	0	28	21	0	0	0	0	0	0	0	0	0	0	0	0	0	0	0	10	8	4	372	4	15	6	10	0	2	33	4	13	24	9	0	0
Uniq_5160	cssDNA	Viruses,Phixviricota,Malgrandaviricetes,Petitvirales,Microviridae,,Tortoise_microvirus_13,	114	27	63	61	40	10	54	107	195	72	242	11	8	144	161	0	0	0	0	0	0	0	6	0	0	0	0	0	0	0	4	0	4	424	2	0	0	0	0	0	0	0	0	29	0	0	0
Uniq_4850	cssDNA	Viruses,Phixviricota,Malgrandaviricetes,Petitvirales,Microviridae,,Tortoise_microvirus_13,	110	51	61	71	16	14	23	84	52	24	321	9	4	99	105	0	0	0	0	0	0	0	0	0	0	0	0	0	0	0	86	16	8	736	24	0	23	27	468	0	12	0	21	55	36	0	0
Uniq_2682	cssDNA	Viruses,Phixviricota,Malgrandaviricetes,Petitvirales,Microviridae,,Tortoise_microvirus_13,	86	50	100	69	21	10	57	641	469	114	505	14	0	106	105	0	0	0	0	0	0	0	0	0	0	0	0	0	0	0	0	0	0	308	0	0	0	0	0	0	27	2	4	0	0	0	0
Uniq_9309	cssDNA	Viruses,Phixviricota,Malgrandaviricetes,Petitvirales,Microviridae,,Tortoise_microvirus_13,	79	27	114	46	26	12	59	497	460	109	443	6	2	92	92	0	0	0	0	0	0	0	0	0	0	0	0	0	0	0	42	0	0	525	0	0	0	3	3	0	78	2	0	0	2	0	0
[truncated: 27,911 more rows]
[truncated: 13 more columns]
